# Supplementary material for: Genome-wide analysis of circular RNAs in goat skin fibroblast cells in response to Orf virus infection
Source: PeerJ. 2019 Jan 22;7:e6267. doi: 10.7717/peerj.6267 (PMC6346991; doi:10.7717/peerj.6267)
Supplement: Table S4 [file peerj-07-6267-s006.xlsx]

## Sheet: Sheet1
Table S4: Differentially expressed circRNAs in OV samples vs GSF samples
Accession	GSF_1_GSF_count	GSF_2_GSF_count	GSF_3_GSF_count	OV_1_OV_count	OV_2_OV_count	OV_3_OV_count	GSF_1_GSF_fpkm	GSF_2_GSF_fpkm	GSF_3_GSF_fpkm	OV_1_OV_fpkm	OV_2_OV_fpkm	OV_3_OV_fpkm	mean_fpkm_OV	mean_fpkm_GSF	regulation	log2fold_change	pvalue	FDR	significant	chr	start	end	strand	exon Count	circType	circRNA category	isoformName	geneName	hosting gene type	flankIntron	gene Discription	GO	KEGG
ciRNA1	9	7.5	8.5	7	10.5	4.5	0.105672	0.0828403	0.0985037	0.0777799	0.110995	0.0459058	0.078227	0.0956721	down	-0.290431	0.457819	0.599043	no	chrNC_030835.1	12117354	12119489	+	1	ciRNA	-	XM_018042256.1	DLG5	mRNA	chrNC_030835.1:12117353-12119489	discs, large homolog 1 (Drosophila)	GO:0005913(cell-cell adherens junction);GO:0006461(protein complex assembly);GO:0008013(beta-catenin binding);GO:0008092(cytoskeletal protein binding);GO:0030859(polarized epithelial cell differentiation);GO:0030901(midbrain development);GO:0042981(regulation of apoptotic process);GO:0045176(apical protein localization);GO:0045186(zonula adherens assembly);GO:0045197(establishment or maintenance …	04390(Hippo signaling pathway);04660(T cell receptor signaling pathway);05203(Viral carcinogenesis);05166(HTLV-I infection)
ciRNA10	32	13	15	27	11	29	1.27388	0.486838	0.589367	1.01717	0.394247	1.00303	0.804816	0.783362	up	0.03898	0.950057	0.96821	no	chrNC_030808.1	150571233	150571862	-	1	ciRNA	-	XM_018052862.1	ERG	mRNA	chrNC_030808.1:150571205-150571862	v-ets avian erythroblastosis virus E26 oncogene homolog	GO:0000981(RNA polymerase II transcription factor activity, sequence-specific DNA binding);GO:0005634(nucleus);GO:0006357(regulation of transcription from RNA polymerase II promoter);GO:0030154(cell differentiation);GO:0003197(endocardial cushion development);GO:0003199(endocardial cushion to mesenchymal transition involved in heart valve formation);GO:0003682(chromatin binding);GO:0016477(cell m…	05202(Transcriptional misregulation in cancers)
ciRNA100	129.333	109	130.333	149.667	117.833	123.833	3.46541	2.74747	3.44679	3.79507	2.84256	2.88283	3.17348	3.21989	down	-0.0209426	0.911547	0.943984	no	chrNC_030818.1	105135651	105136586	-	1	ciRNA	-	XM_018056198.1	COL5A1	mRNA	chrNC_030818.1:105135624-105136586	collagen, type V, alpha 1	GO:0001568(blood vessel development);GO:0003007(heart morphogenesis);GO:0005201(extracellular matrix structural constituent);GO:0005588(collagen type V trimer);GO:0005604(basement membrane);GO:0007155(cell adhesion);GO:0008201(heparin binding);GO:0030199(collagen fibril organization);GO:0032964(collagen biosynthetic process);GO:0035313(wound healing, spreading of epidermal cells);GO:0035989(tendo…	04974(Protein digestion and absorption)
ciRNA101	47	65	56.25	72.3333	63	65	2.21152	2.87719	2.61234	3.22093	2.66889	2.65731	2.84904	2.56702	up	0.150386	0.3527	0.503403	no	chrNC_030814.1	66643208	66643740	-	1	ciRNA	-	XM_018050439.1	DAZAP1	mRNA	chrNC_030814.1:66643186-66643740	DAZ associated protein 1	GO:0000166(nucleotide binding);GO:0001893(maternal placenta development);GO:0005654(nucleoplasm);GO:0005737(cytoplasm);GO:0007283(spermatogenesis);GO:0008283(cell proliferation);GO:0035613(RNA stem-loop binding);GO:0044822(poly(A) RNA binding);GO:0048026(positive regulation of mRNA splicing, via spliceosome);GO:0003676(nucleic acid binding)	03015(mRNA surveillance pathway)
ciRNA102	4.5	5	3	7	8	7.33333	0.71884	0.751367	0.472995	1.0582	1.15055	1.01779	1.07552	0.647734	up	0.731555	0.0250259	0.117597	no	chrNC_030814.1	71653734	71653890	+	1	ciRNA	-	XM_018050605.1	DBN1	mRNA	chrNC_030814.1:71653733-71654321	NA	GO:0003779(actin binding);GO:0005622(intracellular);GO:0007015(actin filament organization);GO:0005886(plasma membrane);GO:0005921(gap junction);GO:0010643(cell communication by chemical coupling);GO:0010644(cell communication by electrical coupling);GO:0015629(actin cytoskeleton);GO:0030426(growth cone);GO:0032507(maintenance of protein location in cell);GO:0048699(generation of neurons);GO:0061…	NA
ciRNA103	10	12.5	8	17	18	6	0.307724	0.361855	0.242978	0.495065	0.498691	0.160417	0.384724	0.304186	up	0.338872	0.553348	0.680079	no	chrNC_030814.1	91314262	91315076	+	1	ciRNA	-	XM_018050890.1	UHRF1	mRNA	chrNC_030814.1:91314261-91315098	histone-lysine N-methyltransferase 2C-like	GO:0000122(negative regulation of transcription from RNA polymerase II promoter);GO:0000790(nuclear chromatin);GO:0000791(euchromatin);GO:0000792(heterochromatin);GO:0004842(ubiquitin-protein transferase activity);GO:0005657(replication fork);GO:0005720(nuclear heterochromatin);GO:0006281(DNA repair);GO:0006351(transcription, DNA-templated);GO:0007049(cell cycle);GO:0008270(zinc ion binding);GO:0…	00310(Lysine degradation)
ciRNA104	2	6	7	8	8	3	0.284995	0.804304	0.984511	1.07882	1.02635	0.37142	0.825528	0.69127	up	0.256068	0.686898	0.782663	no	chrNC_030814.1	98167440	98167615	+	1	ciRNA	-	XM_018051272.1	TNPO2	mRNA	chrNC_030814.1:98167439-98167642	NA	GO:0000059(protein import into nucleus, docking);GO:0000060(protein import into nucleus, translocation);GO:0005737(cytoplasm);GO:0006607(NLS-bearing protein import into nucleus);GO:0006610(ribosomal protein import into nucleus);GO:0008139(nuclear localization sequence binding);GO:0008536(Ran GTPase binding);GO:0008565(protein transporter activity);GO:0031965(nuclear membrane);GO:0034399(nuclear p…	NA
ciRNA105	6	7	4	5	6	3	0.515333	0.565584	0.339088	0.406404	0.463965	0.22387	0.364746	0.473335	down	-0.375969	0.337755	0.489585	no	chrNC_030814.1	98172854	98173145	+	1	ciRNA	-	XM_018051272.1	TNPO2	mRNA	chrNC_030814.1:98172853-98173166	NA	GO:0000059(protein import into nucleus, docking);GO:0000060(protein import into nucleus, translocation);GO:0005737(cytoplasm);GO:0006607(NLS-bearing protein import into nucleus);GO:0006610(ribosomal protein import into nucleus);GO:0008139(nuclear localization sequence binding);GO:0008536(Ran GTPase binding);GO:0008565(protein transporter activity);GO:0031965(nuclear membrane);GO:0034399(nuclear p…	NA
ciRNA106	3	4.5	3	1.5	3	4	0.142497	0.201076	0.140644	0.0674261	0.128293	0.165076	0.120265	0.161406	down	-0.424477	0.308671	0.461154	no	chrNC_030830.1	12865148	12865675	+	1	ciRNA	-	XM_018039226.1	E2F3	mRNA	chrNC_030830.1:12865147-12868454	E2F transcription factor 3	GO:0001047(core promoter binding);GO:0003700(transcription factor activity, sequence-specific DNA binding);GO:0005654(nucleoplasm);GO:0005667(transcription factor complex);GO:0005737(cytoplasm);GO:0006351(transcription, DNA-templated);GO:0008284(positive regulation of cell proliferation);GO:0045893(positive regulation of transcription, DNA-templated);GO:0070345(negative regulation of fat cell pro…	04110(Cell cycle);05200(Pathways in cancer);05206(MicroRNAs in cancer);05212(Pancreatic cancer);05214(Glioma);05220(Chronic myeloid leukemia);05218(Melanoma);05219(Bladder cancer);05215(Prostate cancer);05222(Small cell lung cancer);05223(Non-small cell lung cancer);05166(HTLV-I infection);05161(Hepatitis B)
ciRNA107	46.5	51.9167	56.125	52	40.6667	32	1.18276	1.24226	1.40901	1.25169	0.931276	0.70718	0.963382	1.27801	down	-0.407718	0.17436	0.318048	no	chrNC_030830.1	31169096	31170081	-	1	ciRNA	-	XM_018038931.1	TMEM63B	mRNA	chrNC_030830.1:31169093-31170081	nucleotide-binding oligomerization domain containing 2	GO:0000166(nucleotide binding);GO:0005886(plasma membrane);GO:0015629(actin cytoskeleton);GO:0016021(integral component of membrane)	04668(TNF signaling pathway);04621(NOD-like receptor signaling pathway);05321(Inflammatiory bowel disease (IBD));05152(Tuberculosis)
ciRNA108	33.5	54	43	49	55	53.3333	1.27491	1.93326	1.61517	1.76474	1.88449	1.76348	1.80424	1.60778	up	0.16632	0.410824	0.557391	no	chrNC_030830.1	32080299	32080957	-	1	ciRNA	-	XM_018038592.1	PTK7	mRNA	chrNC_030830.1:32080276-32080957	fibroblast growth factor receptor 2-like	GO:0001736(establishment of planar polarity);GO:0003281(ventricular septum development);GO:0003401(axis elongation);GO:0004672(protein kinase activity);GO:0005524(ATP binding);GO:0005886(plasma membrane);GO:0005911(cell-cell junction);GO:0005925(focal adhesion);GO:0006468(protein phosphorylation);GO:0010976(positive regulation of neuron projection development);GO:0016021(integral component of mem…	04010(MAPK signaling pathway);04144(Endocytosis);04810(Regulation of actin cytoskeleton)
ciRNA109	3	2	4	2	0	1	0.288271	0.180789	0.379363	0.18187	0	0.0834865	0.088452	0.282807	down	-1.67685	0.0674237	0.187116	no	chrNC_030830.1	33221846	33222106	+	1	ciRNA	-	XM_018039291.1	FRS3	mRNA	chrNC_030830.1:33221845-33222646	fibroblast growth factor receptor substrate 2	GO:0005104(fibroblast growth factor receptor binding);GO:0005158(insulin receptor binding);GO:0008543(fibroblast growth factor receptor signaling pathway);GO:0042802(identical protein binding)	04722(Neurotrophin signaling pathway);05205(Proteoglycans in cancer)
ciRNA11	36.6167	41.4652	38.15	35.8667	31.0111	29	1.42156	1.51437	1.46183	1.31774	1.08393	0.978188	1.12662	1.46592	down	-0.379808	0.0687009	0.189054	no	chrNC_030812.1	30147130	30147775	-	1	ciRNA	-	XM_005680000.3	TROAP	mRNA	chrNC_030812.1:30147099-30147775	NA	GO:0005515(protein binding);GO:0005737(cytoplasm);GO:0007155(cell adhesion)	NA
ciRNA110	15	20	18	10	15	17.5	0.964598	1.20989	1.14247	0.608564	0.868447	0.977755	0.818255	1.10565	down	-0.434274	0.104445	0.235898	no	chrNC_030830.1	41240885	41241274	+	1	ciRNA	-	XM_005696219.3	VPS52	mRNA	chrNC_030830.1:41240884-41241310	NA	GO:0005794(Golgi apparatus);GO:0010668(ectodermal cell differentiation);GO:0019905(syntaxin binding);GO:0032456(endocytic recycling);GO:0048471(perinuclear region of cytoplasm);GO:0048611(embryonic ectodermal digestive tract development)	NA
ciRNA111	362.45	409.933	381.25	721.833	708.417	556.5	50.2214	53.4338	52.1394	94.6518	88.3745	66.9951	83.3405	51.9316	up	0.682406	0.0625675	0.179989	no	chrNC_030834.1	16425374	16425554	+	1	ciRNA	-	XR_001297373.2	TTI2	mRNA	chrNC_030834.1:16425373-16426984	NA	GO:0003674(molecular_function);GO:0008150(biological_process)	NA
ciRNA112	23.3333	34	32.3333	24.6667	43.6667	39	0.741685	1.01668	1.0144	0.742	1.24965	1.07707	1.02291	0.924254	up	0.146316	0.608372	0.723536	no	chrNC_030836.1	43963201	43963989	+	1	ciRNA	-	XM_005699890.3	DPF2	mRNA	chrNC_030836.1:43963200-43964015	K(lysine) acetyltransferase 6A	GO:0000790(nuclear chromatin);GO:0000978(RNA polymerase II core promoter proximal region sequence-specific DNA binding);GO:0005654(nucleoplasm);GO:0005737(cytoplasm);GO:0005813(centrosome);GO:0008270(zinc ion binding)	04550(Signaling pathways regulating pluripotency of stem cells)
ciRNA113	6	1	8	3	4	2	0.202254	0.0317109	0.266166	0.0957015	0.121396	0.0585752	0.0918908	0.16671	down	-0.85935	0.398276	0.546232	no	chrNC_030836.1	44218624	44219367	+	1	ciRNA	-	XM_018042840.1	PCNX3	mRNA	chrNC_030836.1:44218623-44219367	NA	GO:0016021(integral component of membrane)	NA
ciRNA114	105	122.333	109	128.143	108.333	128	1.27585	1.39835	1.30723	1.47352	1.18514	1.35132	1.33666	1.32714	up	0.0103051	0.924139	0.951555	no	chrNC_030836.1	44248637	44250700	-	1	ciRNA	-	XM_018043384.1	RELA	mRNA	chrNC_030836.1:44248618-44250700	v-rel avian reticuloendotheliosis viral oncogene homolog A	GO:0000122(negative regulation of transcription from RNA polymerase II promoter);GO:0000977(RNA polymerase II regulatory region sequence-specific DNA binding);GO:0000978(RNA polymerase II core promoter proximal region sequence-specific DNA binding);GO:0000980(RNA polymerase II distal enhancer sequence-specific DNA binding);GO:0000981(RNA polymerase II transcription factor activity, sequence-speci…	04014(Ras signaling pathway);04010(MAPK signaling pathway);04064(NF-kappa B signaling pathway);04668(TNF signaling pathway);04066(HIF-1 signaling pathway);04071(Sphingolipid signaling pathway);04024(cAMP signaling pathway);04151(PI3K-Akt signaling pathway);04210(Apoptosis);04620(Toll-like receptor signaling pathway);04621(NOD-like receptor signaling pathway);04622(RIG-I-like receptor signaling pa…
ciRNA115	482	535.083	563.667	439.625	369.667	384.5	31.0754	32.4529	35.8681	26.8228	21.4574	21.5379	23.2727	33.1321	down	-0.509593	0.0136291	0.0914867	no	chrNC_030817.1	67824274	67824662	-	1	ciRNA	-	XM_018054472.1	THBS1	mRNA	chrNC_030817.1:67824273-67824662	thrombospondin 1	GO:0000187(activation of MAPK activity);GO:0001786(phosphatidylserine binding);GO:0001937(negative regulation of endothelial cell proliferation);GO:0001953(negative regulation of cell-matrix adhesion);GO:0001968(fibronectin binding);GO:0002040(sprouting angiogenesis);GO:0002544(chronic inflammatory response);GO:0002581(negative regulation of antigen processing and presentation of peptide or polys…	04015(Rap1 signaling pathway);04350(TGF-beta signaling pathway);04151(PI3K-Akt signaling pathway);04512(ECM-receptor interaction);04145(Phagosome);04115(p53 signaling pathway);04510(Focal adhesion);05206(MicroRNAs in cancer);05205(Proteoglycans in cancer);05219(Bladder cancer);05144(Malaria)
ciRNA116	49.5	52.5	54	54.5	66	68.6667	5.04649	5.03507	5.43368	5.25814	6.05795	6.0823	5.79946	5.17175	up	0.165267	0.131671	0.26927	no	chrNC_030823.1	53757775	53758020	-	1	ciRNA	-	XR_001919317.1	LOC102178647	mRNA	chrNC_030823.1:53757758-53758020	NA	NA	NA
ciRNA117	6	9	7.25	4.5	5.5	7.5	0.350763	0.494956	0.418327	0.248958	0.289482	0.380944	0.306461	0.421349	down	-0.45931	0.114758	0.24951	no	chrNC_030823.1	62549153	62549581	+	1	ciRNA	-	XM_005690952.3	DHX9	mRNA	chrNC_030823.1:62549152-62549581	probable ATP-dependent RNA helicase DHX36-like	GO:0001085(RNA polymerase II transcription factor binding);GO:0001649(osteoblast differentiation);GO:0005524(ATP binding);GO:0005654(nucleoplasm);GO:0005730(nucleolus);GO:0005813(centrosome);GO:0008026(ATP-dependent helicase activity);GO:0016020(membrane);GO:0036464(cytoplasmic ribonucleoprotein granule);GO:0044822(poly(A) RNA binding);GO:0070934(CRD-mediated mRNA stabilization);GO:0070937(CRD-me…	03018(RNA degradation)
ciRNA118	2.2	1.5	1.8	1.4	1.3	1.1	0.204352	0.131072	0.165023	0.123065	0.108717	0.088774	0.106852	0.166815	down	-0.64264	0.0876078	0.214562	no	chrNC_030823.1	65761426	65761695	+	1	ciRNA	-	XM_005690978.3	HMCN1	mRNA	chrNC_030823.1:65761425-65761708	titin	GO:0005509(calcium ion binding);GO:0005604(basement membrane);GO:0005938(cell cortex);GO:0030054(cell junction);GO:0070062(extracellular exosome)	05410(Hypertrophic cardiomyopathy (HCM));05414(Dilated cardiomyopathy (DCM))
ciRNA119	7.5	5	12	5	12	4	0.129991	0.0815236	0.205281	0.082011	0.187253	0.0602349	0.109833	0.138932	down	-0.339063	0.61393	0.728059	no	chrNC_030827.1	10208491	10209937	-	1	ciRNA	-	XM_005694595.3	LOC102185505	mRNA	chrNC_030827.1:10208487-10209937	general transcription factor IIH subunit 2	GO:0000439(core TFIIH complex);GO:0004672(protein kinase activity);GO:0005675(holo TFIIH complex);GO:0006289(nucleotide-excision repair);GO:0006355(regulation of transcription, DNA-templated);GO:0006366(transcription from RNA polymerase II promoter);GO:0006468(protein phosphorylation);GO:0008094(DNA-dependent ATPase activity);GO:0008270(zinc ion binding);GO:0008353(RNA polymerase II carboxy-termi…	03022(Basal transcription factors);03420(Nucleotide excision repair);05203(Viral carcinogenesis)
ciRNA12	36.6167	41.1318	38.15	35.8667	31.0111	29	1.42819	1.50921	1.46865	1.32389	1.08899	0.982752	1.13188	1.46868	down	-0.375809	0.0722181	0.195066	no	chrNC_030812.1	30147133	30147775	-	1	ciRNA	-	XM_005680000.3	TROAP	mRNA	chrNC_030812.1:30147099-30147775	NA	GO:0005515(protein binding);GO:0005737(cytoplasm);GO:0007155(cell adhesion)	NA
ciRNA120	5	15	22.5	14	13	13	0.0960166	0.270975	0.426456	0.254422	0.224759	0.216899	0.232027	0.264483	down	-0.188883	0.766985	0.842631	no	chrNC_030825.1	15101725	15103030	+	1	ciRNA	-	XM_018061840.1	ZNF469	mRNA	chrNC_030825.1:15101724-15103058	zinc finger and BTB domain containing 17	GO:0046872(metal ion binding)	04110(Cell cycle)
ciRNA121	3	19.25	17	24	13	16	0.2028	1.22416	1.13425	1.53535	0.7912	0.939729	1.08876	0.853738	up	0.350821	0.590065	0.709411	no	chrNC_030825.1	15300063	15300433	-	1	ciRNA	-	XM_018061849.1	MVD	mRNA	chrNC_030825.1:15300030-15300433	mevalonate (diphospho) decarboxylase	GO:0004163(diphosphomevalonate decarboxylase activity);GO:0005524(ATP binding);GO:0005829(cytosol);GO:0006695(cholesterol biosynthetic process);GO:0008284(positive regulation of cell proliferation);GO:0008299(isoprenoid biosynthetic process);GO:0019287(isopentenyl diphosphate biosynthetic process, mevalonate pathway);GO:0030544(Hsp70 protein binding);GO:0042803(protein homodimerization activity)	00900(Terpenoid backbone biosynthesis)
ciRNA122	24.6159	13.4881	17.71	21.7619	19.619	23.2837	0.178066	0.0917864	0.126444	0.148975	0.127773	0.146337	0.141029	0.132099	up	0.0943706	0.759834	0.83742	no	chrNC_030825.1	34010235	34013701	-	1	ciRNA	-	XM_018062081.1	CDH11	mRNA	chrNC_030825.1:34010233-34013701	cadherin 5, type 2 (vascular endothelium)	GO:0005509(calcium ion binding);GO:0005737(cytoplasm);GO:0005886(plasma membrane);GO:0007156(homophilic cell adhesion via plasma membrane adhesion molecules);GO:0016021(integral component of membrane);GO:0021957(corticospinal tract morphogenesis);GO:0070062(extracellular exosome)	04514(Cell adhesion molecules (CAMs))
ciRNA123	14	13	10	12	7	5	2.43829	2.12992	1.71899	1.97783	1.09762	0.756596	1.27735	2.09573	down	-0.7143	0.140648	0.280463	no	chrNC_030825.1	50395524	50395667	+	1	ciRNA	-	XM_005692406.3	PSMC4	mRNA	chrNC_030825.1:50395523-50395667	proteasome 26S subunit, ATPase 4	GO:0005524(ATP binding);GO:0008540(proteasome regulatory particle, base subcomplex);GO:0017025(TBP-class protein binding);GO:0022624(proteasome accessory complex);GO:0030433(ER-associated ubiquitin-dependent protein catabolic process);GO:0031595(nuclear proteasome complex);GO:0031597(cytosolic proteasome complex);GO:0036402(proteasome-activating ATPase activity);GO:0045899(positive regulation of …	03050(Proteasome);05169(Epstein-Barr virus infection)
ciRNA124	14.5	11.6667	13.5	17.5	30	25	0.861738	0.652253	0.791874	0.984229	1.60519	1.29088	1.29343	0.768622	up	0.750857	0.0868243	0.213857	no	chrNC_030825.1	50948232	50948653	+	1	ciRNA	-	XM_018062448.1	EGLN2	mRNA	chrNC_030825.1:50948231-50948676	egl-9 family hypoxia-inducible factor 2	GO:0005506(iron ion binding);GO:0016705(oxidoreductase activity, acting on paired donors, with incorporation or reduction of molecular oxygen);GO:0031418(L-ascorbic acid binding);GO:0055114(oxidation-reduction process)	04066(HIF-1 signaling pathway);05200(Pathways in cancer);05211(Renal cell carcinoma)
ciRNA125	826.602	751.775	851.197	1149.78	1396.13	2206.63	29.1163	24.9109	29.5927	38.327	44.2754	67.5315	50.0446	27.8733	up	0.844331	0.126962	0.263773	no	chrNC_030809.1	11049085	11049796	+	1	ciRNA	-	XR_309827.3	LOC102180089	mRNA	chrNC_030809.1:11049084-11049796	NA	NA	NA
ciRNA126	42.5036	41.0293	42.3053	44.45	38.4929	50.6667	0.405004	0.367782	0.397872	0.400826	0.330226	0.419463	0.383505	0.390219	down	-0.0250395	0.836033	0.892247	no	chrNC_030809.1	14250003	14252634	+	1	ciRNA	-	XM_005676716.3	KHDRBS1	mRNA	chrNC_030809.1:14250002-14252658	NA	GO:0005070(SH3/SH2 adaptor activity);GO:0005654(nucleoplasm);GO:0007166(cell surface receptor signaling pathway);GO:0008143(poly(A) binding);GO:0008266(poly(U) RNA binding);GO:0009967(positive regulation of signal transduction);GO:0016020(membrane);GO:0042802(identical protein binding);GO:0044822(poly(A) RNA binding);GO:0045892(negative regulation of transcription, DNA-templated);GO:0045948(posit…	NA
ciRNA127	39	49.5	50	57	36	44.5	3.21744	3.84161	4.07128	4.45012	2.6739	3.18965	3.43789	3.71011	down	-0.109939	0.675043	0.774886	no	chrNC_030809.1	129134637	129134940	+	1	ciRNA	-	XM_005675869.3	COL3A1	mRNA	chrNC_030809.1:129134636-129134952	collagen, type III, alpha 1	GO:0005178(integrin binding);GO:0005201(extracellular matrix structural constituent);GO:0005586(collagen type III trimer);GO:0005615(extracellular space);GO:0007160(cell-matrix adhesion);GO:0007179(transforming growth factor beta receptor signaling pathway);GO:0007229(integrin-mediated signaling pathway);GO:0007507(heart development);GO:0009314(response to radiation);GO:0018149(peptide cross-link…	04611(Platelet activation);04974(Protein digestion and absorption);04933(AGE-RAGE signaling pathway in diabetic complications);05146(Amoebiasis)
ciRNA128	5	2	9	0	4	9	0.292985	0.110247	0.520516	0	0.211024	0.4582	0.223075	0.307916	down	-0.465008	0.658429	0.763236	no	chrNC_030831.1	56994928	56995355	-	1	ciRNA	-	XM_018039721.1	FECH	mRNA	chrNC_030831.1:56994909-56995355	ferrochelatase	GO:0004325(ferrochelatase activity);GO:0005739(mitochondrion);GO:0005743(mitochondrial inner membrane);GO:0006783(heme biosynthetic process);GO:0046501(protoporphyrinogen IX metabolic process);GO:0046872(metal ion binding);GO:0051537(2 iron, 2 sulfur cluster binding)	00860(Porphyrin and chlorophyll metabolism)
ciRNA129	88	106.833	76	85	73	68	1.19491	1.36465	1.01855	1.09225	0.892427	0.80223	0.928969	1.1927	down	-0.360532	0.117277	0.253113	no	chrNC_030829.1	50114344	50116190	+	1	ciRNA	-	XM_005695929.3	HYAL3	mRNA	chrNC_030829.1:50114343-50118644	hyaluronoglucosaminidase 3	GO:0004415(hyalurononglucosaminidase activity);GO:0005764(lysosome);GO:0005975(carbohydrate metabolic process);GO:0006954(inflammatory response);GO:0009615(response to virus);GO:0030214(hyaluronan catabolic process);GO:0031410(cytoplasmic vesicle);GO:0033906(hyaluronoglucuronidase activity);GO:0046677(response to antibiotic);GO:0051216(cartilage development);GO:0071347(cellular response to interl…	00531(Glycosaminoglycan degradation)
ciRNA13	9	17.3333	12	8	6	13	0.208417	0.377603	0.274276	0.17532	0.125095	0.26156	0.187325	0.286765	down	-0.614327	0.19458	0.342118	no	chrNC_030812.1	69655538	69656620	-	1	ciRNA	-	XM_018048219.1	PRDM4	mRNA	chrNC_030812.1:69655509-69656620	PR domain containing 4	GO:0003677(DNA binding);GO:0005737(cytoplasm);GO:0006355(regulation of transcription, DNA-templated);GO:0006366(transcription from RNA polymerase II promoter);GO:0035097(histone methyltransferase complex);GO:0046872(metal ion binding);GO:1990226(histone methyltransferase binding)	04722(Neurotrophin signaling pathway)
ciRNA130	2	3.5	3	8.33333	7.5	5.5	0.122638	0.201895	0.181565	0.483577	0.414052	0.293019	0.396883	0.1687	up	1.23426	0.0389966	0.143609	yes	chrNC_030829.1	54138494	54138902	+	1	ciRNA	-	XM_018038392.1	CDCP1	mRNA	chrNC_030829.1:54138493-54141114	NA	GO:0016021(integral component of membrane)	NA
ciRNA131	88.75	77.5	64	42	31	43	1.42772	1.17284	1.01618	0.639402	0.448985	0.601006	0.563131	1.20558	down	-1.09818	0.0185105	0.103423	yes	chrNC_030835.1	15660859	15662417	-	1	ciRNA	-	XM_005699223.3	VCL	mRNA	chrNC_030835.1:15660856-15662417	vinculin	GO:0001725(stress fiber);GO:0002009(morphogenesis of an epithelium);GO:0002162(dystroglycan binding);GO:0003779(actin binding);GO:0005198(structural molecule activity);GO:0005515(protein binding);GO:0005737(cytoplasm);GO:0005856(cytoskeleton);GO:0005884(actin filament);GO:0005886(plasma membrane);GO:0005911(cell-cell junction);GO:0005912(adherens junction);GO:0005913(cell-cell adherens junction);…	04810(Regulation of actin cytoskeleton);04510(Focal adhesion);04520(Adherens junction);04670(Leukocyte transendothelial migration);05100(Bacterial invasion of epithelial cells);05146(Amoebiasis)
ciRNA132	0.5	0	0	0.166667	0	0.166667	0.0409796	0	0	0.012927	0	0.0118682	0.00826506	0.0136599	down	-0.724847	0.736764	0.819913	no	chrNC_030821.1	11721195	11721500	+	1	ciRNA	-	XM_005689243.3	TMEM67	mRNA	chrNC_030821.1:11721194-11721500	NA	GO:0005789(endoplasmic reticulum membrane);GO:0005813(centrosome);GO:0010826(negative regulation of centrosome duplication);GO:0016021(integral component of membrane);GO:0030433(ER-associated ubiquitin-dependent protein catabolic process);GO:0030659(cytoplasmic vesicle membrane);GO:0031005(filamin binding);GO:0036038(MKS complex);GO:0042384(cilium assembly);GO:0051082(unfolded protein binding);GO…	NA
ciRNA133	21	31	22	19	26	35	0.441097	0.612546	0.456093	0.377676	0.491684	0.638735	0.502698	0.503246	down	-0.00157025	0.995628	0.997692	no	chrNC_030822.1	6580757	6581950	+	1	ciRNA	-	XM_018059150.1	AMBRA1	mRNA	chrNC_030822.1:6580756-6582003	NA	GO:0005739(mitochondrion);GO:0005829(cytosol);GO:0005930(axoneme);GO:0006914(autophagy);GO:0008285(negative regulation of cell proliferation);GO:0021915(neural tube development);GO:0031625(ubiquitin protein ligase binding);GO:0043231(intracellular membrane-bounded organelle);GO:0043524(negative regulation of neuron apoptotic process);GO:0043552(positive regulation of phosphatidylinositol 3-kinase…	NA
ciRNA134	147.533	107.861	114.5	94	98	113	2.70869	1.86293	2.07486	1.63323	1.61991	1.80254	1.68523	2.21549	down	-0.394684	0.166602	0.309579	no	chrNC_030826.1	18643457	18644822	+	1	ciRNA	-	XM_005693239.3	WSB1	mRNA	chrNC_030826.1:18643456-18644827	apoptotic peptidase activating factor 1	GO:0005622(intracellular);GO:0016567(protein ubiquitination);GO:0035556(intracellular signal transduction)	04115(p53 signaling pathway)
ciRNA135	88.6667	74.65	81.6202	76.9167	98.6667	112.417	1.38809	1.09938	1.26116	1.13954	1.39067	1.52906	1.35309	1.24954	up	0.114856	0.507858	0.641826	no	chrNC_030826.1	26885110	26886711	-	1	ciRNA	-	XM_018064574.1	PLSCR3	mRNA	chrNC_030826.1:26885090-26886711	NA	GO:0016020(membrane);GO:0017121(phospholipid scrambling);GO:0017128(phospholipid scramblase activity);GO:0042593(glucose homeostasis);GO:0042632(cholesterol homeostasis);GO:0048306(calcium-dependent protein binding);GO:0071222(cellular response to lipopolysaccharide)	NA
ciRNA136	150.667	159.833	122.433	199.5	167.667	142.071	6.9333	6.91915	5.56081	8.68794	6.94651	5.68024	7.1049	6.47109	up	0.134806	0.564969	0.68871	no	chrNC_030826.1	38273487	38274031	+	1	ciRNA	-	XR_001919739.1	OSBPL7	mRNA	chrNC_030826.1:38273486-38274057	NA	GO:0005776(autophagosome);GO:0005829(cytosol);GO:0005886(plasma membrane);GO:0006869(lipid transport);GO:0015485(cholesterol binding);GO:0071397(cellular response to cholesterol);GO:0097038(perinuclear endoplasmic reticulum);GO:1901800(positive regulation of proteasomal protein catabolic process)	NA
ciRNA137	8	13	15	21	8	27	0.716558	1.09539	1.32608	1.78005	0.645132	2.10118	1.50879	1.04601	up	0.528496	0.411684	0.558081	no	chrNC_030826.1	50193545	50193824	+	1	ciRNA	-	XM_005694041.2	DUS1L	mRNA	chrNC_030826.1:50193544-50193987	NA	GO:0005829(cytosol);GO:0017150(tRNA dihydrouridine synthase activity)	NA
ciRNA138	91	89.75	87	74	85	60	1.18496	1.09941	1.11814	0.911897	0.996505	0.678815	0.862406	1.13417	down	-0.395201	0.0945256	0.223321	no	chrNC_030808.1	144646042	144647967	-	1	ciRNA	-	XM_018052134.1	PTTG1IP	mRNA	chrNC_030808.1:144646041-144647967	pituitary tumor-transforming 1 interacting protein	GO:0002039(p53 binding);GO:0005634(nucleus);GO:0005737(cytoplasm);GO:0006606(protein import into nucleus);GO:0016021(integral component of membrane);GO:0031398(positive regulation of protein ubiquitination);GO:0043518(negative regulation of DNA damage response, signal transduction by p53 class mediator);GO:0070062(extracellular exosome);GO:1902254(negative regulation of intrinsic apoptotic signal…	03013(RNA transport)
ciRNA139	15	14.5	9	12	16	23	1.54177	1.40204	0.913036	1.16724	1.48063	2.05397	1.56728	1.28562	up	0.285806	0.435302	0.579567	no	chrNC_030812.1	56700174	56700417	-	1	ciRNA	-	XM_018048100.1	RAB5B	mRNA	chrNC_030812.1:56700147-56700417	RAB5B, member RAS oncogene family	GO:0005769(early endosome);GO:0005886(plasma membrane);GO:0030100(regulation of endocytosis);GO:0030139(endocytic vesicle)	04014(Ras signaling pathway);04144(Endocytosis);04145(Phagosome);04962(Vasopressin-regulated water reabsorption);05152(Tuberculosis);05146(Amoebiasis)
ciRNA14	1	5	5	0	1	3	0.115574	0.543616	0.570355	0	0.104054	0.301244	0.135099	0.409848	down	-1.60107	0.200474	0.348352	no	chrNC_030810.1	1099614	1099830	-	1	ciRNA	-	XM_018040030.1	CAPN10	mRNA	chrNC_030810.1:1099587-1099830	calpain 11	GO:0004198(calcium-dependent cysteine-type endopeptidase activity);GO:0005737(cytoplasm);GO:0005739(mitochondrion);GO:0005829(cytosol);GO:0006508(proteolysis);GO:0031532(actin cytoskeleton reorganization);GO:0032024(positive regulation of insulin secretion);GO:0032388(positive regulation of intracellular transport);GO:0032869(cellular response to insulin stimulus);GO:0046326(positive regulation o…	04141(Protein processing in endoplasmic reticulum)
ciRNA140	3.2	1.4	1.33333	1	1.6	1.6	0.124619	0.051289	0.0512493	0.036854	0.0560984	0.0541366	0.0490297	0.075719	down	-0.627001	0.389937	0.538356	no	chrNC_030810.1	14125789	14126432	+	1	ciRNA	-	XM_005678666.3	LOC102169353	mRNA	chrNC_030810.1:14125788-14126432	desmoplakin	GO:0003779(actin binding);GO:0005509(calcium ion binding);GO:0005515(protein binding);GO:0005737(cytoplasm);GO:0005794(Golgi apparatus);GO:0005856(cytoskeleton);GO:0005874(microtubule);GO:0005886(plasma membrane);GO:0007050(cell cycle arrest);GO:0008017(microtubule binding);GO:0010632(regulation of epithelial cell migration);GO:0016020(membrane);GO:0016055(Wnt signaling pathway);GO:0016887(ATPase…	05412(Arrhythmogenic right ventricular cardiomyopathy (ARVC));05410(Hypertrophic cardiomyopathy (HCM));05414(Dilated cardiomyopathy (DCM));05416(Viral myocarditis)
ciRNA141	122.5	97.875	103.083	106	62	68	2.73331	2.05441	2.27016	2.23826	1.2455	1.31825	1.60067	2.35263	down	-0.555599	0.130194	0.267703	no	chrNC_030810.1	14201558	14202681	+	1	ciRNA	-	XM_005678666.3	LOC102169353	mRNA	chrNC_030810.1:14201557-14205681	desmoplakin	GO:0003779(actin binding);GO:0005509(calcium ion binding);GO:0005515(protein binding);GO:0005737(cytoplasm);GO:0005794(Golgi apparatus);GO:0005856(cytoskeleton);GO:0005874(microtubule);GO:0005886(plasma membrane);GO:0007050(cell cycle arrest);GO:0008017(microtubule binding);GO:0010632(regulation of epithelial cell migration);GO:0016020(membrane);GO:0016055(Wnt signaling pathway);GO:0016887(ATPase…	05412(Arrhythmogenic right ventricular cardiomyopathy (ARVC));05410(Hypertrophic cardiomyopathy (HCM));05414(Dilated cardiomyopathy (DCM));05416(Viral myocarditis)
ciRNA142	24.1583	17.0111	20	20.025	37	33.9167	0.312793	0.207198	0.255585	0.245365	0.431309	0.38154	0.352738	0.258525	up	0.448293	0.230994	0.381115	no	chrNC_030810.1	97195379	97197315	-	1	ciRNA	-	XM_018045986.1	NOTCH2	mRNA	chrNC_030810.1:97195378-97197315	notch 2	GO:0003184(pulmonary valve morphogenesis);GO:0004872(receptor activity);GO:0005509(calcium ion binding);GO:0005654(nucleoplasm);GO:0005887(integral component of plasma membrane);GO:0006355(regulation of transcription, DNA-templated);GO:0007050(cell cycle arrest);GO:0007219(Notch signaling pathway);GO:0008285(negative regulation of cell proliferation);GO:0009986(cell surface);GO:0016049(cell growt…	04330(Notch signaling pathway);04919(Thyroid hormone signaling pathway);04320(Dorso-ventral axis formation);05206(MicroRNAs in cancer)
ciRNA143	631.333	525.917	460.25	458.667	411.25	283.533	1.17967	0.924446	0.848812	0.811055	0.691839	0.460303	0.654399	0.98431	down	-0.588941	0.0832273	0.209281	no	chrNC_030810.1	105320932	105334353	-	1	ciRNA	-	XM_018046273.1	ARHGEF2	mRNA	chrNC_030810.1:105320908-105334353	Rho/Rac guanine nucleotide exchange factor 2	GO:0005089(Rho guanyl-nucleotide exchange factor activity);GO:0005622(intracellular);GO:0035023(regulation of Rho protein signal transduction);GO:0035556(intracellular signal transduction);GO:0043547(positive regulation of GTPase activity);GO:0046872(metal ion binding);GO:0000132(establishment of mitotic spindle orientation);GO:0000902(cell morphogenesis);GO:0005737(cytoplasm);GO:0005874(microtub…	05130(Pathogenic Escherichia coli infection)
ciRNA144	49.25	49	45	56.5	46	46	3.43102	3.21126	3.09418	3.72492	2.88517	2.78427	3.13145	3.24548	down	-0.051601	0.745734	0.826689	no	chrNW_017189851.1	256829	257188	-	1	ciRNA	-	XM_018044863.1	SLC25A1	mRNA	chrNW_017189851.1:256809-257188	mitochondrial dicarboxylate carrier-like	GO:0003735(structural constituent of ribosome);GO:0005634(nucleus);GO:0005743(mitochondrial inner membrane);GO:0006412(translation);GO:0016021(integral component of membrane);GO:0055085(transmembrane transport);GO:0070062(extracellular exosome)	04964(Proximal tubule bicarbonate reclamation)
ciRNA145	177.6	181.027	210.515	206.833	221.167	255.083	10.2394	9.81831	11.9792	11.285	11.4801	12.7776	11.8476	10.679	up	0.14982	0.230257	0.380483	no	chrNC_030820.1	31016405	31016839	+	1	ciRNA	-	XM_018057155.1	VIM	mRNA	chrNC_030820.1:31016404-31016839	vimentin	GO:0001701(in utero embryonic development);GO:0001948(glycoprotein binding);GO:0003725(double-stranded RNA binding);GO:0005200(structural constituent of cytoskeleton);GO:0005212(structural constituent of eye lens);GO:0005515(protein binding);GO:0005737(cytoplasm);GO:0005777(peroxisome);GO:0005829(cytosol);GO:0005882(intermediate filament);GO:0005886(plasma membrane);GO:0005925(focal adhesion);GO:…	05206(MicroRNAs in cancer);05169(Epstein-Barr virus infection)
ciRNA146	3	1	3	7	4	4	0.0864812	0.0271183	0.0853566	0.190963	0.103814	0.100184	0.131654	0.0663187	up	0.989261	0.150996	0.292123	no	chrNC_030818.1	36194631	36195500	-	1	ciRNA	-	XM_005686603.3	PSME4	mRNA	chrNC_030818.1:36194630-36195500	proteasome activator subunit 4	GO:0005634(nucleus);GO:0005829(cytosol);GO:0006281(DNA repair);GO:0006974(cellular response to DNA damage stimulus);GO:0007275(multicellular organism development);GO:0010499(proteasomal ubiquitin-independent protein catabolic process);GO:0010952(positive regulation of peptidase activity);GO:0016504(peptidase activator activity);GO:0016607(nuclear speck);GO:0035093(spermatogenesis, exchange of chr…	03050(Proteasome)
ciRNA147	3.4	1.8	2.2	2.4	3.4	2.2	0.0970085	0.0483131	0.0619539	0.0648027	0.0873387	0.0545369	0.0688928	0.0690918	down	-0.00416302	0.991515	0.995887	no	chrNC_030818.1	93733870	93734748	+	1	ciRNA	-	XM_018055739.1	RABGAP1	mRNA	chrNC_030818.1:93733869-93734748	TBC1 domain family, member 4	GO:0003677(DNA binding);GO:0005096(GTPase activator activity);GO:0005515(protein binding);GO:0005813(centrosome);GO:0005829(cytosol);GO:0005875(microtubule associated complex);GO:0006886(intracellular protein transport);GO:0007049(cell cycle);GO:0012505(endomembrane system);GO:0015631(tubulin binding);GO:0017137(Rab GTPase binding);GO:0031338(regulation of vesicle fusion);GO:1902017(regulation of…	04919(Thyroid hormone signaling pathway);04931(Insulin resistance)
ciRNA148	167.808	205.683	177.742	215.293	199.528	189.167	9.14903	10.5492	9.56459	11.1082	9.79405	8.96073	9.95431	9.75429	up	0.0292852	0.804852	0.870717	no	chrNC_030814.1	71626888	71627347	+	1	ciRNA	-	XM_018050598.1	PDLIM7	mRNA	chrNC_030814.1:71626887-71627374	actin binding LIM protein 1	GO:0001725(stress fiber);GO:0001726(ruffle);GO:0005634(nucleus);GO:0005737(cytoplasm);GO:0005925(focal adhesion);GO:0008270(zinc ion binding);GO:0030036(actin cytoskeleton organization);GO:0001503(ossification);GO:0005856(cytoskeleton);GO:0007275(multicellular organism development);GO:0030154(cell differentiation)	04360(Axon guidance);04530(Tight junction)
ciRNA149	8	12	8.33333	14.5	3	9.5	0.210974	0.297702	0.216907	0.361875	0.0712291	0.217671	0.216925	0.241861	down	-0.156984	0.800157	0.867234	no	chrNC_030814.1	80259473	80260423	-	1	ciRNA	-	XM_018050683.1	CEP120	mRNA	chrNC_030814.1:80259472-80260423	RAB11 family interacting protein 1 (class I) b	GO:0005737(cytoplasm);GO:0005813(centrosome);GO:0008022(protein C-terminus binding);GO:0021987(cerebral cortex development);GO:0022008(neurogenesis);GO:0022027(interkinetic nuclear migration);GO:0030953(astral microtubule organization);GO:0032880(regulation of protein localization)	04144(Endocytosis)
ciRNA15	8	8	6	18	3	4.33333	0.729587	0.686339	0.540074	1.5535	0.246323	0.343357	0.714392	0.652	up	0.131844	0.896168	0.934353	no	chrNC_030810.1	105583430	105583704	-	1	ciRNA	-	XM_018046283.1	SMG5	mRNA	chrNC_030810.1:105583365-105583704	SMG5 nonsense mediated mRNA decay factor	GO:0005634(nucleus);GO:0005737(cytoplasm);GO:0031625(ubiquitin protein ligase binding);GO:0032204(regulation of telomere maintenance);GO:0035303(regulation of dephosphorylation);GO:0042826(histone deacetylase binding);GO:0051721(protein phosphatase 2A binding);GO:0070182(DNA polymerase binding)	03015(mRNA surveillance pathway)
ciRNA150	23.5	29	38.25	29	21	16	2.91767	3.3871	4.68722	3.40735	2.34739	1.72594	2.49356	3.664	down	-0.555211	0.180636	0.325662	no	chrNC_030814.1	91911707	91911908	+	1	ciRNA	-	XM_013965252.2	HSD11B1L	mRNA	chrNC_030814.1:91911706-91911934	hydroxysteroid 11-beta-dehydrogenase 1-like protein	GO:0005576(extracellular region);GO:0016491(oxidoreductase activity);GO:0055114(oxidation-reduction process)	00140(Steroid hormone biosynthesis);00980(Metabolism of xenobiotics by cytochrome P450)
ciRNA151	43.3333	50	36	55	23	46.5	1.02915	1.11709	0.843866	1.23614	0.491791	0.959502	0.895812	0.996701	down	-0.153964	0.697509	0.79052	no	chrNC_030832.1	13624256	13625311	-	1	ciRNA	-	XM_018040590.1	PDXDC1	mRNA	chrNC_030832.1:13624255-13625311	aromatic-L-amino-acid decarboxylase-like	GO:0005794(Golgi apparatus);GO:0016831(carboxy-lyase activity);GO:0019752(carboxylic acid metabolic process);GO:0030170(pyridoxal phosphate binding)	00340(Histidine metabolism);00350(Tyrosine metabolism);00360(Phenylalanine metabolism);00380(Tryptophan metabolism)
ciRNA152	6	10	15.5	8	6	7	0.741267	1.16221	1.89004	0.935329	0.667378	0.751378	0.784695	1.26451	down	-0.68837	0.286943	0.439033	no	chrNC_030836.1	27744638	27744840	+	1	ciRNA	-	XM_013975865.2	CCDC15	mRNA	chrNC_030836.1:27744637-27745003	NA	GO:0005813(centrosome)	NA
ciRNA153	19	24	22	24	26	20	1.81183	2.15297	2.07063	2.16584	2.23221	1.65703	2.01836	2.01181	up	0.00469027	0.97684	0.986538	no	chrNC_030836.1	44546813	44547075	+	1	ciRNA	-	XM_018042930.1	SF3B2	mRNA	chrNC_030836.1:44546812-44547101	splicing factor 3b, subunit 2, 145kDa	GO:0000398(mRNA splicing, via spliceosome);GO:0005654(nucleoplasm);GO:0005684(U2-type spliceosomal complex);GO:0005686(U2 snRNP);GO:0005689(U12-type spliceosomal complex);GO:0044822(poly(A) RNA binding);GO:0071011(precatalytic spliceosome);GO:0071013(catalytic step 2 spliceosome)	03040(Spliceosome)
ciRNA154	9	4	6	7	6	2	0.233902	0.0977945	0.153907	0.172164	0.140391	0.0451606	0.119239	0.161868	down	-0.440968	0.480973	0.620109	no	chrNC_030817.1	27228167	27229131	+	1	ciRNA	-	XM_005685958.3	WDR89	mRNA	chrNC_030817.1:27228166-27246630	NA	GO:0003674(molecular_function);GO:0005575(cellular_component);GO:0008150(biological_process)	NA
ciRNA155	183.333	185.81	174.667	152.5	128.533	145.9	5.02504	4.79103	4.72524	3.95566	3.17184	3.47449	3.534	4.8471	down	-0.455822	0.0179398	0.102204	no	chrNC_030811.1	108839407	108840321	-	1	ciRNA	-	XM_005678936.3	COL1A2	mRNA	chrNC_030811.1:108839402-108840321	collagen alpha-2(I) chain-like	GO:0005576(extracellular region)	04512(ECM-receptor interaction);04510(Focal adhesion);04933(AGE-RAGE signaling pathway in diabetic complications)
ciRNA156	4	6	9	14	4	10	0.145389	0.205156	0.322871	0.481559	0.130896	0.315797	0.309417	0.224472	up	0.463021	0.510104	0.643385	no	chrNC_030823.1	2784351	2785040	-	1	ciRNA	-	XM_013970016.2	ELK4	mRNA	chrNC_030823.1:2784350-2785040	ELK4, ETS-domain protein (SRF accessory protein 1)	GO:0000122(negative regulation of transcription from RNA polymerase II promoter);GO:0000981(RNA polymerase II transcription factor activity, sequence-specific DNA binding);GO:0003682(chromatin binding);GO:0005634(nucleus);GO:0005654(nucleoplasm);GO:0005737(cytoplasm);GO:0006357(regulation of transcription from RNA polymerase II promoter);GO:0030154(cell differentiation);GO:0043565(sequence-specif…	04010(MAPK signaling pathway);05202(Transcriptional misregulation in cancers);05166(HTLV-I infection)
ciRNA157	5	10.5833	9	5.75	7	6	0.103293	0.205677	0.18351	0.112414	0.130196	0.107693	0.116768	0.16416	down	-0.491461	0.264485	0.415843	no	chrNC_030823.1	37562259	37563472	+	1	ciRNA	-	XM_018060308.1	PRRC2C	mRNA	chrNC_030823.1:37562258-37563508	NA	GO:0002244(hematopoietic progenitor cell differentiation);GO:0008022(protein C-terminus binding);GO:0016020(membrane);GO:0044822(poly(A) RNA binding)	NA
ciRNA158	18	26	21	37	32	24	0.584	0.793552	0.672473	1.13604	0.934732	0.676532	0.915767	0.683342	up	0.422374	0.216492	0.366194	no	chrNC_030825.1	55497774	55498546	-	1	ciRNA	-	XM_018062678.1	NAPA	mRNA	chrNC_030825.1:55497753-55498546	N-ethylmaleimide-sensitive factor attachment protein, alpha	GO:0006886(intracellular protein transport);GO:0007420(brain development);GO:0010807(regulation of synaptic vesicle priming);GO:0019905(syntaxin binding);GO:0030182(neuron differentiation);GO:0035249(synaptic transmission, glutamatergic);GO:0035494(SNARE complex disassembly);GO:0043209(myelin sheath);GO:0045176(apical protein localization);GO:0070044(synaptobrevin 2-SNAP-25-syntaxin-1a complex);G…	04721(Synaptic vesicle cycle)
ciRNA159	2.5	4	4	1.5	4.5	7	0.0454669	0.0684349	0.071801	0.0258165	0.0736826	0.110609	0.070036	0.0619009	up	0.178136	0.778264	0.850768	no	chrNC_030809.1	16842361	16843739	-	1	ciRNA	-	XM_018058233.1	PSMD1	mRNA	chrNC_030809.1:16842345-16843739	proteasome 26S subunit, non-ATPase 1	GO:0004175(endopeptidase activity);GO:0005634(nucleus);GO:0008540(proteasome regulatory particle, base subcomplex);GO:0016020(membrane);GO:0030234(enzyme regulator activity);GO:0034515(proteasome storage granule);GO:0042176(regulation of protein catabolic process);GO:0043161(proteasome-mediated ubiquitin-dependent protein catabolic process);GO:0050790(regulation of catalytic activity);GO:0070062(…	03050(Proteasome);05169(Epstein-Barr virus infection)
ciRNA16	44.5	35	35	59	51	41	1.00183	0.74125	0.77771	1.25701	1.03372	0.801965	1.0309	0.840264	up	0.294985	0.297162	0.450125	no	chrNC_030828.1	21010912	21012025	-	1	ciRNA	-	XM_005694985.3	UNC45A	mRNA	chrNC_030828.1:21010887-21012025	E3 ubiquitin-protein ligase CHIP	GO:0051879(Hsp90 protein binding);GO:0061077(chaperone-mediated protein folding)	04144(Endocytosis);04141(Protein processing in endoplasmic reticulum);04120(Ubiquitin mediated proteolysis)
ciRNA160	1.5	0	0.5	1.5	0	2	0.149878	0	0.0493096	0.141837	0	0.173625	0.105154	0.0663958	up	0.66334	0.606477	0.722324	no	chrNC_030809.1	113759973	113760223	-	1	ciRNA	-	XM_018064821.1	OLA1	mRNA	chrNC_030809.1:113690626-113760223	nuclear respiratory factor 1	GO:0005524(ATP binding);GO:0005525(GTP binding);GO:0005730(nucleolus);GO:0005737(cytoplasm);GO:0005813(centrosome);GO:0016020(membrane);GO:0016887(ATPase activity);GO:0043022(ribosome binding);GO:0043023(ribosomal large subunit binding);GO:0046034(ATP metabolic process);GO:0046872(metal ion binding);GO:0070062(extracellular exosome)	05016(Huntington's disease)
ciRNA161	7.47619	6.7381	5.33333	5.7619	4.16667	6.97619	0.171232	0.145179	0.120565	0.124889	0.0859194	0.138823	0.116544	0.145659	down	-0.321723	0.248553	0.398747	no	chrNC_030815.1	39270003	39271097	-	1	ciRNA	-	XM_018052022.1	JAK2	mRNA	chrNC_030815.1:39269980-39271097	Janus kinase 2	GO:0004715(non-membrane spanning protein tyrosine kinase activity);GO:0005131(growth hormone receptor binding);GO:0005524(ATP binding);GO:0005634(nucleus);GO:0005737(cytoplasm);GO:0005856(cytoskeleton);GO:0006954(inflammatory response);GO:0007169(transmembrane receptor protein tyrosine kinase signaling pathway);GO:0007260(tyrosine phosphorylation of STAT protein);GO:0010811(positive regulation of…	04630(Jak-STAT signaling pathway);04151(PI3K-Akt signaling pathway);04550(Signaling pathways regulating pluripotency of stem cells);04062(Chemokine signaling pathway);04920(Adipocytokine signaling pathway);04917(Prolactin signaling pathway);04725(Cholinergic synapse);04933(AGE-RAGE signaling pathway in diabetic complications);05152(Tuberculosis);05162(Measles);05164(Influenza A);05168(Herpes simp…
ciRNA162	9	15	10	10	22	11	0.325239	0.509933	0.356677	0.341988	0.71578	0.345374	0.467714	0.397283	up	0.23546	0.64377	0.751467	no	chrNC_030815.1	61537462	61538155	-	1	ciRNA	-	XM_018052191.1	EXOSC3	mRNA	chrNC_030815.1:61537081-61538155	exosome component 3	GO:0000176(nuclear exosome (RNase complex));GO:0000177(cytoplasmic exosome (RNase complex));GO:0000178(exosome (RNase complex));GO:0000467(exonucleolytic trimming to generate mature 3'-end of 5.8S rRNA from tricistronic rRNA transcript (SSU-rRNA, 5.8S rRNA, LSU-rRNA));GO:0003723(RNA binding);GO:0005730(nucleolus);GO:0034427(nuclear-transcribed mRNA catabolic process, exonucleolytic, 3'-5');GO:003…	03018(RNA degradation)
ciRNA163	159.5	128.95	119.5	187	109.75	100.5	4.57164	3.47692	3.38061	5.07229	2.83213	2.50273	3.46905	3.80972	down	-0.135145	0.729479	0.814314	no	chrNC_030815.1	77017354	77018228	-	1	ciRNA	-	XM_018051772.1	HNRNPK	mRNA	chrNC_030815.1:77017353-77018228	heterogeneous nuclear ribonucleoprotein K	GO:0000122(negative regulation of transcription from RNA polymerase II promoter);GO:0000398(mRNA splicing, via spliceosome);GO:0000790(nuclear chromatin);GO:0000978(RNA polymerase II core promoter proximal region sequence-specific DNA binding);GO:0001077(transcriptional activator activity, RNA polymerase II core promoter proximal region sequence-specific binding);GO:0001541(ovarian follicle devel…	03040(Spliceosome);05206(MicroRNAs in cancer);05203(Viral carcinogenesis);05168(Herpes simplex infection)
ciRNA164	66.1667	78.3095	57.5	68.2333	56.8095	65.8333	1.40036	1.55911	1.20111	1.36662	1.08248	1.21055	1.21989	1.38686	down	-0.18508	0.278435	0.42992	no	chrNC_030815.1	77018512	77019696	-	1	ciRNA	-	XM_018051772.1	HNRNPK	mRNA	chrNC_030815.1:77018272-77019696	heterogeneous nuclear ribonucleoprotein K	GO:0000122(negative regulation of transcription from RNA polymerase II promoter);GO:0000398(mRNA splicing, via spliceosome);GO:0000790(nuclear chromatin);GO:0000978(RNA polymerase II core promoter proximal region sequence-specific DNA binding);GO:0001077(transcriptional activator activity, RNA polymerase II core promoter proximal region sequence-specific binding);GO:0001541(ovarian follicle devel…	03040(Spliceosome);05206(MicroRNAs in cancer);05203(Viral carcinogenesis);05168(Herpes simplex infection)
ciRNA165	59.3333	48	49.5	52	25	46	0.711306	0.541329	0.585704	0.589946	0.269833	0.479129	0.446303	0.61278	down	-0.457346	0.214433	0.363973	no	chrNC_030831.1	35417315	35419406	+	1	ciRNA	-	XM_005697060.3	ROCK1	mRNA	chrNC_030831.1:35417314-35419422	Rho-associated, coiled-coil containing protein kinase 1	GO:0001726(ruffle);GO:0003383(apical constriction);GO:0004674(protein serine/threonine kinase activity);GO:0005515(protein binding);GO:0005524(ATP binding);GO:0005856(cytoskeleton);GO:0005886(plasma membrane);GO:0006468(protein phosphorylation);GO:0007249(I-kappaB kinase/NF-kappaB signaling);GO:0007266(Rho protein signal transduction);GO:0016525(negative regulation of angiogenesis);GO:0017049(GTP…	04350(TGF-beta signaling pathway);04071(Sphingolipid signaling pathway);04024(cAMP signaling pathway);04022(cGMP - PKG signaling pathway);04810(Regulation of actin cytoskeleton);04510(Focal adhesion);04611(Platelet activation);04670(Leukocyte transendothelial migration);04062(Chemokine signaling pathway);04921(Oxytocin signaling pathway);04270(Vascular smooth muscle contraction);04360(Axon guidan…
ciRNA166	3.33333	3.73333	5	1.33333	3	7	0.174527	0.183884	0.258386	0.0660654	0.141417	0.318434	0.175305	0.205599	down	-0.229962	0.732801	0.816909	no	chrNC_030829.1	16987039	16987517	-	1	ciRNA	-	XM_018066694.1	SETD5	mRNA	chrNC_030829.1:16987006-16987517	lysine (K)-specific methyltransferase 2E	GO:0005515(protein binding)	00310(Lysine degradation);00562(Inositol phosphate metabolism);04070(Phosphatidylinositol signaling system)
ciRNA167	17	7.83333	13.3333	9	16	13.5	1.32408	0.573948	1.02499	0.663372	1.12197	0.913555	0.899632	0.974336	down	-0.115085	0.787148	0.856636	no	chrNW_017209677.1	16309	16630	-	1	ciRNA	-	XM_018045422.1	LOC108635156	mRNA	chrNW_017209677.1:16282-16630	SEC13 homolog, nuclear pore and COPII coat complex component	GO:0005783(endoplasmic reticulum)	03013(RNA transport);04141(Protein processing in endoplasmic reticulum)
ciRNA168	64.5	63.5	51.6667	99	92	80.125	7.59451	7.03357	6.00435	11.0313	9.7527	8.19682	9.66027	6.87748	up	0.490184	0.0559599	0.170934	no	chrNC_030822.1	53048083	53048295	-	1	ciRNA	-	XM_018059712.1	PHLDB1	mRNA	chrNC_030822.1:53047146-53048295	hypoxia up-regulated 1	GO:0010470(regulation of gastrulation);GO:0010717(regulation of epithelial to mesenchymal transition);GO:0045180(basal cortex);GO:0070507(regulation of microtubule cytoskeleton organization);GO:0003674(molecular_function)	04141(Protein processing in endoplasmic reticulum)
ciRNA169	0.2	0.6	0.8	0.6	0.2	0	0.0115574	0.0326169	0.0456284	0.032812	0.0104054	0	0.0144058	0.0299342	down	-1.05515	0.325482	0.477534	no	chrNC_030816.1	76515655	76516088	-	1	ciRNA	-	XM_018053369.1	SYNE1	mRNA	chrNC_030816.1:76515648-76516088	dystrophin	GO:0005521(lamin binding);GO:0005654(nucleoplasm);GO:0005794(Golgi apparatus);GO:0007030(Golgi organization);GO:0016021(integral component of membrane);GO:0030017(sarcomere);GO:0031965(nuclear membrane);GO:0034993(LINC complex);GO:0040023(establishment of nucleus localization);GO:0042692(muscle cell differentiation);GO:0042803(protein homodimerization activity);GO:0044822(poly(A) RNA binding);GO:…	05410(Hypertrophic cardiomyopathy (HCM));05412(Arrhythmogenic right ventricular cardiomyopathy (ARVC));05414(Dilated cardiomyopathy (DCM));05416(Viral myocarditis)
ciRNA17	9.33333	7	6	5.66667	7	8.58333	0.161432	0.113897	0.102428	0.0927535	0.109005	0.128987	0.110248	0.125919	down	-0.191736	0.504215	0.63877	no	chrNC_030828.1	21306725	21308174	-	1	ciRNA	-	XM_018065968.1	CRTC3	mRNA	chrNC_030828.1:21306693-21308174	CREB regulated transcription coactivator 3	GO:0005634(nucleus);GO:0005654(nucleoplasm);GO:0005737(cytoplasm);GO:0006351(transcription, DNA-templated);GO:0008140(cAMP response element binding protein binding);GO:0016032(viral process);GO:0032793(positive regulation of CREB transcription factor activity);GO:0042116(macrophage activation);GO:0043951(negative regulation of cAMP-mediated signaling);GO:0045944(positive regulation of transcripti…	05166(HTLV-I infection)
ciRNA170	0.5	1.5	1	3	2.5	0.5	0.0143805	0.0405841	0.0283869	0.0816536	0.0647352	0.0124943	0.052961	0.0277839	up	0.930684	0.352114	0.502656	no	chrNC_030826.1	13098927	13099798	-	1	ciRNA	-	XM_018064172.1	ACACA	mRNA	chrNC_030826.1:13098926-13099798	acetyl-CoA carboxylase alpha	GO:0001894(tissue homeostasis);GO:0003989(acetyl-CoA carboxylase activity);GO:0004075(biotin carboxylase activity);GO:0005524(ATP binding);GO:0005730(nucleolus);GO:0005739(mitochondrion);GO:0005829(cytosol);GO:0006084(acetyl-CoA metabolic process);GO:0006633(fatty acid biosynthetic process);GO:0015629(actin cytoskeleton);GO:0044268(multicellular organismal protein metabolic process);GO:0046872(me…	01212(Fatty acid metabolism);00620(Pyruvate metabolism);00640(Propanoate metabolism);00061(Fatty acid biosynthesis);00254(Aflatoxin);04152(AMPK signaling pathway);04910(Insulin signaling pathway);04922(Glucagon signaling pathway)
ciRNA171	14.5	11.8333	16.7857	10.3333	19.8333	20	0.29398	0.225694	0.335896	0.198263	0.362028	0.352304	0.304198	0.28519	up	0.0930889	0.777562	0.850439	no	chrNC_030826.1	19951224	19952460	+	1	ciRNA	-	XM_005693260.3	SUPT6H	mRNA	chrNC_030826.1:19951223-19952934	NA	GO:0003677(DNA binding);GO:0006139(nucleobase-containing compound metabolic process);GO:0006357(regulation of transcription from RNA polymerase II promoter);GO:0032784(regulation of DNA-templated transcription, elongation)	NA
ciRNA172	21.5	16	23	12	15	14	0.839891	0.587985	0.886804	0.443626	0.527561	0.475171	0.482119	0.77156	down	-0.678389	0.0806478	0.206066	no	chrNC_030826.1	25887942	25888583	+	1	ciRNA	-	XM_005694180.3	DERL2	mRNA	chrNC_030826.1:25887941-25889866	derlin 2	GO:0001967(suckling behavior);GO:0005769(early endosome);GO:0005770(late endosome);GO:0008284(positive regulation of cell proliferation);GO:0030176(integral component of endoplasmic reticulum membrane);GO:0030307(positive regulation of cell growth);GO:0030433(ER-associated ubiquitin-dependent protein catabolic process);GO:0030968(endoplasmic reticulum unfolded protein response);GO:0030970(retrogr…	04141(Protein processing in endoplasmic reticulum)
ciRNA173	6.66667	6	3	4	3	2	0.799985	0.677309	0.355312	0.454239	0.324109	0.208517	0.328955	0.610869	down	-0.892972	0.155772	0.297451	no	chrNC_030826.1	27313267	27313475	+	1	ciRNA	-	XM_018064597.1	CHD3	mRNA	chrNC_030826.1:27313266-27313497	chromodomain helicase DNA binding protein 4	GO:0003677(DNA binding);GO:0005524(ATP binding);GO:0005730(nucleolus);GO:0005737(cytoplasm);GO:0005813(centrosome);GO:0006333(chromatin assembly or disassembly);GO:0006355(regulation of transcription, DNA-templated);GO:0007051(spindle organization);GO:0008026(ATP-dependent helicase activity);GO:0008270(zinc ion binding);GO:0016581(NuRD complex);GO:0044822(poly(A) RNA binding);GO:0045111(intermedi…	05203(Viral carcinogenesis)
ciRNA174	4	2	4	1	1	2	0.208562	0.0980995	0.20585	0.049343	0.0469431	0.0906028	0.0622963	0.170837	down	-1.4554	0.0813499	0.207082	no	chrNC_030826.1	33094469	33094949	+	1	ciRNA	-	XM_018064700.1	NCOR1	mRNA	chrNC_030826.1:33094468-33095181	nuclear receptor corepressor 1	GO:0000122(negative regulation of transcription from RNA polymerase II promoter);GO:0001102(RNA polymerase II activating transcription factor binding);GO:0003677(DNA binding);GO:0003714(transcription corepressor activity);GO:0005876(spindle microtubule);GO:0016020(membrane);GO:0016580(Sin3 complex);GO:0016922(ligand-dependent nuclear receptor binding);GO:0017053(transcriptional repressor complex)…	04919(Thyroid hormone signaling pathway);05202(Transcriptional misregulation in cancers)
ciRNA175	28	23	27	31	31	12	0.997482	0.770791	0.94935	1.0451	0.994273	0.37142	0.803599	0.905874	down	-0.172835	0.690167	0.78517	no	chrNC_030826.1	39499976	39500679	-	1	ciRNA	-	XM_005693742.2	MED1	mRNA	chrNC_030826.1:39499975-39500679	mediator complex subunit 1	GO:0001104(RNA polymerase II transcription cofactor activity);GO:0016592(mediator complex);GO:0030375(thyroid hormone receptor coactivator activity);GO:0042809(vitamin D receptor binding);GO:0042974(retinoic acid receptor binding);GO:0046966(thyroid hormone receptor binding);GO:0097067(cellular response to thyroid hormone stimulus)	04919(Thyroid hormone signaling pathway)
ciRNA176	227.533	258.208	249.258	305.667	272	276.167	2.13564	2.2799	2.30913	2.71508	2.29852	2.25212	2.42191	2.24156	up	0.111643	0.347034	0.497865	no	chrNW_017189598.1	22852	25523	-	1	ciRNA	-	XM_005700603.3	LOC102186286	mRNA	chrNW_017189598.1:22825-25523	cytochrome c oxidase subunit 7B	GO:0004129(cytochrome-c oxidase activity);GO:0005746(mitochondrial respiratory chain);GO:1902600(hydrogen ion transmembrane transport)	00190(Oxidative phosphorylation);04260(Cardiac muscle contraction);05010(Alzheimer's disease);05012(Parkinson's disease);05016(Huntington's disease);04932(Non-alcoholic fatty liver disease (NAFLD))
ciRNA177	13	6.5	15	18	12	17	0.480876	0.226186	0.547642	0.630106	0.399639	0.546356	0.525367	0.418235	up	0.329013	0.42442	0.569532	no	chrNC_030808.1	5489725	5490402	+	1	ciRNA	-	XM_005674713.3	CCT8	mRNA	chrNC_030808.1:5489724-5490425	NA	GO:0005524(ATP binding);GO:0005815(microtubule organizing center);GO:0005832(chaperonin-containing T-complex);GO:0005929(cilium);GO:0006457(protein folding);GO:0051082(unfolded protein binding);GO:0005737(cytoplasm)	NA
ciRNA178	169	175.5	167	230.5	227.583	177	3.41534	3.33647	3.33104	4.40829	4.14081	3.10784	3.88564	3.36095	up	0.209284	0.316561	0.468647	no	chrNC_030808.1	145784559	145785799	+	1	ciRNA	-	XM_018052339.1	COL6A2	mRNA	chrNC_030808.1:145784558-145785822	collagen, type VI, alpha 2	GO:0005578(proteinaceous extracellular matrix);GO:0005615(extracellular space);GO:0042383(sarcolemma);GO:0043234(protein complex);GO:0070062(extracellular exosome);GO:0070208(protein heterotrimerization)	04151(PI3K-Akt signaling pathway);04512(ECM-receptor interaction);04510(Focal adhesion);04974(Protein digestion and absorption)
ciRNA179	30	30	33	31	37	27	0.778062	0.731942	0.844739	0.760862	0.863957	0.608407	0.744408	0.784914	down	-0.0764408	0.654763	0.760568	no	chrNW_017190143.1	88893	89859	+	1	ciRNA	-	XM_018045104.1	TFE3	mRNA	chrNW_017190143.1:88892-89903	transcription factor binding to IGHM enhancer 3	GO:0000978(RNA polymerase II core promoter proximal region sequence-specific DNA binding);GO:0001077(transcriptional activator activity, RNA polymerase II core promoter proximal region sequence-specific binding);GO:0002250(adaptive immune response);GO:0003700(transcription factor activity, sequence-specific DNA binding);GO:0005634(nucleus);GO:0005654(nucleoplasm);GO:0005737(cytoplasm);GO:0006366(…	05202(Transcriptional misregulation in cancers)
ciRNA18	3	4	10	15	22	16	0.212538	0.266587	0.699249	1.00568	1.40325	0.984858	1.13126	0.392791	up	1.5261	0.0234971	0.114161	yes	chrNC_030828.1	58121317	58121670	+	1	ciRNA	-	XM_005695346.3	LOC102170640	mRNA	chrNC_030828.1:58121316-58121696	NA	GO:0016021(integral component of membrane)	NA
ciRNA180	127	131.9	101.333	137.7	131	121.5	4.56318	4.45832	3.59362	4.68219	4.23772	3.79295	4.23762	4.20504	up	0.0111356	0.93916	0.961173	no	chrNC_030812.1	56656377	56657074	-	1	ciRNA	-	XM_013963957.2	RPS26	mRNA	chrNC_030812.1:56656376-56657074	40S ribosomal protein S26-like	GO:0003735(structural constituent of ribosome);GO:0005840(ribosome);GO:0006412(translation)	03010(Ribosome)
ciRNA181	45	36.7	30	46.1667	35.1667	24.3333	0.501814	0.384998	0.330192	0.487203	0.353068	0.235759	0.358677	0.405668	down	-0.177615	0.626836	0.738362	no	chrNC_030812.1	105772789	105775037	-	1	ciRNA	-	XM_018048633.1	TULP3	mRNA	chrNC_030812.1:105772788-105775037	tubby-related protein 2-like	GO:0001843(neural tube closure);GO:0005730(nucleolus);GO:0005886(plasma membrane);GO:0005929(cilium);GO:0005930(axoneme);GO:0007420(brain development);GO:0008277(regulation of G-protein coupled receptor protein signaling pathway);GO:0009952(anterior/posterior pattern specification);GO:0019899(enzyme binding);GO:0021914(negative regulation of smoothened signaling pathway involved in ventral spinal…	04024(cAMP signaling pathway)
ciRNA182	161.998	188.533	154.71	169.5	168.793	182.25	7.79813	8.53753	7.35046	7.72151	7.31531	7.62231	7.55305	7.89537	down	-0.0639485	0.432302	0.577101	no	chrNC_030812.1	109674075	109674595	-	1	ciRNA	-	XM_005681086.3	RPL3	mRNA	chrNC_030812.1:109674046-109674595	ribosomal protein L3	GO:0000027(ribosomal large subunit assembly);GO:0003735(structural constituent of ribosome);GO:0005730(nucleolus);GO:0006412(translation);GO:0022625(cytosolic large ribosomal subunit)	03010(Ribosome)
ciRNA183	71	39.5	47	32	47	70.5	1.01404	0.530706	0.662534	0.43251	0.604352	0.874825	0.637229	0.735759	down	-0.207421	0.637479	0.746333	no	chrNC_030812.1	111753540	111755295	+	1	ciRNA	-	XM_005681121.3	CCDC134	mRNA	chrNC_030812.1:111753539-111755295	uncharacterized LOC103733402	GO:0016020(membrane)	04740(Olfactory transduction)
ciRNA184	4	2	8	5	4	6	0.92035	0.432898	1.81676	1.08871	0.82861	1.19945	1.03892	1.05667	down	-0.0244352	0.969687	0.981275	no	chrNC_030812.1	118522314	118522422	+	1	ciRNA	-	XM_018048939.1	TRABD	mRNA	chrNC_030812.1:118522313-118522498	NA	GO:0003674(molecular_function);GO:0005575(cellular_component);GO:0008150(biological_process)	NA
ciRNA185	3	14	3	5.5	5	4	0.180428	0.792088	0.178082	0.313038	0.270739	0.209017	0.264264	0.383533	down	-0.537368	0.619756	0.733226	no	chrNC_030810.1	26877177	26877593	+	1	ciRNA	-	XM_005678419.3	PRPF38A	mRNA	chrNC_030810.1:26877176-26877593	pre-mRNA processing factor 38A	GO:0006397(mRNA processing);GO:0008380(RNA splicing);GO:0031965(nuclear membrane);GO:0044822(poly(A) RNA binding);GO:0071011(precatalytic spliceosome)	03040(Spliceosome)
ciRNA186	0	0.333333	0	0.666667	0.666667	0.666667	0	0.00879676	0	0.0176987	0.0168379	0.016249	0.0169286	0.00293225	up	2.52938	0.0388117	0.143341	yes	chrNC_030810.1	43741876	43742769	-	1	ciRNA	-	XM_005678278.3	WLS	mRNA	chrNC_030810.1:43741854-43742769	NA	GO:0001707(mesoderm formation);GO:0005769(early endosome);GO:0005802(trans-Golgi network);GO:0005886(plasma membrane);GO:0006886(intracellular protein transport);GO:0009948(anterior/posterior axis specification);GO:0016021(integral component of membrane);GO:0016023(cytoplasmic, membrane-bounded vesicle);GO:0016055(Wnt signaling pathway);GO:0017147(Wnt-protein binding);GO:0030901(midbrain developm…	NA
ciRNA187	77.2	80.0833	111.5	76	65	72.3333	0.615038	0.60019	0.876749	0.572993	0.466225	0.50068	0.513299	0.697326	down	-0.442032	0.167433	0.31026	no	chrNC_030810.1	44105179	44108326	-	1	ciRNA	-	XM_018045418.1	DEPDC1	mRNA	chrNC_030810.1:44105140-44108326	taste receptor type 2 member 42	GO:0005654(nucleoplasm);GO:0017053(transcriptional repressor complex);GO:0035556(intracellular signal transduction);GO:0045892(negative regulation of transcription, DNA-templated)	04742(Taste transduction)
ciRNA188	764.525	793.446	648.405	500.25	386.2	405.303	5.75275	5.61648	4.81555	3.56223	2.61634	2.64973	2.94277	5.39493	down	-0.87443	0.00456537	0.0662245	no	chrNC_030810.1	45952777	45956109	+	1	ciRNA	-	XM_018045446.1	SRSF11	mRNA	chrNC_030810.1:45952776-45956558	NA	GO:0000166(nucleotide binding);GO:0005654(nucleoplasm);GO:0044822(poly(A) RNA binding)	NA
ciRNA189	10.3333	9	4	17	13	10	0.80483	0.659429	0.307496	1.25304	0.9116	0.676707	0.947114	0.590585	up	0.681394	0.186429	0.332091	no	chrNC_030810.1	93643837	93644158	+	1	ciRNA	-	XM_018045956.1	ATP1A1	mRNA	chrNC_030810.1:93643836-93644185	ATPase, Na+/K+ transporting, alpha 1 polypeptide	GO:0002028(regulation of sodium ion transport);GO:0005391(sodium:potassium-exchanging ATPase activity);GO:0005886(plasma membrane);GO:0016021(integral component of membrane)	04024(cAMP signaling pathway);04022(cGMP - PKG signaling pathway);04911(Insulin secretion);04918(Thyroid hormone synthesis);04919(Thyroid hormone signaling pathway);04260(Cardiac muscle contraction);04261(Adrenergic signaling in cardiomyocytes);04970(Salivary secretion);04971(Gastric acid secretion);04972(Pancreatic secretion);04976(Bile secretion);04973(Carbohydrate digestion and absorption);049…
ciRNA19	2	6	3	1	4	1	0.210752	0.594779	0.312018	0.0997226	0.379489	0.0915545	0.190256	0.372517	down	-0.969366	0.290298	0.442667	no	chrNC_030820.1	42513413	42513650	-	1	ciRNA	-	XM_005688098.3	NET1	mRNA	chrNC_030820.1:42513331-42513650	Rho guanine nucleotide exchange factor (GEF) 11	GO:0005089(Rho guanyl-nucleotide exchange factor activity);GO:0005634(nucleus);GO:0005886(plasma membrane);GO:0017049(GTP-Rho binding);GO:0035023(regulation of Rho protein signal transduction);GO:0035556(intracellular signal transduction);GO:0043065(positive regulation of apoptotic process);GO:0043547(positive regulation of GTPase activity);GO:0051451(myoblast migration);GO:0070301(cellular respo…	04270(Vascular smooth muscle contraction)
ciRNA190	7.4	5	5.6	8.4	9	9.03333	0.120983	0.0769	0.0903645	0.129964	0.132475	0.128316	0.130252	0.0960826	up	0.438954	0.118819	0.25481	no	chrNC_030810.1	97212982	97214515	-	1	ciRNA	-	XM_018045986.1	NOTCH2	mRNA	chrNC_030810.1:97212956-97214515	notch 2	GO:0003184(pulmonary valve morphogenesis);GO:0004872(receptor activity);GO:0005509(calcium ion binding);GO:0005654(nucleoplasm);GO:0005887(integral component of plasma membrane);GO:0006355(regulation of transcription, DNA-templated);GO:0007050(cell cycle arrest);GO:0007219(Notch signaling pathway);GO:0008285(negative regulation of cell proliferation);GO:0009986(cell surface);GO:0016049(cell growt…	04330(Notch signaling pathway);04919(Thyroid hormone signaling pathway);04320(Dorso-ventral axis formation);05206(MicroRNAs in cancer)
ciRNA191	26	17	30.6667	67.3333	21	21	0.546121	0.335913	0.635766	1.33843	0.397129	0.383241	0.706267	0.505933	up	0.481268	0.596361	0.714449	no	chrNC_030828.1	21045884	21047077	-	1	ciRNA	-	XM_018066105.1	MAN2A2	mRNA	chrNC_030828.1:21045879-21047077	mannosidase, alpha, class 2A, member 2	GO:0000139(Golgi membrane);GO:0004559(alpha-mannosidase activity);GO:0006013(mannose metabolic process);GO:0006491(N-glycan processing);GO:0006517(protein deglycosylation);GO:0008270(zinc ion binding);GO:0016021(integral component of membrane);GO:0016799(hydrolase activity, hydrolyzing N-glycosyl compounds);GO:0030246(carbohydrate binding)	00510(N-Glycan biosynthesis)
ciRNA192	792.488	705.158	686.542	546.033	589.167	488.76	9.40617	7.87352	8.04271	6.13324	6.29586	5.04025	5.82312	8.4408	down	-0.535587	0.0150718	0.0950377	no	chrNC_030828.1	26420626	26422738	+	1	ciRNA	-	XM_018066296.1	CEMIP	mRNA	chrNC_030828.1:26420625-26422738	Uncharacterized protein	GO:0004415(hyalurononglucosaminidase activity);GO:0005540(hyaluronic acid binding);GO:0005783(endoplasmic reticulum);GO:0005886(plasma membrane);GO:0007605(sensory perception of sound);GO:0010800(positive regulation of peptidyl-threonine phosphorylation);GO:0030214(hyaluronan catabolic process);GO:0030335(positive regulation of cell migration);GO:0030665(clathrin-coated vesicle membrane);GO:00320…	00514(Other types of O-glycan biosynthesis)
ciRNA193	126.75	113.786	94	94.5833	108	100	1.75432	1.48153	1.28412	1.23887	1.34581	1.20254	1.26241	1.50666	down	-0.255176	0.208608	0.357494	no	chrNC_030828.1	33502919	33504730	-	1	ciRNA	-	XM_018066137.1	CLK3	mRNA	chrNC_030828.1:33502544-33504730	CDC-like kinase 1	GO:0001669(acrosomal vesicle);GO:0004674(protein serine/threonine kinase activity);GO:0004712(protein serine/threonine/tyrosine kinase activity);GO:0004713(protein tyrosine kinase activity);GO:0005524(ATP binding);GO:0005634(nucleus);GO:0005654(nucleoplasm);GO:0016020(membrane);GO:0018108(peptidyl-tyrosine phosphorylation);GO:0043484(regulation of RNA splicing);GO:0044822(poly(A) RNA binding);GO:…	05134(Legionellosis)
ciRNA194	19.5	28	26	22	20	31	0.545207	0.736457	0.71749	0.582104	0.503448	0.753054	0.612869	0.666385	down	-0.120778	0.606306	0.722174	no	chrNC_030828.1	66153149	66154045	+	1	ciRNA	-	XM_018066010.1	DYNC1H1	mRNA	chrNC_030828.1:66153148-66154069	dynein, cytoplasmic 1, heavy chain 1	GO:0003777(microtubule motor activity);GO:0005524(ATP binding);GO:0007018(microtubule-based movement);GO:0016887(ATPase activity);GO:0030286(dynein complex)	04145(Phagosome);04962(Vasopressin-regulated water reabsorption);05132(Salmonella infection)
ciRNA195	0	0	1.5	1	1	2	0	0	0.0416724	0.0266375	0.0253419	0.0489113	0.0336302	0.0138908	up	1.27563	0.298749	0.451712	no	chrNC_030820.1	16671985	16672875	+	1	ciRNA	-	XM_018057013.1	CAMK1D	mRNA	chrNC_030820.1:16671984-16672909	calcium/calmodulin-dependent protein kinase ID	GO:0004683(calmodulin-dependent protein kinase activity);GO:0005516(calmodulin binding);GO:0005524(ATP binding);GO:0005634(nucleus);GO:0005737(cytoplasm);GO:0006468(protein phosphorylation);GO:0006954(inflammatory response);GO:0010976(positive regulation of neuron projection development);GO:0032793(positive regulation of CREB transcription factor activity);GO:0043065(positive regulation of apopto…	04921(Oxytocin signaling pathway);04925(Aldosterone synthesis and secretion)
ciRNA196	49.6667	39.8333	64	63	66	69	3.75186	2.83068	4.77174	4.50374	4.48872	4.52864	4.50703	3.78476	up	0.251976	0.326513	0.478657	no	chrNC_030820.1	53773867	53774198	-	1	ciRNA	-	XM_018057566.1	SLC17A9	mRNA	chrNC_030820.1:53773834-53774198	sialin-like	GO:0006820(anion transport);GO:0016021(integral component of membrane);GO:0022857(transmembrane transporter activity);GO:0055085(transmembrane transport);GO:1903146(regulation of mitophagy)	04142(Lysosome)
ciRNA197	8.33333	3.33333	1.33333	4.53333	10.4583	3.33333	1.14206	0.429743	0.180353	0.587946	1.29041	0.396903	0.75842	0.584051	up	0.376903	0.682528	0.77955	no	chrNC_030818.1	10095039	10095221	+	1	ciRNA	-	XM_018055014.1	DCTN1	mRNA	chrNC_030818.1:10095038-10099472	dynactin subunit 1	GO:0000776(kinetochore);GO:0000922(spindle pole);GO:0005813(centrosome);GO:0005829(cytosol);GO:0005869(dynactin complex);GO:0005874(microtubule);GO:0010970(establishment of localization by movement along microtubule);GO:0030904(retromer complex);GO:0031252(cell leading edge);GO:0032402(melanosome transport);GO:0042147(retrograde transport, endosome to Golgi);GO:0045502(dynein binding)	04962(Vasopressin-regulated water reabsorption);05016(Huntington's disease)
ciRNA198	2	4	1	2	5	1	0.278662	0.524287	0.137519	0.263711	0.627212	0.121055	0.337326	0.313489	up	0.105728	0.905849	0.940325	no	chrNC_030818.1	98694147	98694326	-	1	ciRNA	-	XM_018055905.1	WDR34	mRNA	chrNC_030818.1:98694123-98694326	cytoplasmic dynein 1 intermediate chain	GO:0005737(cytoplasm)	04145(Phagosome)
ciRNA199	509	487	472.333	475.583	634.167	586.5	10.9481	9.85399	10.0273	9.68052	12.2807	10.9604	10.9739	10.2765	up	0.0947256	0.46378	0.604398	no	chrNC_030818.1	105101603	105102768	-	1	ciRNA	-	XM_018056198.1	COL5A1	mRNA	chrNC_030818.1:105101578-105102768	collagen, type V, alpha 1	GO:0001568(blood vessel development);GO:0003007(heart morphogenesis);GO:0005201(extracellular matrix structural constituent);GO:0005588(collagen type V trimer);GO:0005604(basement membrane);GO:0007155(cell adhesion);GO:0008201(heparin binding);GO:0030199(collagen fibril organization);GO:0032964(collagen biosynthetic process);GO:0035313(wound healing, spreading of epidermal cells);GO:0035989(tendo…	04974(Protein digestion and absorption)
ciRNA2	18	7.83333	13.5833	9	16	13.5	1.39331	0.570405	1.03776	0.659277	1.11504	0.907916	0.894079	1.00049	down	-0.162234	0.72111	0.807871	no	chrNW_017209677.1	16307	16630	-	1	ciRNA	-	XM_018045422.1	LOC108635156	mRNA	chrNW_017209677.1:16282-16630	SEC13 homolog, nuclear pore and COPII coat complex component	GO:0005783(endoplasmic reticulum)	03013(RNA transport);04141(Protein processing in endoplasmic reticulum)
ciRNA20	167.808	207.683	177.742	215.293	200.028	189.667	9.10943	10.6057	9.52319	11.0601	9.77609	8.94552	9.92723	9.74611	up	0.0265648	0.824373	0.883944	no	chrNC_030814.1	71626888	71627349	+	1	ciRNA	-	XM_018050598.1	PDLIM7	mRNA	chrNC_030814.1:71626887-71627374	actin binding LIM protein 1	GO:0001725(stress fiber);GO:0001726(ruffle);GO:0005634(nucleus);GO:0005737(cytoplasm);GO:0005925(focal adhesion);GO:0008270(zinc ion binding);GO:0030036(actin cytoskeleton organization);GO:0001503(ossification);GO:0005856(cytoskeleton);GO:0007275(multicellular organism development);GO:0030154(cell differentiation)	04360(Axon guidance);04530(Tight junction)
ciRNA200	1	12	8.5	7.33333	6	6	0.0613192	0.692213	0.514435	0.425548	0.331241	0.319657	0.358816	0.422656	down	-0.23624	0.768049	0.843479	no	chrNC_030814.1	58670762	58671170	-	1	ciRNA	-	XM_005683052.3	ZMAT2	mRNA	chrNC_030814.1:58670738-58671170	zinc finger, matrin-type 2	GO:0000398(mRNA splicing, via spliceosome);GO:0003723(RNA binding);GO:0008270(zinc ion binding);GO:0046540(U4/U6 x U5 tri-snRNP complex)	03040(Spliceosome)
ciRNA201	72	82	88.3333	116	106	104.2	1.27703	1.36819	1.54636	1.94706	1.69267	1.60574	1.74849	1.39719	up	0.323578	0.0569506	0.172236	no	chrNC_030814.1	64411044	64412457	-	1	ciRNA	-	XM_018050380.1	JADE2	mRNA	chrNC_030814.1:64411017-64412457	NA	GO:0005654(nucleoplasm);GO:0008270(zinc ion binding);GO:0060395(SMAD protein signal transduction)	NA
ciRNA202	176.808	219.683	180.242	223.293	204.028	195.667	9.47494	11.0747	9.53332	11.324	9.84374	9.1102	10.0926	10.0276	up	0.00932038	0.941902	0.962956	no	chrNC_030814.1	71626888	71627355	+	1	ciRNA	-	XM_018050598.1	PDLIM7	mRNA	chrNC_030814.1:71626887-71627374	actin binding LIM protein 1	GO:0001725(stress fiber);GO:0001726(ruffle);GO:0005634(nucleus);GO:0005737(cytoplasm);GO:0005925(focal adhesion);GO:0008270(zinc ion binding);GO:0030036(actin cytoskeleton organization);GO:0001503(ossification);GO:0005856(cytoskeleton);GO:0007275(multicellular organism development);GO:0030154(cell differentiation)	04360(Axon guidance);04530(Tight junction)
ciRNA203	19.5	17	16	14	13.6667	4.16667	0.497509	0.408016	0.402904	0.338022	0.313925	0.0923617	0.248103	0.436143	down	-0.813862	0.124588	0.26113	no	chrNC_030814.1	102277483	102278465	-	1	ciRNA	-	XM_018051345.1	CHERP	mRNA	chrNC_030814.1:102277441-102278465	calcium homeostasis endoplasmic reticulum protein	GO:0003723(RNA binding);GO:0006396(RNA processing);GO:0008285(negative regulation of cell proliferation);GO:0016020(membrane);GO:0044325(ion channel binding);GO:0044822(poly(A) RNA binding);GO:0048471(perinuclear region of cytoplasm);GO:0051209(release of sequestered calcium ion into cytosol);GO:0051533(positive regulation of NFAT protein import into nucleus)	03040(Spliceosome)
ciRNA204	3	12	10	9	15	6	0.109998	0.413911	0.361892	0.312289	0.495167	0.19114	0.332865	0.295267	up	0.17292	0.785077	0.855361	no	chrNC_030832.1	3801058	3801741	-	1	ciRNA	-	XM_018040142.1	ROGDI	mRNA	chrNC_030832.1:3801037-3801741	septin-12	GO:0005635(nuclear envelope);GO:0007420(brain development);GO:0008284(positive regulation of cell proliferation);GO:0022008(neurogenesis);GO:0030097(hemopoiesis);GO:0042475(odontogenesis of dentin-containing tooth)	05100(Bacterial invasion of epithelial cells)
ciRNA205	12	9	15	5	12	6	1.40633	0.992226	1.73505	0.554532	1.26615	0.610934	0.810538	1.37787	down	-0.765488	0.144965	0.285238	no	chrNC_030832.1	26135908	26136121	-	1	ciRNA	-	XM_018039938.1	LOC108633851	mRNA	chrNC_030832.1:26135905-26136121	uncharacterized LOC104681640	GO:0004332(fructose-bisphosphate aldolase activity);GO:0006096(glycolytic process);GO:0016021(integral component of membrane)	01200(Carbon metabolism);01230(Biosynthesis of amino acids);00010(Glycolysis / Gluconeogenesis);00030(Pentose phosphate pathway);00051(Fructose and mannose metabolism)
ciRNA206	9160.29	11023.2	9023.76	5897.23	7547.95	7607.57	165.755	187.641	161.161	100.985	122.965	119.602	114.517	171.519	down	-0.5828	0.00641051	0.0727148	no	chrNC_030836.1	41212423	41213808	-	1	ciRNA	-	XM_018042687.1	AHNAK	mRNA	chrNC_030836.1:41212416-41213808	NA	GO:0005634(nucleus);GO:0005765(lysosomal membrane);GO:0005829(cytosol);GO:0005925(focal adhesion);GO:0015629(actin cytoskeleton);GO:0030315(T-tubule);GO:0043034(costamere);GO:0043484(regulation of RNA splicing);GO:0044291(cell-cell contact zone);GO:0044548(S100 protein binding);GO:0044822(poly(A) RNA binding);GO:0045121(membrane raft);GO:0051259(protein oligomerization);GO:0070062(extracellular e…	NA
ciRNA207	3000.76	3357.36	2931.59	1838.46	2414.94	2227.01	343.642	361.689	331.356	199.242	248.988	221.582	223.271	345.562	down	-0.630152	0.00383944	0.0618433	no	chrNC_030836.1	41214588	41214806	-	1	ciRNA	-	XM_018042686.1	AHNAK	mRNA	chrNC_030836.1:41213594-41214806	NA	GO:0005634(nucleus);GO:0005765(lysosomal membrane);GO:0005829(cytosol);GO:0005925(focal adhesion);GO:0015629(actin cytoskeleton);GO:0030315(T-tubule);GO:0043034(costamere);GO:0043484(regulation of RNA splicing);GO:0044291(cell-cell contact zone);GO:0044548(S100 protein binding);GO:0044822(poly(A) RNA binding);GO:0045121(membrane raft);GO:0051259(protein oligomerization);GO:0070062(extracellular e…	NA
ciRNA208	49.3333	51.3333	65	49	65.5	59.8333	6.18629	6.05552	8.04486	5.81482	7.39483	6.51883	6.57616	6.76222	down	-0.0402512	0.826206	0.885439	no	chrNC_030836.1	41247811	41248010	-	1	ciRNA	-	XM_005699776.3	EEF1G	mRNA	chrNC_030836.1:41247788-41248010	eukaryotic translation elongation factor 1 gamma	GO:0003746(translation elongation factor activity);GO:0005634(nucleus);GO:0005783(endoplasmic reticulum);GO:0006414(translational elongation);GO:0009615(response to virus);GO:0016020(membrane);GO:0070062(extracellular exosome)	05134(Legionellosis)
ciRNA209	214.867	214.964	201.5	188	199.667	179.667	4.3318	4.07688	4.0095	3.58681	3.62411	3.14705	3.45266	4.13939	down	-0.261711	0.0260708	0.119727	no	chrNC_030817.1	22455440	22456683	+	1	ciRNA	-	XM_018054045.1	ACTN1	mRNA	chrNC_030817.1:22455439-22456711	actinin, alpha 1	GO:0001725(stress fiber);GO:0001726(ruffle);GO:0003725(double-stranded RNA binding);GO:0005178(integrin binding);GO:0005509(calcium ion binding);GO:0005523(tropomyosin binding);GO:0005615(extracellular space);GO:0005884(actin filament);GO:0005903(brush border);GO:0005915(zonula adherens);GO:0005916(fascia adherens);GO:0005923(bicellular tight junction);GO:0005925(focal adhesion);GO:0012506(vesicl…	04810(Regulation of actin cytoskeleton);04510(Focal adhesion);04520(Adherens junction);04530(Tight junction);04670(Leukocyte transendothelial migration);05203(Viral carcinogenesis);05322(Systemic lupus erythematosus);05412(Arrhythmogenic right ventricular cardiomyopathy (ARVC));05146(Amoebiasis)
ciRNA21	60	33	56	64	40	40.3333	0.262521	0.135828	0.241834	0.264999	0.157569	0.153326	0.191965	0.213394	down	-0.152682	0.709912	0.799646	no	chrNC_030830.1	18050562	18056293	+	1	ciRNA	-	XM_005696762.3	TRIM38	mRNA	chrNC_030830.1:18050561-18056293	tripartite motif containing 21	GO:0004871(signal transducer activity);GO:0005622(intracellular);GO:0007165(signal transduction);GO:0008270(zinc ion binding);GO:0016874(ligase activity);GO:0032648(regulation of interferon-beta production);GO:0043123(positive regulation of I-kappaB kinase/NF-kappaB signaling);GO:0043161(proteasome-mediated ubiquitin-dependent protein catabolic process);GO:0045070(positive regulation of viral gen…	05322(Systemic lupus erythematosus)
ciRNA210	9.33333	0	4.33333	5.33333	6	3.33333	0.414293	0	0.189849	0.224038	0.239784	0.128554	0.197459	0.201381	down	-0.0283766	0.977391	0.986909	no	chrNC_030817.1	23483891	23484455	+	1	ciRNA	-	XM_005686007.3	ZFYVE26	mRNA	chrNC_030817.1:23483890-23484479	GF12817 gene product from transcript GF12817-RB	GO:0000724(double-strand break repair via homologous recombination);GO:0000910(cytokinesis);GO:0007409(axonogenesis);GO:0032266(phosphatidylinositol-3-phosphate binding);GO:0046872(metal ion binding);GO:0048599(oocyte development)	04350(TGF-beta signaling pathway);04144(Endocytosis)
ciRNA211	20	12	22.3333	10	31.3333	25	0.848715	0.479044	0.935408	0.40159	1.19711	0.921742	0.840149	0.754389	up	0.155336	0.771576	0.845722	no	chrNC_030813.1	20253256	20253846	-	1	ciRNA	-	XM_005681343.3	TET2	mRNA	chrNC_030813.1:20253221-20253846	NA	GO:0001822(kidney development);GO:0002318(myeloid progenitor cell differentiation);GO:0006211(5-methylcytosine catabolic process);GO:0006493(protein O-linked glycosylation);GO:0008198(ferrous iron binding);GO:0008270(zinc ion binding);GO:0009791(post-embryonic development);GO:0019858(cytosine metabolic process);GO:0020027(hemoglobin metabolic process);GO:0030099(myeloid cell differentiation);GO:0…	NA
ciRNA212	19.7595	15.6857	18.1667	12	19.8667	16.9667	1.01549	0.758344	0.92149	0.583622	0.919225	0.757589	0.753479	0.898442	down	-0.253858	0.306312	0.458646	no	chrNC_030813.1	89327414	89327901	-	1	ciRNA	-	XM_018049573.1	LOC108636232	mRNA	chrNC_030813.1:89327413-89327901	NA	GO:0005546(phosphatidylinositol-4,5-bisphosphate binding);GO:0005547(phosphatidylinositol-3,4,5-trisphosphate binding);GO:0005654(nucleoplasm);GO:0005794(Golgi apparatus);GO:0005886(plasma membrane);GO:0016023(cytoplasmic, membrane-bounded vesicle);GO:0017016(Ras GTPase binding);GO:0019901(protein kinase binding);GO:0021762(substantia nigra development);GO:0031932(TORC2 complex);GO:0043325(phosph…	NA
ciRNA213	22.2833	24.2917	21.75	30.15	27.5	34.3929	0.855828	0.877659	0.824482	1.09583	0.950903	1.14766	1.0648	0.852656	up	0.320543	0.0608892	0.177612	no	chrNC_030823.1	60661653	60662305	+	1	ciRNA	-	XM_018060673.1	KIAA1614	mRNA	chrNC_030823.1:60661652-60662323	NA	NA	NA
ciRNA214	495.785	458.94	400.81	272.85	234.917	246.824	6.72838	5.85916	5.36872	3.50423	2.87031	2.91034	3.09496	5.98542	down	-0.951534	0.00757012	0.0759279	no	chrNC_030833.1	36704784	36706631	+	1	ciRNA	-	XM_018041294.1	MYOF	mRNA	chrNC_030833.1:36704783-36706664	dynein heavy chain 6	GO:0001778(plasma membrane repair);GO:0005543(phospholipid binding);GO:0005901(caveola);GO:0016021(integral component of membrane);GO:0030947(regulation of vascular endothelial growth factor receptor signaling pathway);GO:0031410(cytoplasmic vesicle);GO:0034605(cellular response to heat);GO:0043231(intracellular membrane-bounded organelle);GO:0070062(extracellular exosome)	05016(Huntington's disease)
ciRNA215	1	0	1	0.5	0.333333	1.5	0.0390039	0	0.0384967	0.0184557	0.0117054	0.050832	0.0269977	0.0258336	up	0.0635877	0.950684	0.968529	no	chrNC_030827.1	35428236	35428878	+	1	ciRNA	-	XM_018065616.1	RICTOR	mRNA	chrNC_030827.1:35428235-35428878	RPTOR independent companion of MTOR, complex 2	GO:0008047(enzyme activator activity);GO:0009790(embryo development);GO:0010468(regulation of gene expression);GO:0018105(peptidyl-serine phosphorylation);GO:0019901(protein kinase binding);GO:0030010(establishment of cell polarity);GO:0030838(positive regulation of actin filament polymerization);GO:0030950(establishment or maintenance of actin cytoskeleton polarity);GO:0031532(actin cytoskeleton…	04150(mTOR signaling pathway)
ciRNA216	16	17	7	18	22	21	1.04498	1.04448	0.451234	1.11253	1.29362	1.19164	1.19926	0.846898	up	0.50189	0.211685	0.36116	no	chrNC_030825.1	27062843	27063226	+	1	ciRNA	-	XM_018062055.1	KATNB1	mRNA	chrNC_030825.1:27062842-27063248	lissencephaly-1 homolog	GO:0000922(spindle pole);GO:0005634(nucleus);GO:0005813(centrosome);GO:0005874(microtubule);GO:0005886(plasma membrane);GO:0007026(negative regulation of microtubule depolymerization);GO:0007079(mitotic chromosome movement towards spindle pole);GO:0008017(microtubule binding);GO:0008352(katanin complex);GO:0008568(microtubule-severing ATPase activity);GO:0030424(axon);GO:0031117(positive regulati…	00565(Ether lipid metabolism)
ciRNA217	37	40	52	48	47	52	1.70892	1.73797	2.37049	2.09803	1.95441	2.0867	2.04638	1.93913	up	0.0776667	0.671471	0.772638	no	chrNC_030825.1	49357897	49358439	+	1	ciRNA	-	XM_018062353.1	ACTN4	mRNA	chrNC_030825.1:49357896-49358462	actinin, alpha 4	GO:0000977(RNA polymerase II regulatory region sequence-specific DNA binding);GO:0001725(stress fiber);GO:0001882(nucleoside binding);GO:0005509(calcium ion binding);GO:0005615(extracellular space);GO:0005634(nucleus);GO:0005737(cytoplasm);GO:0005903(brush border);GO:0005911(cell-cell junction);GO:0005925(focal adhesion);GO:0015031(protein transport);GO:0030018(Z disc);GO:0030050(vesicle transpor…	04810(Regulation of actin cytoskeleton);04510(Focal adhesion);04520(Adherens junction);04530(Tight junction);04670(Leukocyte transendothelial migration);05203(Viral carcinogenesis);05322(Systemic lupus erythematosus);05412(Arrhythmogenic right ventricular cardiomyopathy (ARVC));05146(Amoebiasis)
ciRNA218	18	6.375	5	5	5	15	0.82378	0.274461	0.225852	0.216551	0.206018	0.596441	0.33967	0.441365	down	-0.377837	0.685302	0.78167	no	chrNC_030825.1	49970334	49970881	+	1	ciRNA	-	XM_018062389.1	MED29	mRNA	chrNC_030825.1:49970333-49972112	NA	GO:0016592(mediator complex)	NA
ciRNA219	7	2.83333	3.95	9	3.66667	7.08333	0.928872	0.353686	0.517333	1.13019	0.438053	0.816644	0.794962	0.599964	up	0.406011	0.500952	0.636248	no	chrNC_030825.1	51347963	51348151	+	1	ciRNA	-	XM_005692561.3	AXL	mRNA	chrNC_030825.1:51347962-51348172	AXL receptor tyrosine kinase	GO:0001764(neuron migration);GO:0001779(natural killer cell differentiation);GO:0001786(phosphatidylserine binding);GO:0001961(positive regulation of cytokine-mediated signaling pathway);GO:0001974(blood vessel remodeling);GO:0004713(protein tyrosine kinase activity);GO:0005524(ATP binding);GO:0005615(extracellular space);GO:0005622(intracellular);GO:0006954(inflammatory response);GO:0007167(enzy…	05164(Influenza A)
ciRNA22	150.278	128.117	164.833	209.95	169.5	125	4.90104	3.93062	5.30584	6.47978	4.97691	3.54193	4.99954	4.7125	up	0.085304	0.781096	0.852977	no	chrNC_030830.1	32081164	32081932	-	1	ciRNA	-	XM_018038592.1	PTK7	mRNA	chrNC_030830.1:32081136-32081932	fibroblast growth factor receptor 2-like	GO:0001736(establishment of planar polarity);GO:0003281(ventricular septum development);GO:0003401(axis elongation);GO:0004672(protein kinase activity);GO:0005524(ATP binding);GO:0005886(plasma membrane);GO:0005911(cell-cell junction);GO:0005925(focal adhesion);GO:0006468(protein phosphorylation);GO:0010976(positive regulation of neuron projection development);GO:0016021(integral component of mem…	04010(MAPK signaling pathway);04144(Endocytosis);04810(Regulation of actin cytoskeleton)
ciRNA220	44.5833	19.8333	27.75	55.25	88.25	90.5833	3.77746	1.58083	2.32063	4.43008	6.73193	6.66827	5.94343	2.55964	up	1.21535	0.0282938	0.123582	yes	chrNC_030809.1	13903644	13903939	-	1	ciRNA	-	XM_018057501.1	COL16A1	mRNA	chrNC_030809.1:13903623-13903939	collagen alpha-1(IX) chain-like	GO:0005178(integrin binding);GO:0005515(protein binding);GO:0005576(extracellular region);GO:0005578(proteinaceous extracellular matrix);GO:0005597(collagen type XVI trimer);GO:0005788(endoplasmic reticulum lumen);GO:0007155(cell adhesion);GO:0007229(integrin-mediated signaling pathway);GO:0007565(female pregnancy);GO:0030198(extracellular matrix organization);GO:0033622(integrin activation);GO:0…	04512(ECM-receptor interaction);04510(Focal adhesion);04974(Protein digestion and absorption);04933(AGE-RAGE signaling pathway in diabetic complications)
ciRNA221	42.5036	41.0293	42.3053	44.45	38.4929	50.6667	0.40485	0.367642	0.397721	0.400674	0.3301	0.419303	0.383359	0.390071	down	-0.0250395	0.836033	0.892247	no	chrNC_030809.1	14250003	14252635	+	1	ciRNA	-	XM_005676716.3	KHDRBS1	mRNA	chrNC_030809.1:14250002-14252658	NA	GO:0005070(SH3/SH2 adaptor activity);GO:0005654(nucleoplasm);GO:0007166(cell surface receptor signaling pathway);GO:0008143(poly(A) binding);GO:0008266(poly(U) RNA binding);GO:0009967(positive regulation of signal transduction);GO:0016020(membrane);GO:0042802(identical protein binding);GO:0044822(poly(A) RNA binding);GO:0045892(negative regulation of transcription, DNA-templated);GO:0045948(posit…	NA
ciRNA222	296.561	341.508	277.25	261.56	320.75	368.792	6.51851	7.06151	6.0148	5.44071	6.34743	7.04291	6.27702	6.5316	down	-0.0573584	0.673164	0.773436	no	chrNC_030809.1	14257856	14258996	+	1	ciRNA	-	XR_001919038.1	KHDRBS1	mRNA	chrNC_030809.1:14257855-14260462	NA	GO:0005070(SH3/SH2 adaptor activity);GO:0005654(nucleoplasm);GO:0007166(cell surface receptor signaling pathway);GO:0008143(poly(A) binding);GO:0008266(poly(U) RNA binding);GO:0009967(positive regulation of signal transduction);GO:0016020(membrane);GO:0042802(identical protein binding);GO:0044822(poly(A) RNA binding);GO:0045892(negative regulation of transcription, DNA-templated);GO:0045948(posit…	NA
ciRNA223	16.6667	15.25	9.6	25.5	24	20	2.40225	2.06777	1.36571	3.47826	3.11443	2.50459	3.03243	1.94524	up	0.640522	0.059951	0.176108	no	chrNC_030809.1	29176367	29176540	+	1	ciRNA	-	XM_005676548.3	RNF25	mRNA	chrNC_030809.1:29176366-29176570	eukaryotic translation initiation factor 2-alpha kinase 4-like	GO:0005634(nucleus);GO:0005829(cytosol);GO:0008270(zinc ion binding);GO:0016567(protein ubiquitination);GO:0051059(NF-kappaB binding);GO:0051092(positive regulation of NF-kappaB transcription factor activity);GO:0061630(ubiquitin protein ligase activity)	04141(Protein processing in endoplasmic reticulum);05164(Influenza A);05168(Herpes simplex infection)
ciRNA224	16.6667	15.25	9.6	25.5	24	20	2.38853	2.05595	1.3579	3.45838	3.09663	2.49028	3.0151	1.93413	up	0.640522	0.059951	0.176108	no	chrNC_030809.1	29176367	29176541	+	1	ciRNA	-	XM_005676548.3	RNF25	mRNA	chrNC_030809.1:29176366-29176570	eukaryotic translation initiation factor 2-alpha kinase 4-like	GO:0005634(nucleus);GO:0005829(cytosol);GO:0008270(zinc ion binding);GO:0016567(protein ubiquitination);GO:0051059(NF-kappaB binding);GO:0051092(positive regulation of NF-kappaB transcription factor activity);GO:0061630(ubiquitin protein ligase activity)	04141(Protein processing in endoplasmic reticulum);05164(Influenza A);05168(Herpes simplex infection)
ciRNA225	4.83333	3.33333	4.66667	9.5	9.5	5.5	0.0802235	0.052047	0.07645	0.149221	0.141963	0.0793149	0.1235	0.0695735	up	0.827897	0.122017	0.258279	no	chrNC_030809.1	56444651	56446161	+	1	ciRNA	-	XM_018061547.1	STAT1	mRNA	chrNC_030809.1:56444650-56446161	signal transducer and activator of transcription 1, 91kDa	GO:0000983(transcription factor activity, RNA polymerase II core promoter sequence-specific);GO:0001937(negative regulation of endothelial cell proliferation);GO:0005634(nucleus);GO:0005730(nucleolus);GO:0005737(cytoplasm);GO:0006915(apoptotic process);GO:0006919(activation of cysteine-type endopeptidase activity involved in apoptotic process);GO:0007259(JAK-STAT cascade);GO:0007584(response to n…	04630(Jak-STAT signaling pathway);04620(Toll-like receptor signaling pathway);04062(Chemokine signaling pathway);04917(Prolactin signaling pathway);04919(Thyroid hormone signaling pathway);04380(Osteoclast differentiation);05200(Pathways in cancer);05212(Pancreatic cancer);05321(Inflammatiory bowel disease (IBD));04933(AGE-RAGE signaling pathway in diabetic complications);05152(Tuberculosis);0516…
ciRNA226	6.6	3	5.86667	2.33333	5.66667	5	0.190259	0.0813549	0.16692	0.0636543	0.14707	0.12523	0.111985	0.146178	down	-0.38442	0.459204	0.600321	no	chrNC_030809.1	111511610	111512479	+	1	ciRNA	-	XM_013968871.2	DYNC1I2	mRNA	chrNC_030809.1:111511609-111512494	dynein, cytoplasmic 1, intermediate chain 2	GO:0000086(G2/M transition of mitotic cell cycle);GO:0003777(microtubule motor activity);GO:0005515(protein binding);GO:0005737(cytoplasm);GO:0005813(centrosome);GO:0005829(cytosol);GO:0005868(cytoplasmic dynein complex);GO:0005874(microtubule);GO:0006888(ER to Golgi vesicle-mediated transport);GO:0007018(microtubule-based movement);GO:0016032(viral process);GO:0019886(antigen processing and pres…	04145(Phagosome);04962(Vasopressin-regulated water reabsorption);05132(Salmonella infection)
ciRNA227	65.1667	78.3095	57.5	68.2333	56.8095	65.8333	1.38504	1.56572	1.2062	1.37241	1.08707	1.21568	1.22505	1.38566	down	-0.177723	0.295566	0.448325	no	chrNC_030815.1	77018517	77019696	-	1	ciRNA	-	XM_018051772.1	HNRNPK	mRNA	chrNC_030815.1:77018272-77019696	heterogeneous nuclear ribonucleoprotein K	GO:0000122(negative regulation of transcription from RNA polymerase II promoter);GO:0000398(mRNA splicing, via spliceosome);GO:0000790(nuclear chromatin);GO:0000978(RNA polymerase II core promoter proximal region sequence-specific DNA binding);GO:0001077(transcriptional activator activity, RNA polymerase II core promoter proximal region sequence-specific binding);GO:0001541(ovarian follicle devel…	03040(Spliceosome);05206(MicroRNAs in cancer);05203(Viral carcinogenesis);05168(Herpes simplex infection)
ciRNA228	3	0	0	0	5	0.5	0.351582	0	0	0	0.527561	0.0509112	0.192824	0.117194	up	0.718386	0.732796	0.816909	no	chrNC_030815.1	103191825	103192038	+	1	ciRNA	-	XM_018052662.1	COL27A1	mRNA	chrNC_030815.1:103191824-103192060	collagen, type XXVII, alpha 1	GO:0005201(extracellular matrix structural constituent);GO:0005578(proteinaceous extracellular matrix);GO:0005581(collagen trimer);GO:0003431(growth plate cartilage chondrocyte development);GO:0005576(extracellular region);GO:0005583(fibrillar collagen trimer);GO:0005788(endoplasmic reticulum lumen);GO:0030198(extracellular matrix organization);GO:0046872(metal ion binding)	04974(Protein digestion and absorption)
ciRNA229	349.5	430.033	384.75	486.077	359.5	269.5	2.38123	2.75625	2.58731	3.13408	2.20521	1.59533	2.31154	2.57493	down	-0.155678	0.619555	0.733041	no	chrNC_030829.1	16707454	16711134	+	1	ciRNA	-	XM_018066928.1	RPUSD3	mRNA	chrNC_030829.1:16707453-16711155	NA	GO:0001522(pseudouridine synthesis);GO:0009982(pseudouridine synthase activity);GO:0044822(poly(A) RNA binding)	NA
ciRNA23	87.5	76.5069	94	107.343	82.1667	91	5.20014	4.2773	5.51379	6.03714	4.39643	4.69879	5.04412	4.99708	up	0.0135168	0.94401	0.964281	no	chrNC_030832.1	13131922	13132343	+	1	ciRNA	-	XR_001297299.2	LOC102171119	mRNA	chrNC_030832.1:13131921-13132347	NA	NA	NA
ciRNA230	13.3333	13	13	12.6667	16.4	11.3333	0.340177	0.312012	0.327359	0.305829	0.37671	0.251224	0.311254	0.326516	down	-0.0690601	0.718341	0.805997	no	chrNC_030829.1	54129955	54130937	+	1	ciRNA	-	XM_018038392.1	CDCP1	mRNA	chrNC_030829.1:54129954-54130969	NA	GO:0016021(integral component of membrane)	NA
ciRNA231	27	22.5	33	66.3333	49	49.5	0.261144	0.204721	0.315026	0.607155	0.426688	0.415968	0.48327	0.260297	up	0.892671	0.0497203	0.161903	no	chrNC_030829.1	54138494	54141086	+	1	ciRNA	-	XM_018038392.1	CDCP1	mRNA	chrNC_030829.1:54138493-54141114	NA	GO:0016021(integral component of membrane)	NA
ciRNA232	3.5	0	0.2	2	0	3	0.208006	0	0.0117315	0.112483	0	0.154905	0.0891294	0.0732457	up	0.283158	0.856626	0.906972	no	chrNC_030835.1	2121585	2122006	+	1	ciRNA	-	XM_018042328.1	ERCC6	mRNA	chrNC_030835.1:2121584-2122031	excision repair cross-complementation group 6	GO:0000303(response to superoxide);GO:0003677(DNA binding);GO:0003682(chromatin binding);GO:0005524(ATP binding);GO:0005730(nucleolus);GO:0006283(transcription-coupled nucleotide-excision repair);GO:0006284(base-excision repair);GO:0006290(pyrimidine dimer repair);GO:0006362(transcription elongation from RNA polymerase I promoter);GO:0007256(activation of JNKK activity);GO:0007257(activation of J…	03420(Nucleotide excision repair)
ciRNA233	16	4	5	20	9	11.5	0.201645	0.047423	0.0621945	0.238532	0.102119	0.125922	0.155524	0.103754	up	0.583974	0.469315	0.609382	no	chrNC_030821.1	645113	647102	-	1	ciRNA	-	XM_018058140.1	COL14A1	mRNA	chrNC_030821.1:645086-647102	collagen, type XIV, alpha 1	GO:0005615(extracellular space);GO:0031012(extracellular matrix);GO:0044822(poly(A) RNA binding);GO:0070062(extracellular exosome)	04974(Protein digestion and absorption)
ciRNA234	40	57.25	36	40	33.8333	44	3.12518	4.20777	2.77608	2.95751	2.37989	2.98679	2.77473	3.36968	down	-0.280265	0.303915	0.456461	no	chrNC_030821.1	45491632	45491952	+	1	ciRNA	-	XM_005689063.3	RPL7	mRNA	chrNC_030821.1:45491631-45491952	ribosomal protein L7	GO:0000463(maturation of LSU-rRNA from tricistronic rRNA transcript (SSU-rRNA, 5.8S rRNA, LSU-rRNA));GO:0002181(cytoplasmic translation);GO:0003735(structural constituent of ribosome);GO:0022625(cytosolic large ribosomal subunit);GO:0044822(poly(A) RNA binding)	03010(Ribosome)
ciRNA235	69.8333	51.3333	57.6667	58.1667	63	64.5	3.01963	2.08811	2.46111	2.38022	2.45261	2.4232	2.41868	2.52295	down	-0.0608957	0.737516	0.82051	no	chrNW_017190151.1	25239	25818	+	1	ciRNA	-	XM_018045126.1	FLNA	mRNA	chrNW_017190151.1:25238-25837	filamin A	GO:0001948(glycoprotein binding);GO:0004871(signal transducer activity);GO:0005730(nucleolus);GO:0005737(cytoplasm);GO:0005886(plasma membrane);GO:0005925(focal adhesion);GO:0007195(adenylate cyclase-inhibiting dopamine receptor signaling pathway);GO:0008134(transcription factor binding);GO:0015629(actin cytoskeleton);GO:0016479(negative regulation of transcription from RNA polymerase I promoter)…	04010(MAPK signaling pathway);04510(Focal adhesion);05205(Proteoglycans in cancer);05132(Salmonella infection)
ciRNA236	4	4	12	8	5	7	0.18108	0.170346	0.536175	0.342729	0.203787	0.275325	0.273947	0.295867	down	-0.111052	0.875977	0.920721	no	chrNW_017189590.1	49195	49748	+	1	ciRNA	-	XM_018044526.1	KIF21B	mRNA	chrNW_017189590.1:49194-49769	kinesin family member 5A, a	GO:0003777(microtubule motor activity);GO:0005871(kinesin complex);GO:0007018(microtubule-based movement);GO:0016887(ATPase activity);GO:0005524(ATP binding);GO:0008017(microtubule binding);GO:0016021(integral component of membrane)	04144(Endocytosis)
ciRNA237	21	22	43	34	30	36	0.738668	0.727972	1.49284	1.13177	0.950054	1.1002	1.06067	0.986494	up	0.1046	0.799598	0.866687	no	chrNW_017190149.1	77109	77821	+	1	ciRNA	-	XM_018045122.1	TSC22D3	mRNA	chrNW_017190149.1:77108-77821	NA	GO:0000122(negative regulation of transcription from RNA polymerase II promoter);GO:0003700(transcription factor activity, sequence-specific DNA binding);GO:0005634(nucleus);GO:0005737(cytoplasm);GO:0006970(response to osmotic stress);GO:0043426(MRF binding);GO:0048642(negative regulation of skeletal muscle tissue development);GO:0070236(negative regulation of activation-induced cell death of T c…	NA
ciRNA238	16	14	14	19	20	17	1.35565	1.11588	1.17077	1.52346	1.52565	1.25145	1.43352	1.2141	up	0.239676	0.13605	0.274888	no	chrNC_030822.1	54468771	54469066	-	1	ciRNA	-	XM_018059741.1	SIDT2	mRNA	chrNC_030822.1:54468749-54469066	NA	GO:0000902(cell morphogenesis);GO:0003323(type B pancreatic cell development);GO:0005765(lysosomal membrane);GO:0009749(response to glucose);GO:0016021(integral component of membrane);GO:0033227(dsRNA transport);GO:0042593(glucose homeostasis);GO:0044342(type B pancreatic cell proliferation);GO:0051033(RNA transmembrane transporter activity);GO:0061178(regulation of insulin secretion involved in …	NA
ciRNA239	14.6667	6.83333	3.58333	6.08333	5.41667	7.66667	0.226778	0.0993947	0.0546854	0.0890146	0.0754046	0.102994	0.0891378	0.126953	down	-0.510181	0.540852	0.669479	no	chrNC_030826.1	25084568	25086189	+	1	ciRNA	-	XM_018064450.1	KIAA0753	mRNA	chrNC_030826.1:25084567-25086207	NA	GO:0005737(cytoplasm);GO:0005813(centrosome);GO:0007099(centriole replication)	NA
ciRNA24	3	6	6	9	7	4	0.175791	0.330742	0.34701	0.499079	0.369293	0.203645	0.357339	0.284514	up	0.328791	0.518981	0.650798	no	chrNC_030832.1	41334718	41335145	+	1	ciRNA	-	XM_018040866.1	CARD11	mRNA	chrNC_030832.1:41334717-41335170	caspase recruitment domain family member 11	GO:0001772(immunological synapse);GO:0005737(cytoplasm);GO:0007165(signal transduction);GO:0030890(positive regulation of B cell proliferation);GO:0031295(T cell costimulation);GO:0042101(T cell receptor complex);GO:0042102(positive regulation of T cell proliferation);GO:0042981(regulation of apoptotic process);GO:0043123(positive regulation of I-kappaB kinase/NF-kappaB signaling);GO:0045061(thym…	04064(NF-kappa B signaling pathway);04660(T cell receptor signaling pathway);04662(B cell receptor signaling pathway)
ciRNA240	8	3	2	4	2	11	0.757118	0.26709	0.186818	0.358249	0.170412	0.90449	0.477717	0.403675	up	0.24296	0.807235	0.872159	no	chrNC_030826.1	38990076	38990340	-	1	ciRNA	-	XM_013972224.2	PCGF2	mRNA	chrNC_030826.1:38990050-38990340	polycomb group ring finger 2	GO:0000122(negative regulation of transcription from RNA polymerase II promoter);GO:0001701(in utero embryonic development);GO:0001739(sex chromatin);GO:0003682(chromatin binding);GO:0008270(zinc ion binding);GO:0009952(anterior/posterior pattern specification);GO:0016573(histone acetylation);GO:0016604(nuclear body);GO:0035102(PRC1 complex);GO:0048704(embryonic skeletal system morphogenesis);GO:…	04550(Signaling pathways regulating pluripotency of stem cells)
ciRNA241	6.5	5	15.1667	10.5	12	11.5	0.64947	0.469978	1.49572	0.992856	1.0795	0.998345	1.02357	0.871724	up	0.231664	0.679016	0.777405	no	chrNC_030826.1	42376386	42376636	-	1	ciRNA	-	XM_018065131.1	PLEKHH3	mRNA	chrNC_030826.1:42376354-42376636	myosin X	GO:0005615(extracellular space);GO:0005856(cytoskeleton);GO:0007165(signal transduction)	04666(Fc gamma R-mediated phagocytosis)
ciRNA242	3.33333	5.45	2.66667	5.33333	0.666667	4.33333	0.319078	0.490769	0.251943	0.483134	0.0574545	0.360394	0.300328	0.35393	down	-0.236927	0.735299	0.818663	no	chrNC_030826.1	43565134	43565395	-	1	ciRNA	-	XM_018065203.1	HDAC5	mRNA	chrNC_030826.1:43565109-43565395	histone deacetylase 5	GO:0005634(nucleus);GO:0005737(cytoplasm);GO:0010830(regulation of myotube differentiation);GO:0000118(histone deacetylase complex);GO:0000122(negative regulation of transcription from RNA polymerase II promoter);GO:0001025(RNA polymerase III transcription factor binding);GO:0001047(core promoter binding);GO:0001501(skeletal system development);GO:0002076(osteoblast development);GO:0003682(chroma…	05203(Viral carcinogenesis);05034(Alcoholism);05169(Epstein-Barr virus infection)
ciRNA243	3	8	4	12	6	7	0.0795334	0.199517	0.104666	0.301065	0.143211	0.161237	0.201838	0.127905	up	0.658118	0.30339	0.456085	no	chrNC_030826.1	43615568	43616513	+	1	ciRNA	-	XM_018065209.1	C19H17orf53	mRNA	chrNC_030826.1:43615567-43616535	NA	GO:0003674(molecular_function);GO:0005575(cellular_component);GO:0008150(biological_process)	NA
ciRNA244	13	9	11	10	7	7	0.547956	0.356868	0.457626	0.39889	0.265643	0.256353	0.306962	0.45415	down	-0.565109	0.112203	0.246269	no	chrNC_030826.1	51714507	51715101	-	1	ciRNA	-	XM_005694082.3	GAA	mRNA	chrNC_030826.1:51712859-51715101	glucosidase, alpha; acid	GO:0000023(maltose metabolic process);GO:0002026(regulation of the force of heart contraction);GO:0002086(diaphragm contraction);GO:0003007(heart morphogenesis);GO:0004558(alpha-1,4-glucosidase activity);GO:0005765(lysosomal membrane);GO:0005980(glycogen catabolic process);GO:0007040(lysosome organization);GO:0007626(locomotory behavior);GO:0009888(tissue development);GO:0030246(carbohydrate bind…	00052(Galactose metabolism);00500(Starch and sucrose metabolism);04142(Lysosome)
ciRNA245	29	30	22	17	14	13	0.561627	0.546554	0.420521	0.311566	0.244104	0.218741	0.258137	0.509567	down	-0.981136	0.0136134	0.0914867	no	chrNC_030826.1	53255259	53256553	-	1	ciRNA	-	XM_018063707.1	TNRC6C	mRNA	chrNC_030826.1:53255238-53256553	NA	GO:0000166(nucleotide binding);GO:0003676(nucleic acid binding);GO:0035195(gene silencing by miRNA);GO:0060213(positive regulation of nuclear-transcribed mRNA poly(A) tail shortening)	NA
ciRNA246	11.25	15.5	26	17	18.5	24	0.436757	0.566084	0.996267	0.624578	0.64663	0.809535	0.693581	0.666369	up	0.0577425	0.890651	0.930449	no	chrNC_030824.1	1243478	1244123	-	1	ciRNA	-	XM_018060950.1	LIMK2	mRNA	chrNC_030824.1:1243451-1244123	LIM domain kinase 2	GO:0004672(protein kinase activity);GO:0005524(ATP binding);GO:0005634(nucleus);GO:0005737(cytoplasm);GO:0005801(cis-Golgi network);GO:0006468(protein phosphorylation);GO:0007283(spermatogenesis);GO:0008270(zinc ion binding);GO:0046982(protein heterodimerization activity)	04810(Regulation of actin cytoskeleton);04666(Fc gamma R-mediated phagocytosis);04360(Axon guidance)
ciRNA247	8.5	6	4	4.5	7	4.5	1.38426	0.919205	0.642946	0.693525	1.02635	0.63672	0.785531	0.982137	down	-0.322257	0.483481	0.622003	no	chrNC_030824.1	16936540	16936693	+	1	ciRNA	-	XM_005691429.3	ANAPC7	mRNA	chrNC_030824.1:16936539-16938127	anaphase promoting complex subunit 7	GO:0005680(anaphase-promoting complex);GO:0019903(protein phosphatase binding);GO:0070979(protein K11-linked ubiquitination)	04120(Ubiquitin mediated proteolysis);04110(Cell cycle);04114(Oocyte meiosis);04914(Progesterone-mediated oocyte maturation);05166(HTLV-I infection)
ciRNA248	6	4	5	8	8.5	12.6667	0.0568482	0.0356523	0.0467575	0.0717309	0.0725073	0.104271	0.0828365	0.0464193	up	0.835541	0.0558532	0.170834	no	chrNC_030808.1	81207780	81210426	+	1	ciRNA	-	XM_005675253.3	IGF2BP2	mRNA	chrNC_030808.1:81207779-81210502	insulin-like growth factor 2 mRNA binding protein 2	GO:0000166(nucleotide binding);GO:0003729(mRNA binding);GO:0003730(mRNA 3'-UTR binding);GO:0005634(nucleus);GO:0005737(cytoplasm);GO:0005856(cytoskeleton);GO:0044822(poly(A) RNA binding);GO:0048027(mRNA 5'-UTR binding)	03030(DNA replication);03420(Nucleotide excision repair);03430(Mismatch repair);05206(MicroRNAs in cancer)
ciRNA249	32.3333	14	14	32	54	71	3.13091	1.27529	1.33802	2.93238	4.70772	5.97331	4.53781	1.91474	up	1.24485	0.0785867	0.203298	no	chrNC_030808.1	110008638	110008896	+	1	ciRNA	-	XM_018048498.1	CCNL1	mRNA	chrNC_030808.1:110008637-110008921	cyclin T2	GO:0000307(cyclin-dependent protein kinase holoenzyme complex);GO:0005634(nucleus);GO:0006396(RNA processing);GO:0016538(cyclin-dependent protein serine/threonine kinase regulator activity);GO:0019901(protein kinase binding);GO:0045737(positive regulation of cyclin-dependent protein serine/threonine kinase activity);GO:0045944(positive regulation of transcription from RNA polymerase II promoter);…	05202(Transcriptional misregulation in cancers)
ciRNA25	9223.29	11078.5	9090.76	5945.23	7619.95	7674.57	166.175	187.769	161.658	101.368	123.603	120.136	115.035	171.867	down	-0.579215	0.00625938	0.0720052	no	chrNC_030836.1	41212417	41213808	-	1	ciRNA	-	XM_018042687.1	AHNAK	mRNA	chrNC_030836.1:41212416-41213808	NA	GO:0005634(nucleus);GO:0005765(lysosomal membrane);GO:0005829(cytosol);GO:0005925(focal adhesion);GO:0015629(actin cytoskeleton);GO:0030315(T-tubule);GO:0043034(costamere);GO:0043484(regulation of RNA splicing);GO:0044291(cell-cell contact zone);GO:0044548(S100 protein binding);GO:0044822(poly(A) RNA binding);GO:0045121(membrane raft);GO:0051259(protein oligomerization);GO:0070062(extracellular e…	NA
ciRNA250	15	29	17	20	28	15	0.77247	1.40492	0.864082	0.974701	1.29821	0.671149	0.981354	1.01382	down	-0.0469601	0.909386	0.942484	no	chrNC_030808.1	114983795	114984281	-	1	ciRNA	-	XM_005675433.3	MBNL1	mRNA	chrNC_030808.1:114983589-114984281	NA	GO:0046872(metal ion binding);GO:0003725(double-stranded RNA binding);GO:0005654(nucleoplasm);GO:0005813(centrosome);GO:0008380(RNA splicing);GO:0010494(cytoplasmic stress granule);GO:0043484(regulation of RNA splicing);GO:0044822(poly(A) RNA binding);GO:0003723(RNA binding);GO:0005634(nucleus);GO:0005737(cytoplasm);GO:0006397(mRNA processing);GO:0000380(alternative mRNA splicing, via spliceosome…	NA
ciRNA251	0	0	1	1	1	3	0	0	0.013337	0.0127877	0.0121657	0.0352209	0.0200581	0.00444566	up	2.17372	0.167243	0.31024	no	chrNC_030808.1	144295351	144297206	+	1	ciRNA	-	XM_018051946.1	TRPM2	mRNA	chrNC_030808.1:144295350-144297240	transient receptor potential cation channel, subfamily M, member 2	GO:0005261(cation channel activity);GO:0006979(response to oxidative stress);GO:0016021(integral component of membrane);GO:0047631(ADP-ribose diphosphatase activity);GO:0098655(cation transmembrane transport)	04921(Oxytocin signaling pathway)
ciRNA252	37	43.5	27.8333	31	39.5	42	1.73124	1.91472	1.28539	1.37267	1.66398	1.70742	1.58136	1.64378	down	-0.0558547	0.789046	0.858009	no	chrNC_030808.1	148505467	148506002	+	1	ciRNA	-	XM_018052757.1	MORC3	mRNA	chrNC_030808.1:148505466-148506002	NA	GO:0007569(cell aging);GO:0008270(zinc ion binding);GO:0009791(post-embryonic development);GO:0016605(PML body);GO:0018105(peptidyl-serine phosphorylation);GO:0048147(negative regulation of fibroblast proliferation);GO:0050821(protein stabilization);GO:0051457(maintenance of protein location in nucleus)	NA
ciRNA253	2.42222	3	1.88889	5.55556	5.03939	3	0.0611765	0.0712777	0.047086	0.132785	0.11459	0.0658307	0.104402	0.0598467	up	0.802802	0.144725	0.284906	no	chrNC_030808.1	149209845	149210837	+	1	ciRNA	-	XM_018052783.1	TTC3	mRNA	chrNC_030808.1:149209844-149210840	stress induced phosphoprotein 1	GO:0004842(ubiquitin-protein transferase activity);GO:0005634(nucleus);GO:0005730(nucleolus);GO:0005737(cytoplasm);GO:0006511(ubiquitin-dependent protein catabolic process);GO:0008270(zinc ion binding);GO:0070936(protein K48-linked ubiquitination)	05020(Prion diseases)
ciRNA254	20.2	43.3333	17	54	45	59.5	0.847168	1.70963	0.703692	2.1432	1.69914	2.16807	2.00347	1.08683	up	0.882372	0.0817042	0.207549	no	chrNC_030812.1	25469222	25469819	-	1	ciRNA	-	XM_013963668.2	COPZ1	mRNA	chrNC_030812.1:25469181-25469819	NA	GO:0003674(molecular_function);GO:0006886(intracellular protein transport);GO:0006890(retrograde vesicle-mediated transport, Golgi to ER);GO:0006891(intra-Golgi vesicle-mediated transport);GO:0030126(COPI vesicle coat);GO:1901998(toxin transport);GO:0016192(vesicle-mediated transport);GO:0030117(membrane coat)	NA
ciRNA255	36.6167	41.4652	38.15	35.8667	31.0111	29	1.42377	1.51672	1.4641	1.31978	1.08561	0.979704	1.12837	1.46819	down	-0.379808	0.0687009	0.189054	no	chrNC_030812.1	30147131	30147775	-	1	ciRNA	-	XM_005680000.3	TROAP	mRNA	chrNC_030812.1:30147099-30147775	NA	GO:0005515(protein binding);GO:0005737(cytoplasm);GO:0007155(cell adhesion)	NA
ciRNA256	418.167	400.542	426.783	390.583	345	395.5	1.79949	1.62147	1.81269	1.59061	1.33665	1.47871	1.46866	1.74455	down	-0.248358	0.046819	0.157925	no	chrNC_030812.1	30746553	30752380	+	1	ciRNA	-	XM_013963666.2	KANSL2	mRNA	chrNC_030812.1:30746552-30752407	NA	GO:0000123(histone acetyltransferase complex);GO:0043981(histone H4-K5 acetylation);GO:0043982(histone H4-K8 acetylation);GO:0043984(histone H4-K16 acetylation);GO:0043995(histone acetyltransferase activity (H4-K5 specific));GO:0043996(histone acetyltransferase activity (H4-K8 specific));GO:0046972(histone acetyltransferase activity (H4-K16 specific));GO:0044545(NSL complex)	NA
ciRNA257	46	55.5	63.3333	55.25	66	43.5	1.17841	1.33749	1.60134	1.33943	1.52222	0.968196	1.27662	1.37241	down	-0.104392	0.665388	0.768439	no	chrNC_030812.1	55593830	55594808	-	1	ciRNA	-	XM_018048050.1	LRP1	mRNA	chrNC_030812.1:55593793-55594808	LDL receptor related protein 1	GO:0005509(calcium ion binding);GO:0005515(protein binding);GO:0005730(nucleolus);GO:0005765(lysosomal membrane);GO:0005886(plasma membrane);GO:0005925(focal adhesion);GO:0016021(integral component of membrane);GO:0032403(protein complex binding);GO:0034185(apolipoprotein binding);GO:0043235(receptor complex);GO:0044822(poly(A) RNA binding)	05010(Alzheimer's disease);05144(Malaria)
ciRNA258	5	2	7	3	1	6	0.268518	0.10104	0.371036	0.152467	0.0483504	0.279957	0.160258	0.246865	down	-0.623324	0.450236	0.592571	no	chrNC_030812.1	56196506	56196972	+	1	ciRNA	-	XM_018048058.1	BAZ2A	mRNA	chrNC_030812.1:56196505-56197762	bromodomain adjacent to zinc finger domain protein 1A-like	GO:0003677(DNA binding);GO:0005634(nucleus);GO:0008270(zinc ion binding)	00230(Purine metabolism);00240(Pyrimidine metabolism);03020(RNA polymerase)
ciRNA259	104.81	81.9444	116.25	178	209.5	193	1.95433	1.4374	2.13947	3.141	3.51705	3.12674	3.2616	1.84373	up	0.822948	0.00792484	0.0770291	no	chrNC_030812.1	72315456	72316800	+	1	ciRNA	-	XM_018048237.1	MCM5	mRNA	chrNC_030812.1:72315455-72316828	minichromosome maintenance complex component 5	GO:0000784(nuclear chromosome, telomeric region);GO:0003678(DNA helicase activity);GO:0003682(chromatin binding);GO:0003688(DNA replication origin binding);GO:0005524(ATP binding);GO:0005654(nucleoplasm);GO:0006270(DNA replication initiation);GO:0016020(membrane);GO:0032508(DNA duplex unwinding);GO:0042555(MCM complex)	03030(DNA replication);04110(Cell cycle)
ciRNA26	26.5	9	8	10	26	18	0.915438	0.292474	0.272765	0.326914	0.808637	0.540247	0.558599	0.493559	up	0.178592	0.811559	0.875161	no	chrNC_030817.1	23911653	23912378	+	1	ciRNA	-	XM_005685994.3	ATP6V1D	mRNA	chrNC_030817.1:23911652-23912378	ATPase, H+ transporting, lysosomal 34kDa, V1 subunit D	GO:0005515(protein binding);GO:0005765(lysosomal membrane);GO:0005813(centrosome);GO:0005829(cytosol);GO:0005929(cilium);GO:0008286(insulin receptor signaling pathway);GO:0015992(proton transport);GO:0016020(membrane);GO:0016241(regulation of macroautophagy);GO:0033176(proton-transporting V-type ATPase complex);GO:0033572(transferrin transport);GO:0034220(ion transmembrane transport);GO:0042384(c…	00190(Oxidative phosphorylation);04145(Phagosome);04966(Collecting duct acid secretion);04721(Synaptic vesicle cycle);05323(Rheumatoid arthritis)
ciRNA260	6	10	10	8	3	8	0.499924	0.783818	0.822372	0.630803	0.225046	0.579136	0.478328	0.702038	down	-0.553548	0.245353	0.395883	no	chrNC_030812.1	118893141	118893441	-	1	ciRNA	-	XM_005701596.3	ARSA	mRNA	chrNC_030812.1:118893117-118893441	arylsulfatase A	GO:0004098(cerebroside-sulfatase activity);GO:0005509(calcium ion binding);GO:0005764(lysosome);GO:0005886(plasma membrane);GO:0007339(binding of sperm to zona pellucida);GO:0008152(metabolic process);GO:0016021(integral component of membrane)	00600(Sphingolipid metabolism);04142(Lysosome)
ciRNA261	28	45.3333	43.1667	50	54	72.6667	0.39854	0.607007	0.606426	0.673495	0.691997	0.898641	0.754711	0.537324	up	0.490132	0.0957645	0.224705	no	chrNC_030810.1	10553343	10555104	-	1	ciRNA	-	XR_001917317.1	KIAA0319L	mRNA	chrNC_030810.1:10553320-10555104	NA	GO:0016021(integral component of membrane);GO:0031410(cytoplasmic vesicle);GO:0070062(extracellular exosome)	NA
ciRNA262	0.8	1	1	1.6	0.8	1	0.0641011	0.0753767	0.0790844	0.121324	0.0577115	0.0696165	0.082884	0.0728541	up	0.186084	0.662092	0.766016	no	chrNC_030810.1	33421433	33421745	-	1	ciRNA	-	XM_018044728.1	MYSM1	mRNA	chrNC_030810.1:33421406-33421745	NA	GO:0003677(DNA binding);GO:0003713(transcription coactivator activity);GO:0004843(thiol-dependent ubiquitin-specific protease activity);GO:0005634(nucleus);GO:0006338(chromatin remodeling);GO:0008237(metallopeptidase activity);GO:0030334(regulation of cell migration);GO:0032403(protein complex binding);GO:0035522(monoubiquitinated histone H2A deubiquitination);GO:0042393(histone binding);GO:00459…	NA
ciRNA263	1	1.5	2.83333	2	2	2	0.0119426	0.0168521	0.0333975	0.0226038	0.0215044	0.0207524	0.0216202	0.0207307	up	0.060608	0.903718	0.939086	no	chrNC_030810.1	39532455	39534554	+	1	ciRNA	-	XM_018045108.1	ROR1	mRNA	chrNC_030810.1:39532454-39534554	neurotrophic tyrosine kinase, receptor, type 2	GO:0004714(transmembrane receptor protein tyrosine kinase activity);GO:0005515(protein binding);GO:0005524(ATP binding);GO:0005737(cytoplasm);GO:0005886(plasma membrane);GO:0005887(integral component of plasma membrane);GO:0007169(transmembrane receptor protein tyrosine kinase signaling pathway);GO:0017147(Wnt-protein binding);GO:0018108(peptidyl-tyrosine phosphorylation);GO:0043235(receptor comp…	04010(MAPK signaling pathway);04722(Neurotrophin signaling pathway);05034(Alcoholism)
ciRNA264	507.133	532.067	453.667	725.583	672.833	575.25	39.9958	39.4749	35.3138	54.154	47.7746	39.4172	47.1153	38.2615	up	0.300302	0.163985	0.306577	no	chrNC_030810.1	62714647	62714964	+	1	ciRNA	-	XM_018045689.1	CYR61	mRNA	chrNC_030810.1:62714646-62714997	connective tissue growth factor	GO:0001558(regulation of cell growth);GO:0001649(osteoblast differentiation);GO:0002041(intussusceptive angiogenesis);GO:0003181(atrioventricular valve morphogenesis);GO:0003278(apoptotic process involved in heart morphogenesis);GO:0003281(ventricular septum development);GO:0005178(integrin binding);GO:0005520(insulin-like growth factor binding);GO:0005578(proteinaceous extracellular matrix);GO:0…	04390(Hippo signaling pathway)
ciRNA265	2	4	3	4	2	3	0.089251	0.167921	0.132136	0.168925	0.0803545	0.116317	0.121865	0.129769	down	-0.09066	0.829369	0.887653	no	chrNC_030810.1	100658212	100658773	-	1	ciRNA	-	XM_005677609.3	PI4KB	mRNA	chrNC_030810.1:100658211-100658773	phosphatidylinositol 4-kinase, catalytic, beta	GO:0004430(1-phosphatidylinositol 4-kinase activity);GO:0005829(cytosol);GO:0005886(plasma membrane);GO:0046854(phosphatidylinositol phosphorylation);GO:0048015(phosphatidylinositol-mediated signaling)	00562(Inositol phosphate metabolism);04070(Phosphatidylinositol signaling system)
ciRNA266	32	13	17	12	14	17	2.14012	0.817888	1.12215	0.759487	0.842973	0.987812	0.863424	1.36005	down	-0.655523	0.339561	0.490977	no	chrNC_030810.1	110584040	110584414	+	1	ciRNA	-	XM_005677220.3	NCSTN	mRNA	chrNC_030810.1:110584039-110584445	nicastrin	GO:0002262(myeloid cell homeostasis);GO:0004175(endopeptidase activity);GO:0005765(lysosomal membrane);GO:0005783(endoplasmic reticulum);GO:0005794(Golgi apparatus);GO:0005887(integral component of plasma membrane);GO:0005925(focal adhesion);GO:0006509(membrane protein ectodomain proteolysis);GO:0016485(protein processing);GO:0042098(T cell proliferation);GO:0043085(positive regulation of catalyt…	04330(Notch signaling pathway);05010(Alzheimer's disease)
ciRNA267	1	0.9	1.45	2.2	1.4	1	0.0509747	0.0431578	0.0729521	0.106128	0.064251	0.0442886	0.0715557	0.0556949	up	0.361522	0.49302	0.630121	no	chrNC_030828.1	30460563	30461054	+	1	ciRNA	-	XM_018066314.1	IREB2	mRNA	chrNC_030828.1:30460562-30461065	cytoplasmic aconitate hydratase	GO:0005737(cytoplasm);GO:0006826(iron ion transport);GO:0006879(cellular iron ion homeostasis);GO:0008152(metabolic process);GO:0017148(negative regulation of translation);GO:0030350(iron-responsive element binding);GO:0030371(translation repressor activity);GO:0046872(metal ion binding);GO:0051539(4 iron, 4 sulfur cluster binding)	01200(Carbon metabolism);01210(2-Oxocarboxylic acid metabolism);01230(Biosynthesis of amino acids);00020(Citrate cycle (TCA cycle));00630(Glyoxylate and dicarboxylate metabolism)
ciRNA268	55.9167	49.3111	51.9528	46.5833	56.3333	67.7	3.32314	2.75686	3.04741	2.61992	3.01418	3.49569	3.04327	3.04247	up	0.000377809	0.998037	0.998869	no	chrNC_030828.1	34109051	34109472	-	1	ciRNA	-	XM_018066409.1	LOXL1	mRNA	chrNC_030828.1:34109029-34109472	promyelocytic leukemia	GO:0005507(copper ion binding);GO:0016641(oxidoreductase activity, acting on the CH-NH2 group of donors, oxygen as acceptor);GO:0031012(extracellular matrix);GO:0055114(oxidation-reduction process)	04120(Ubiquitin mediated proteolysis);04144(Endocytosis);05200(Pathways in cancer);05202(Transcriptional misregulation in cancers);05221(Acute myeloid leukemia);05164(Influenza A);05168(Herpes simplex infection)
ciRNA269	55.9167	49.3111	51.9528	46.5833	55.8333	67.7	3.36298	2.78991	3.08395	2.65134	3.02325	3.53761	3.07073	3.07895	down	-0.00385594	0.980042	0.988846	no	chrNC_030828.1	34109056	34109472	-	1	ciRNA	-	XM_018066409.1	LOXL1	mRNA	chrNC_030828.1:34109029-34109472	promyelocytic leukemia	GO:0005507(copper ion binding);GO:0016641(oxidoreductase activity, acting on the CH-NH2 group of donors, oxygen as acceptor);GO:0031012(extracellular matrix);GO:0055114(oxidation-reduction process)	04120(Ubiquitin mediated proteolysis);04144(Endocytosis);05200(Pathways in cancer);05202(Transcriptional misregulation in cancers);05221(Acute myeloid leukemia);05164(Influenza A);05168(Herpes simplex infection)
ciRNA27	4.5	1	3	4.5	1.5	5.83333	0.210164	0.0439347	0.138287	0.198888	0.0630716	0.236701	0.16622	0.130795	up	0.345785	0.64595	0.753143	no	chrNC_030813.1	61485612	61486148	+	1	ciRNA	-	XM_013964616.2	SLC30A9	mRNA	chrNC_030813.1:61485611-61486180	xeroderma pigmentosum, complementation group A	GO:0003682(chromatin binding);GO:0003700(transcription factor activity, sequence-specific DNA binding);GO:0005634(nucleus);GO:0005856(cytoskeleton);GO:0006289(nucleotide-excision repair);GO:0006351(transcription, DNA-templated);GO:0006829(zinc II ion transport);GO:0008324(cation transmembrane transporter activity);GO:0016021(integral component of membrane);GO:0016922(ligand-dependent nuclear rece…	03420(Nucleotide excision repair)
ciRNA270	24.75	21.8548	25.6833	18.8333	32.5	33.0667	0.899592	0.747272	0.921377	0.647811	1.06353	1.04423	0.918526	0.85608	up	0.101575	0.701579	0.793631	no	chrNW_017189530.1	515670	516359	-	1	ciRNA	-	XM_018044380.1	PI4KA	mRNA	chrNW_017189530.1:515643-516359	phosphatidylinositol 4-kinase, catalytic, alpha	GO:0004430(1-phosphatidylinositol 4-kinase activity);GO:0005524(ATP binding);GO:0005737(cytoplasm);GO:0005886(plasma membrane);GO:0030660(Golgi-associated vesicle membrane);GO:0046854(phosphatidylinositol phosphorylation);GO:0048015(phosphatidylinositol-mediated signaling)	00562(Inositol phosphate metabolism);04070(Phosphatidylinositol signaling system)
ciRNA271	15.75	15.3214	13.6833	14.5	17.25	24.4	0.975315	0.892536	0.836319	0.849735	0.961725	1.31278	1.04141	0.90139	up	0.208318	0.423926	0.569106	no	chrNW_017189530.1	515955	516359	-	1	ciRNA	-	XM_018044380.1	PI4KA	mRNA	chrNW_017189530.1:515643-516359	phosphatidylinositol 4-kinase, catalytic, alpha	GO:0004430(1-phosphatidylinositol 4-kinase activity);GO:0005524(ATP binding);GO:0005737(cytoplasm);GO:0005886(plasma membrane);GO:0030660(Golgi-associated vesicle membrane);GO:0046854(phosphatidylinositol phosphorylation);GO:0048015(phosphatidylinositol-mediated signaling)	00562(Inositol phosphate metabolism);04070(Phosphatidylinositol signaling system)
ciRNA272	27.1667	26.2	36	38	48	62	2.72531	2.47254	3.56449	3.60756	4.33529	5.40391	4.44892	2.92078	up	0.607102	0.0801048	0.205067	no	chrNC_030820.1	37434204	37434453	-	1	ciRNA	-	XM_018057225.1	RRBP1	mRNA	chrNC_030820.1:37434183-37434453	ribosome binding protein 1	GO:0004872(receptor activity);GO:0005840(ribosome);GO:0006412(translation);GO:0030176(integral component of endoplasmic reticulum membrane)	04141(Protein processing in endoplasmic reticulum)
ciRNA273	0	0	0	1	0	6	0	0	0	0.0508222	0	0.279957	0.11026	0	up	Inf	0.32881	0.48076	no	chrNC_030820.1	75706326	75706792	-	1	ciRNA	-	XM_018057991.1	SULF2	mRNA	chrNC_030820.1:75706302-75706792	glucosamine (N-acetyl)-6-sulfatase	GO:0002063(chondrocyte development);GO:0003094(glomerular filtration);GO:0004065(arylsulfatase activity);GO:0005509(calcium ion binding);GO:0005783(endoplasmic reticulum);GO:0005794(Golgi apparatus);GO:0005886(plasma membrane);GO:0008449(N-acetylglucosamine-6-sulfatase activity);GO:0009611(response to wounding);GO:0009986(cell surface);GO:0010575(positive regulation of vascular endothelial growth…	00531(Glycosaminoglycan degradation);04142(Lysosome)
ciRNA274	2	2	2	1	2	4	0.0848715	0.0798407	0.0837679	0.040159	0.0764116	0.147479	0.0880164	0.0828267	up	0.0876769	0.884425	0.92683	no	chrNC_030818.1	2313509	2314099	-	1	ciRNA	-	XM_018054846.1	SNRNP200	mRNA	chrNC_030818.1:2313481-2314099	small nuclear ribonucleoprotein 200kDa (U5)	GO:0000398(mRNA splicing, via spliceosome);GO:0001649(osteoblast differentiation);GO:0004004(ATP-dependent RNA helicase activity);GO:0005524(ATP binding);GO:0005654(nucleoplasm);GO:0005682(U5 snRNP);GO:0016020(membrane);GO:0042802(identical protein binding);GO:0044822(poly(A) RNA binding);GO:0071013(catalytic step 2 spliceosome)	03040(Spliceosome)
ciRNA275	48.4167	32	57.6	63	47	70	2.11914	1.31758	2.4883	2.60949	1.85208	2.66195	2.37451	1.97501	up	0.265771	0.412404	0.558698	no	chrNC_030818.1	78371039	78371611	+	1	ciRNA	-	XM_018055602.1	SDC1	mRNA	chrNC_030818.1:78371038-78371641	syndecan 1	GO:0001948(glycoprotein binding);GO:0005737(cytoplasm);GO:0005925(focal adhesion);GO:0008022(protein C-terminus binding);GO:0009897(external side of plasma membrane);GO:0009986(cell surface);GO:0016021(integral component of membrane);GO:0016477(cell migration);GO:0042060(wound healing);GO:0048627(myoblast development);GO:0055002(striated muscle cell development);GO:0060070(canonical Wnt signaling…	04512(ECM-receptor interaction);04514(Cell adhesion molecules (CAMs));05205(Proteoglycans in cancer);05144(Malaria)
ciRNA276	5.16667	4	5	8	0.5	4.33333	0.181481	0.132173	0.173343	0.265927	0.0158121	0.132245	0.137995	0.162333	down	-0.234338	0.77077	0.845222	no	chrNC_030818.1	80561854	80562567	-	1	ciRNA	-	XM_005686984.2	GEN1	mRNA	chrNC_030818.1:80561830-80562567	hypothetical protein	GO:0000724(double-strand break repair via homologous recombination);GO:0003677(DNA binding);GO:0005813(centrosome);GO:0008821(crossover junction endodeoxyribonuclease activity);GO:0010824(regulation of centrosome duplication);GO:0070062(extracellular exosome);GO:0071140(resolution of mitotic recombination intermediates);GO:0090267(positive regulation of mitotic cell cycle spindle assembly checkpo…	03420(Nucleotide excision repair)
ciRNA277	0	7	3	8	15	9.33333	0	0.652768	0.293519	0.750482	1.33871	0.803846	0.964347	0.315429	up	1.61224	0.071441	0.193614	no	chrNC_030818.1	99714210	99714462	+	1	ciRNA	-	XM_018055966.1	USP20	mRNA	chrNC_030818.1:99714209-99714486	ubiquitin specific peptidase 8	GO:0001664(G-protein coupled receptor binding);GO:0004197(cysteine-type endopeptidase activity);GO:0004843(thiol-dependent ubiquitin-specific protease activity);GO:0005813(centrosome);GO:0006511(ubiquitin-dependent protein catabolic process);GO:0006897(endocytosis);GO:0008270(zinc ion binding);GO:0008277(regulation of G-protein coupled receptor protein signaling pathway);GO:0016579(protein deubiq…	04144(Endocytosis)
ciRNA278	28	36	23	44	30	45	1.31998	1.59651	1.07017	1.96296	1.27329	1.84314	1.69313	1.32889	up	0.349475	0.243047	0.393578	no	chrNC_030818.1	104545318	104545849	-	1	ciRNA	-	XM_018056183.1	RABL6	mRNA	chrNC_030818.1:104545283-104545849	NA	GO:0005525(GTP binding);GO:0005622(intracellular);GO:0007264(small GTPase mediated signal transduction)	NA
ciRNA279	4	3	0	2	4	5	0.194415	0.137168	0	0.0919922	0.175036	0.211143	0.15939	0.110528	up	0.528156	0.517563	0.649725	no	chrNC_030814.1	44315214	44315729	+	1	ciRNA	-	XM_018050124.1	GEMIN5	mRNA	chrNC_030814.1:44315213-44315756	gem (nuclear organelle) associated protein 5	GO:0000387(spliceosomal snRNP assembly);GO:0005829(cytosol);GO:0016020(membrane);GO:0016604(nuclear body);GO:0017069(snRNA binding);GO:0032797(SMN complex);GO:0034719(SMN-Sm protein complex);GO:0044822(poly(A) RNA binding)	03013(RNA transport)
ciRNA28	59.8333	58.0625	78.5	67.2222	69	88.25	0.922306	0.841957	1.19431	0.980609	0.957587	1.18191	1.04003	0.986191	up	0.0766926	0.699098	0.791711	no	chrNC_030813.1	105581861	105583487	-	1	ciRNA	-	XM_018049727.1	WDR1	mRNA	chrNC_030813.1:105581794-105583487	WD repeat-containing protein 61-like	GO:0002102(podosome);GO:0003779(actin binding);GO:0005737(cytoplasm);GO:0030054(cell junction);GO:0042995(cell projection)	03018(RNA degradation)
ciRNA280	86	49	82.5	69.5	73	71	0.473823	0.253966	0.448628	0.362371	0.362107	0.33987	0.354783	0.392139	down	-0.144429	0.645297	0.752514	no	chrNC_030814.1	49767405	49771956	-	1	ciRNA	-	XM_013965683.2	ABLIM3	mRNA	chrNC_030814.1:49767379-49771956	actin binding LIM protein family member 3	GO:0001725(stress fiber);GO:0003779(actin binding);GO:0006351(transcription, DNA-templated);GO:0008270(zinc ion binding);GO:0030027(lamellipodium);GO:0030032(lamellipodium assembly);GO:0030036(actin cytoskeleton organization);GO:0042384(cilium assembly);GO:0045944(positive regulation of transcription from RNA polymerase II promoter)	04360(Axon guidance)
ciRNA281	125	142.75	150.125	94.3333	83	80.6667	1.19335	1.28203	1.41458	0.852267	0.713403	0.6691	0.744923	1.29665	down	-0.799631	0.00310319	0.0576914	no	chrNC_030814.1	59823827	59826453	+	1	ciRNA	-	XM_005683015.3	SPATA24	mRNA	chrNC_030814.1:59823826-59826472	Rho-associated, coiled-coil containing protein kinase 1	GO:0003677(DNA binding);GO:0005634(nucleus);GO:0005737(cytoplasm);GO:0042803(protein homodimerization activity)	04350(TGF-beta signaling pathway);04071(Sphingolipid signaling pathway);04024(cAMP signaling pathway);04022(cGMP - PKG signaling pathway);04810(Regulation of actin cytoskeleton);04510(Focal adhesion);04611(Platelet activation);04670(Leukocyte transendothelial migration);04062(Chemokine signaling pathway);04921(Oxytocin signaling pathway);04270(Vascular smooth muscle contraction);04360(Axon guidan…
ciRNA282	5	6	0	1	9	6	0.803831	0.90742	0	0.152141	1.30267	0.838076	0.764296	0.570417	up	0.422114	0.682975	0.779878	no	chrNC_030814.1	60881892	60882047	-	1	ciRNA	-	XM_005682978.3	KIF20A	mRNA	chrNC_030814.1:60881868-60882047	kinesin family member 23	GO:0000281(mitotic cytokinesis);GO:0000910(cytokinesis);GO:0000920(cell separation after cytokinesis);GO:0001578(microtubule bundle formation);GO:0003777(microtubule motor activity);GO:0005524(ATP binding);GO:0005794(Golgi apparatus);GO:0005819(spindle);GO:0005871(kinesin complex);GO:0005874(microtubule);GO:0007018(microtubule-based movement);GO:0008017(microtubule binding);GO:0015031(protein tra…	05206(MicroRNAs in cancer)
ciRNA283	7	6	8	10	21	8	0.406381	0.327679	0.458396	0.549398	1.09762	0.403518	0.683512	0.397486	up	0.782064	0.307429	0.459723	no	chrNC_030814.1	89193918	89194349	-	1	ciRNA	-	XM_018050764.1	DOT1L	mRNA	chrNC_030814.1:89193898-89194349	DOT1-like histone H3K79 methyltransferase	GO:0005654(nucleoplasm);GO:0006342(chromatin silencing);GO:0008134(transcription factor binding);GO:0031151(histone methyltransferase activity (H3-K79 specific));GO:0034729(histone H3-K79 methylation);GO:0046425(regulation of JAK-STAT cascade);GO:0051726(regulation of cell cycle);GO:2000677(regulation of transcription regulatory region DNA binding)	00310(Lysine degradation);05202(Transcriptional misregulation in cancers)
ciRNA284	40	25.8333	31.6667	27.5	26.5	35.5	1.2072	0.733434	0.943271	0.78542	0.720048	0.930859	0.812109	0.961301	down	-0.243314	0.399638	0.547422	no	chrNC_030814.1	92754589	92755419	+	1	ciRNA	-	XM_018050977.1	TRIP10	mRNA	chrNC_030814.1:92754588-92755444	thyroid hormone receptor interactor 10	GO:0005086(ARF guanyl-nucleotide exchange factor activity);GO:0005802(trans-Golgi network);GO:0006897(endocytosis);GO:0016192(vesicle-mediated transport);GO:0030036(actin cytoskeleton organization);GO:0043547(positive regulation of GTPase activity)	04910(Insulin signaling pathway)
ciRNA285	97.1667	119.392	74.5	90	91.5	88.5	6.34608	7.33541	4.80242	5.56265	5.3803	5.02191	5.32162	6.1613	down	-0.21137	0.372822	0.522895	no	chrNC_030814.1	102906436	102906819	+	1	ciRNA	-	XM_005682134.3	USE1	mRNA	chrNC_030814.1:102906435-102906843	unconventional SNARE in the ER 1 homolog (S. cerevisiae)	GO:0016021(integral component of membrane)	04130(SNARE interactions in vesicular transport)
ciRNA286	22.3333	15	11	12	16	37	0.617541	0.390181	0.300207	0.314011	0.398317	0.888896	0.533742	0.435976	up	0.291892	0.662106	0.766016	no	chrNC_030830.1	39329100	39330006	-	1	ciRNA	-	XM_018039044.1	PPARD	mRNA	chrNC_030830.1:39329065-39330006	peroxisome proliferator-activated receptor delta	GO:0000790(nuclear chromatin);GO:0001227(transcriptional repressor activity, RNA polymerase II transcription regulatory region sequence-specific binding);GO:0001890(placenta development);GO:0003707(steroid hormone receptor activity);GO:0004879(RNA polymerase II transcription factor activity, ligand-activated sequence-specific DNA binding);GO:0006351(transcription, DNA-templated);GO:0006635(fatty …	04310(Wnt signaling pathway);03320(PPAR signaling pathway);05200(Pathways in cancer);05221(Acute myeloid leukemia)
ciRNA287	15.3333	16.7222	40	12	12	35.4524	1.81393	1.86097	4.67045	1.34343	1.27809	3.6439	2.08847	2.78179	down	-0.413562	0.602298	0.718988	no	chrNC_030832.1	2320770	2320981	-	1	ciRNA	-	XM_018040797.1	HCFC1R1	mRNA	chrNC_030832.1:2320741-2320981	NA	GO:0005634(nucleus);GO:0005737(cytoplasm)	NA
ciRNA288	10	10	7	13	6	3	0.172131	0.161928	0.118925	0.211765	0.092984	0.0448661	0.116538	0.150995	down	-0.373694	0.566425	0.689966	no	chrNC_030832.1	4007599	4009055	+	1	ciRNA	-	XM_018040847.1	ALG1	mRNA	chrNC_030832.1:4007598-4009055	ALG1, chitobiosyldiphosphodolichol beta-mannosyltransferase	GO:0000030(mannosyltransferase activity);GO:0005783(endoplasmic reticulum);GO:0006486(protein glycosylation);GO:0097502(mannosylation)	00510(N-Glycan biosynthesis)
ciRNA289	15.3333	11.5	12	23.5	11	18	0.0854182	0.0602662	0.0659798	0.123889	0.0551701	0.0871212	0.0887268	0.0705547	up	0.330626	0.464847	0.605251	no	chrNC_030832.1	14293762	14298263	+	1	ciRNA	-	XM_018040732.1	ABCC1	mRNA	chrNC_030832.1:14293761-14298286	ATP-binding cassette, sub-family C (CFTR/MRP), member 1	GO:0005524(ATP binding);GO:0005886(plasma membrane);GO:0016021(integral component of membrane);GO:0042626(ATPase activity, coupled to transmembrane movement of substances);GO:0055085(transmembrane transport)	02010(ABC transporters);04071(Sphingolipid signaling pathway);04977(Vitamin digestion and absorption);05206(MicroRNAs in cancer)
ciRNA29	47	50	46	68	56	50.25	1.0358	1.0366	1.00058	1.4182	1.11112	0.962167	1.16383	1.02432	up	0.184209	0.407957	0.554852	no	chrNC_030823.1	22158623	22159760	+	1	ciRNA	-	XM_018060168.1	IARS2	mRNA	chrNC_030823.1:22158622-22159782	isoleucyl-tRNA synthetase 2, mitochondrial	GO:0004822(isoleucine-tRNA ligase activity);GO:0005739(mitochondrion);GO:0005829(cytosol);GO:0006428(isoleucyl-tRNA aminoacylation)	00970(Aminoacyl-tRNA biosynthesis)
ciRNA290	0.6	0.6	0.6	0.8	0.8	0.6	0.011683	0.0109905	0.0115311	0.0147416	0.0140246	0.0101506	0.0129723	0.0114015	up	0.186204	0.385553	0.534447	no	chrNC_030832.1	21045035	21046322	-	1	ciRNA	-	XM_013974910.2	COG7	mRNA	chrNC_030832.1:21045029-21046322	NA	GO:0000139(Golgi membrane);GO:0005730(nucleolus);GO:0005794(Golgi apparatus);GO:0006486(protein glycosylation);GO:0006886(intracellular protein transport);GO:0006890(retrograde vesicle-mediated transport, Golgi to ER);GO:0007030(Golgi organization);GO:0017119(Golgi transport complex);GO:0033365(protein localization to organelle);GO:0034067(protein localization to Golgi apparatus);GO:0050821(prote…	NA
ciRNA291	8.96667	10.1	8.47778	10.6	11.1667	10.4	0.817745	0.866504	0.763105	0.914837	0.916869	0.824057	0.885255	0.815785	up	0.117904	0.179614	0.324408	no	chrNC_030832.1	25578031	25578305	-	1	ciRNA	-	XM_018040519.1	XPO6	mRNA	chrNC_030832.1:25575049-25578305	NA	GO:0005730(nucleolus);GO:0005737(cytoplasm);GO:0005886(plasma membrane);GO:0006611(protein export from nucleus);GO:0008536(Ran GTPase binding);GO:0008565(protein transporter activity)	NA
ciRNA292	7	14	13	17.3333	13	4	0.464436	0.873812	0.851308	1.08833	0.776548	0.230582	0.698487	0.729852	down	-0.0633709	0.918861	0.948475	no	chrNC_030832.1	26173876	26174253	-	1	ciRNA	-	XM_018039953.1	INO80E	mRNA	chrNC_030832.1:26173875-26174253	NA	GO:0031011(Ino80 complex);GO:0006260(DNA replication);GO:0006281(DNA repair);GO:0006310(DNA recombination);GO:0006351(transcription, DNA-templated);GO:0006355(regulation of transcription, DNA-templated)	NA
ciRNA293	7	18.1429	0	14	10	7	0.577489	1.40804	0	1.09301	0.742751	0.501743	0.779169	0.661842	up	0.235449	0.810236	0.874233	no	chrNC_030832.1	35474829	35475132	+	1	ciRNA	-	XM_018040394.1	LOC102184306	mRNA	chrNC_030832.1:35474828-35475148	RAS p21 protein activator 4	GO:0005096(GTPase activator activity);GO:0005737(cytoplasm);GO:0031235(intrinsic component of the cytoplasmic side of the plasma membrane);GO:0035556(intracellular signal transduction);GO:0043547(positive regulation of GTPase activity);GO:0046580(negative regulation of Ras protein signal transduction)	04014(Ras signaling pathway)
ciRNA294	157.5	139.286	106.125	204.333	142	159.333	13.8597	11.5304	9.21739	17.0163	11.2502	12.182	13.4828	11.5358	up	0.225001	0.436191	0.580464	no	chrNC_030832.1	36474967	36475251	-	1	ciRNA	-	XM_005701281.3	SERPINE1	mRNA	chrNC_030832.1:36474917-36475251	serpin peptidase inhibitor, clade E (nexin, plasminogen activator inhibitor type 1), member 1	GO:0001300(chronological cell aging);GO:0001525(angiogenesis);GO:0002020(protease binding);GO:0004857(enzyme inhibitor activity);GO:0004867(serine-type endopeptidase inhibitor activity);GO:0005102(receptor binding);GO:0005615(extracellular space);GO:0010469(regulation of receptor activity);GO:0010757(negative regulation of plasminogen activation);GO:0010951(negative regulation of endopeptidase ac…	04390(Hippo signaling pathway);04066(HIF-1 signaling pathway);04115(p53 signaling pathway);04610(Complement and coagulation cascades);04933(AGE-RAGE signaling pathway in diabetic complications);05142(Chagas disease (American trypanosomiasis))
ciRNA295	21	17	3	14	8	11	0.293901	0.223817	0.0414399	0.185422	0.100802	0.133755	0.139993	0.186386	down	-0.412937	0.607898	0.72325	no	chrNC_030834.1	31400130	31401921	-	1	ciRNA	-	XM_018041949.1	WWC2	mRNA	chrNC_030834.1:31400099-31401921	WW and C2 domain containing 1	GO:0000122(negative regulation of transcription from RNA polymerase II promoter);GO:0005829(cytosol);GO:0019900(kinase binding);GO:0032947(protein complex scaffold);GO:0035331(negative regulation of hippo signaling);GO:0046621(negative regulation of organ growth)	04390(Hippo signaling pathway)
ciRNA296	77.5	111	114	89.5	95	85	1.51023	2.03482	2.19261	1.6505	1.66672	1.43912	1.58544	1.91255	down	-0.270612	0.249275	0.399501	no	chrNC_030836.1	41291945	41293231	-	1	ciRNA	-	XM_018042697.1	B3GAT3	mRNA	chrNC_030836.1:41291914-41293231	beta-1,3-glucuronyltransferase 3	GO:0005794(Golgi apparatus);GO:0005801(cis-Golgi network);GO:0005975(carbohydrate metabolic process);GO:0015012(heparan sulfate proteoglycan biosynthetic process);GO:0015018(galactosylgalactosylxylosylprotein 3-beta-glucuronosyltransferase activity);GO:0016020(membrane);GO:0030204(chondroitin sulfate metabolic process);GO:0043085(positive regulation of catalytic activity);GO:0050650(chondroitin s…	00532(Glycosaminoglycan biosynthesis - chondroitin sulfate / dermatan sulfate);00534(Glycosaminoglycan biosynthesis - heparan sulfate / heparin)
ciRNA297	45	43	28	21	21	17	6.13358	5.51356	3.76682	2.70877	2.57702	2.0132	2.433	5.13799	down	-1.07847	0.0521963	0.165694	no	chrNC_030836.1	44382464	44382647	-	1	ciRNA	-	XM_018043098.1	CFL1	mRNA	chrNC_030836.1:44382444-44382647	cofilin 1 (non-muscle)	GO:0003779(actin binding);GO:0005615(extracellular space);GO:0005737(cytoplasm);GO:0005925(focal adhesion);GO:0007010(cytoskeleton organization);GO:0009615(response to virus);GO:0015629(actin cytoskeleton);GO:0016363(nuclear matrix);GO:0022604(regulation of cell morphogenesis);GO:0030042(actin filament depolymerization);GO:0031258(lamellipodium membrane);GO:0032587(ruffle membrane);GO:0044794(pos…	04810(Regulation of actin cytoskeleton);04666(Fc gamma R-mediated phagocytosis);04360(Axon guidance);05133(Pertussis)
ciRNA298	5.90952	4.96667	6.91111	5.6	7	11.8	0.235251	0.185997	0.271545	0.210969	0.250885	0.40813	0.289994	0.230931	up	0.328562	0.438741	0.582829	no	chrNC_030836.1	46240629	46241258	+	1	ciRNA	-	XM_018043263.1	AP2A2	mRNA	chrNC_030836.1:46240628-46241284	adaptor related protein complex 2 alpha 2 subunit	GO:0005515(protein binding);GO:0006886(intracellular protein transport);GO:0006897(endocytosis);GO:0008289(lipid binding);GO:0008565(protein transporter activity);GO:0030122(AP-2 adaptor complex);GO:0048268(clathrin coat assembly)	04144(Endocytosis);04961(Endocrine and other factor-regulated calcium reabsorption);04721(Synaptic vesicle cycle);05016(Huntington's disease)
ciRNA299	5.90952	4.96667	6.91111	5.6	7	11.8	0.234878	0.185702	0.271115	0.210634	0.250487	0.407483	0.289535	0.230565	up	0.328562	0.438741	0.582829	no	chrNC_030836.1	46240629	46241259	+	1	ciRNA	-	XM_018043263.1	AP2A2	mRNA	chrNC_030836.1:46240628-46241284	adaptor related protein complex 2 alpha 2 subunit	GO:0005515(protein binding);GO:0006886(intracellular protein transport);GO:0006897(endocytosis);GO:0008289(lipid binding);GO:0008565(protein transporter activity);GO:0030122(AP-2 adaptor complex);GO:0048268(clathrin coat assembly)	04144(Endocytosis);04961(Endocrine and other factor-regulated calcium reabsorption);04721(Synaptic vesicle cycle);05016(Huntington's disease)
ciRNA3	60.75	44	44.9	37.5	22.5	30	1.09061	0.743084	0.795582	0.637097	0.363666	0.467931	0.489565	0.876425	down	-0.840132	0.0497916	0.161929	no	chrNC_030826.1	19653784	19655180	+	1	ciRNA	-	XM_018064293.1	TNFAIP1	mRNA	chrNC_030826.1:19653783-19655180	NA	GO:0004842(ubiquitin-protein transferase activity);GO:0005730(nucleolus);GO:0005768(endosome);GO:0006955(immune response);GO:0009790(embryo development);GO:0016477(cell migration);GO:0016567(protein ubiquitination);GO:0017049(GTP-Rho binding);GO:0031463(Cul3-RING ubiquitin ligase complex);GO:0035024(negative regulation of Rho protein signal transduction);GO:0043149(stress fiber assembly);GO:00431…	NA
ciRNA30	24	36	25.5	40	23	37.4	0.417702	0.589414	0.438037	0.65882	0.360396	0.565541	0.528252	0.481718	up	0.133039	0.680602	0.77834	no	chrNC_030827.1	31257691	31259131	+	1	ciRNA	-	XM_018065514.1	PAIP1	mRNA	chrNC_030827.1:31257690-31259131	poly(A) binding protein interacting protein 1	GO:0003723(RNA binding)	03013(RNA transport)
ciRNA300	7.625	7.75	9.16667	4	4.75	6.5	0.187115	0.178909	0.222022	0.0928923	0.104944	0.138586	0.112141	0.196015	down	-0.805654	0.0116254	0.086328	no	chrNC_030817.1	17279147	17280168	+	1	ciRNA	-	XM_018053970.1	LTBP2	mRNA	chrNC_030817.1:17279146-17280192	latent transforming growth factor beta binding protein 1	GO:0001527(microfibril);GO:0005509(calcium ion binding);GO:0005615(extracellular space);GO:0043206(extracellular fibril organization);GO:0050436(microfibril binding);GO:0070062(extracellular exosome);GO:0071953(elastic fiber)	04350(TGF-beta signaling pathway)
ciRNA301	0.0833333	0.166667	0.666667	0.333333	0.333333	0.25	0.00498798	0.00938461	0.0393849	0.0188814	0.0179631	0.0130012	0.0166152	0.0179192	down	-0.108996	0.915654	0.946131	no	chrNC_030817.1	20462603	20463021	-	1	ciRNA	-	XM_018054011.1	PCNX1	mRNA	chrNC_030817.1:20462600-20463021	NA	GO:0016021(integral component of membrane)	NA
ciRNA302	1825	1494.32	1525.3	1052.45	686.45	805.25	37.1211	28.5931	30.6216	20.2586	12.5708	14.2306	15.6867	32.1119	down	-1.03357	0.00932764	0.0802475	yes	chrNC_030817.1	56119895	56121127	+	1	ciRNA	-	XM_018054308.1	TPM1	mRNA	chrNC_030817.1:56119894-56121323	tropomyosin 1 (alpha)	GO:0001701(in utero embryonic development);GO:0001725(stress fiber);GO:0003065(positive regulation of heart rate by epinephrine);GO:0008092(cytoskeletal protein binding);GO:0008360(regulation of cell shape);GO:0030016(myofibril);GO:0031941(filamentous actin);GO:0032059(bleb);GO:0032587(ruffle membrane);GO:0034614(cellular response to reactive oxygen species);GO:0045214(sarcomere organization);GO:…	04260(Cardiac muscle contraction);04261(Adrenergic signaling in cardiomyocytes);05206(MicroRNAs in cancer);05410(Hypertrophic cardiomyopathy (HCM));05414(Dilated cardiomyopathy (DCM));05200(Pathways in cancer);05216(Thyroid cancer)
ciRNA303	27	36	20.5	30	39	15.5	0.749057	0.939541	0.561333	0.787632	0.974121	0.373611	0.711788	0.749977	down	-0.0753986	0.865187	0.91294	no	chrNC_030817.1	57772264	57773167	-	1	ciRNA	-	XM_018054340.1	PIF1	mRNA	chrNC_030817.1:57772243-57773167	NA	GO:0000002(mitochondrial genome maintenance);GO:0000287(magnesium ion binding);GO:0000723(telomere maintenance);GO:0000784(nuclear chromosome, telomeric region);GO:0005524(ATP binding);GO:0005634(nucleus);GO:0005657(replication fork);GO:0005739(mitochondrion);GO:0006260(DNA replication);GO:0006281(DNA repair);GO:0006310(DNA recombination);GO:0010521(telomerase inhibitor activity);GO:0017116(singl…	NA
ciRNA304	344.639	360.361	325.432	264	221.25	236	3.88641	3.82283	3.6221	2.81734	2.24629	2.31225	2.45862	3.77711	down	-0.619433	0.00889925	0.0796295	no	chrNC_030817.1	79632455	79634678	-	1	ciRNA	-	XM_018054591.1	ACIN1	mRNA	chrNC_030817.1:79631226-79634678	apoptotic chromatin condensation inducer 1	GO:0000166(nucleotide binding);GO:0002230(positive regulation of defense response to virus by host);GO:0005730(nucleolus);GO:0005737(cytoplasm);GO:0005886(plasma membrane);GO:0016607(nuclear speck);GO:0030218(erythrocyte differentiation);GO:0030263(apoptotic chromosome condensation);GO:0035145(exon-exon junction complex);GO:0042981(regulation of apoptotic process);GO:0043065(positive regulation o…	03040(Spliceosome);03013(RNA transport);03015(mRNA surveillance pathway)
ciRNA305	110.833	129.2	130	106	110	117.333	13.4283	14.7256	15.5456	12.1536	11.9988	12.3512	12.1679	14.5665	down	-0.259577	0.0566063	0.171676	no	chrNC_030813.1	115687022	115687228	+	1	ciRNA	-	XM_018049805.1	HGFAC	mRNA	chrNC_030813.1:115687021-115687526	coagulation factor XII (Hageman factor)	GO:0004252(serine-type endopeptidase activity);GO:0005576(extracellular region);GO:0005791(rough endoplasmic reticulum);GO:0006508(proteolysis)	04610(Complement and coagulation cascades)
ciRNA306	5	10.5833	8	5.75	7	6	0.104498	0.208076	0.165023	0.113725	0.131714	0.10895	0.11813	0.159199	down	-0.430458	0.303453	0.456139	no	chrNC_030823.1	37562259	37563458	+	1	ciRNA	-	XM_018060308.1	PRRC2C	mRNA	chrNC_030823.1:37562258-37563508	NA	GO:0002244(hematopoietic progenitor cell differentiation);GO:0008022(protein C-terminus binding);GO:0016020(membrane);GO:0044822(poly(A) RNA binding)	NA
ciRNA307	8	18	8	11	4	10	0.104498	0.221184	0.103139	0.135976	0.0470409	0.113489	0.0988354	0.14294	down	-0.532313	0.410944	0.557508	no	chrNC_030823.1	44145019	44146938	-	1	ciRNA	-	XR_001296649.2	PER3	mRNA	chrNC_030823.1:44145008-44146938	period circadian clock 3	GO:0000122(negative regulation of transcription from RNA polymerase II promoter);GO:0019900(kinase binding);GO:0031625(ubiquitin protein ligase binding);GO:0032922(circadian regulation of gene expression);GO:0045187(regulation of circadian sleep/wake cycle, sleep)	04710(Circadian rhythm);04713(Circadian entrainment);05168(Herpes simplex infection)
ciRNA308	163.2	178	159.083	147.75	156	181	0.771824	0.791918	0.742571	0.661266	0.664232	0.743727	0.689742	0.768771	down	-0.156497	0.0802513	0.205345	no	chrNC_030819.1	1052661	1057963	+	1	ciRNA	-	XM_018056353.1	CARS2	mRNA	chrNC_030819.1:1052660-1058046	cysteinyl-tRNA synthetase 2, mitochondrial (putative)	GO:0004817(cysteine-tRNA ligase activity);GO:0005524(ATP binding);GO:0005759(mitochondrial matrix);GO:0005829(cytosol);GO:0006423(cysteinyl-tRNA aminoacylation);GO:0046872(metal ion binding)	00970(Aminoacyl-tRNA biosynthesis)
ciRNA309	40.5	42.6667	47	61	43	47.25	0.875622	0.867785	1.00294	1.24808	0.837003	0.887566	0.990883	0.915449	up	0.114235	0.627138	0.738561	no	chrNC_030819.1	1412294	1413453	+	1	ciRNA	-	XM_018056364.1	COL4A1	mRNA	chrNC_030819.1:1412293-1413478	collagen, type IV, alpha 1	GO:0001569(patterning of blood vessels);GO:0005201(extracellular matrix structural constituent);GO:0005587(collagen type IV trimer);GO:0007420(brain development);GO:0007528(neuromuscular junction development);GO:0048407(platelet-derived growth factor binding);GO:0061304(retinal blood vessel morphogenesis);GO:0061333(renal tubule morphogenesis);GO:0071230(cellular response to amino acid stimulus);…	04151(PI3K-Akt signaling pathway);04512(ECM-receptor interaction);04510(Focal adhesion);04974(Protein digestion and absorption);05200(Pathways in cancer);05222(Small cell lung cancer);04933(AGE-RAGE signaling pathway in diabetic complications);05146(Amoebiasis)
ciRNA31	48.2	61	51.5	50.0833	68.8333	65.4167	1.03231	1.22901	1.08864	1.0151	1.32727	1.21727	1.18655	1.11665	up	0.0875865	0.560368	0.684672	no	chrNC_030825.1	3183015	3184185	-	1	ciRNA	-	XM_018061700.1	GLG1	mRNA	chrNC_030825.1:3182988-3184185	golgi glycoprotein 1	GO:0000139(Golgi membrane);GO:0005578(proteinaceous extracellular matrix);GO:0010955(negative regulation of protein processing);GO:0016021(integral component of membrane);GO:0017134(fibroblast growth factor binding);GO:0030512(negative regulation of transforming growth factor beta receptor signaling pathway);GO:0032330(regulation of chondrocyte differentiation);GO:0060349(bone morphogenesis);GO:0…	04514(Cell adhesion molecules (CAMs))
ciRNA310	48.2	61	51.5	50.0833	68.8333	65.4167	1.03319	1.23006	1.08957	1.01596	1.3284	1.21831	1.18756	1.11761	up	0.0875865	0.560368	0.684672	no	chrNC_030825.1	3183016	3184185	-	1	ciRNA	-	XM_018061700.1	GLG1	mRNA	chrNC_030825.1:3182988-3184185	golgi glycoprotein 1	GO:0000139(Golgi membrane);GO:0005578(proteinaceous extracellular matrix);GO:0010955(negative regulation of protein processing);GO:0016021(integral component of membrane);GO:0017134(fibroblast growth factor binding);GO:0030512(negative regulation of transforming growth factor beta receptor signaling pathway);GO:0032330(regulation of chondrocyte differentiation);GO:0060349(bone morphogenesis);GO:0…	04514(Cell adhesion molecules (CAMs))
ciRNA311	9	9	8	15	9	20	0.293901	0.27648	0.257848	0.463554	0.264605	0.567447	0.431869	0.276076	up	0.645527	0.220351	0.369974	no	chrNC_030825.1	53796368	53797135	+	1	ciRNA	-	XR_001919520.1	CLASRP	mRNA	chrNC_030825.1:53796367-53797181	uncharacterized LOC101821577	GO:0005634(nucleus);GO:0006397(mRNA processing);GO:0008380(RNA splicing)	04010(MAPK signaling pathway)
ciRNA312	106.5	73.5	121	80.6667	126	100.5	1.77828	1.15451	1.99412	1.27466	1.89416	1.45798	1.54227	1.6423	down	-0.0906647	0.765708	0.841744	no	chrNC_030825.1	56620165	56621666	+	1	ciRNA	-	XM_018062758.1	SNRNP70	mRNA	chrNC_030825.1:56620164-56621693	small nuclear ribonucleoprotein U1 subunit 70	GO:0000166(nucleotide binding);GO:0000243(commitment complex);GO:0000398(mRNA splicing, via spliceosome);GO:0003729(mRNA binding);GO:0005654(nucleoplasm);GO:0005685(U1 snRNP);GO:0030619(U1 snRNA binding);GO:0048026(positive regulation of mRNA splicing, via spliceosome);GO:0071004(U2-type prespliceosome);GO:0071011(precatalytic spliceosome);GO:0003723(RNA binding);GO:0005681(spliceosomal complex);…	03040(Spliceosome)
ciRNA313	78	65.5	66.9167	117.577	92.5	78	2.55713	2.02005	2.16525	3.6478	2.73022	2.22172	2.86658	2.24748	up	0.351025	0.273748	0.42528	no	chrNC_030825.1	57074194	57074958	-	1	ciRNA	-	XM_018062796.1	IRF3	mRNA	chrNC_030825.1:57074169-57074958	interferon regulatory factor 3	GO:0000122(negative regulation of transcription from RNA polymerase II promoter);GO:0000978(RNA polymerase II core promoter proximal region sequence-specific DNA binding);GO:0001078(transcriptional repressor activity, RNA polymerase II core promoter proximal region sequence-specific binding);GO:0005634(nucleus);GO:0005737(cytoplasm);GO:0006351(transcription, DNA-templated);GO:0031663(lipopolysacc…	04620(Toll-like receptor signaling pathway);04622(RIG-I-like receptor signaling pathway);04623(Cytosolic DNA-sensing pathway);05203(Viral carcinogenesis);05133(Pertussis);05162(Measles);05164(Influenza A);05161(Hepatitis B);05160(Hepatitis C);05168(Herpes simplex infection);05169(Epstein-Barr virus infection)
ciRNA314	68.1667	87.8333	93.5	156.333	143.75	193.571	7.40082	8.97076	10.0192	16.0624	14.0512	18.2594	16.1243	8.79694	up	0.874165	0.0109365	0.0844156	no	chrNC_030825.1	64786486	64786716	-	1	ciRNA	-	XM_018063497.1	RPS9	mRNA	chrNC_030825.1:64786457-64786716	ribosomal protein S9	GO:0003735(structural constituent of ribosome);GO:0005730(nucleolus);GO:0005925(focal adhesion);GO:0006412(translation);GO:0008284(positive regulation of cell proliferation);GO:0016020(membrane);GO:0019843(rRNA binding);GO:0022627(cytosolic small ribosomal subunit);GO:0030529(intracellular ribonucleoprotein complex);GO:0044822(poly(A) RNA binding);GO:0045182(translation regulator activity);GO:004…	03010(Ribosome)
ciRNA315	18	18	18	30.5	38	16	2.78662	2.62144	2.75038	4.46843	5.29645	2.1521	3.97233	2.71948	up	0.546656	0.314409	0.466879	no	chrNC_030825.1	65929842	65930003	+	1	ciRNA	-	XM_005693002.3	AURKC	mRNA	chrNC_030825.1:65929841-65930085	aurora kinase A	GO:0000780(condensed nuclear chromosome, centromeric region);GO:0000910(cytokinesis);GO:0004712(protein serine/threonine/tyrosine kinase activity);GO:0005524(ATP binding);GO:0005737(cytoplasm);GO:0005876(spindle microtubule);GO:0007052(mitotic spindle organization);GO:0007283(spermatogenesis);GO:0031616(spindle pole centrosome);GO:0032133(chromosome passenger complex);GO:0032465(regulation of cyt…	04114(Oocyte meiosis)
ciRNA316	6	6.25	4	15.5	10	12.5	0.429935	0.421302	0.282896	1.05108	0.645132	0.778213	0.824807	0.378044	up	1.1255	0.0495688	0.161654	yes	chrNC_030809.1	527878	528227	+	1	ciRNA	-	XM_018054612.1	CROCC	mRNA	chrNC_030809.1:527877-528256	cingulin	GO:0001917(photoreceptor inner segment);GO:0003779(actin binding);GO:0005198(structural molecule activity);GO:0005814(centriole);GO:0005886(plasma membrane);GO:0010457(centriole-centriole cohesion);GO:0010669(epithelial structure maintenance);GO:0015629(actin cytoskeleton);GO:0019894(kinesin binding);GO:0032053(ciliary basal body organization);GO:0033365(protein localization to organelle);GO:0035…	04530(Tight junction)
ciRNA317	119.825	67.6381	85.2833	103.9	81.9714	83.6167	0.601512	0.319412	0.422549	0.493587	0.370473	0.364693	0.409584	0.447824	down	-0.128772	0.707337	0.797857	no	chrNC_030809.1	32423532	32428527	+	1	ciRNA	-	XM_005676508.3	FN1	mRNA	chrNC_030809.1:32423531-32428527	fibronectin 1	GO:0002020(protease binding);GO:0005178(integrin binding);GO:0005577(fibrinogen complex);GO:0005605(basal lamina);GO:0005793(endoplasmic reticulum-Golgi intermediate compartment);GO:0007044(cell-substrate junction assembly);GO:0007161(calcium-independent cell-matrix adhesion);GO:0010628(positive regulation of gene expression);GO:0010952(positive regulation of peptidase activity);GO:0016324(apical…	04151(PI3K-Akt signaling pathway);04512(ECM-receptor interaction);04810(Regulation of actin cytoskeleton);04510(Focal adhesion);05200(Pathways in cancer);05205(Proteoglycans in cancer);05222(Small cell lung cancer);04933(AGE-RAGE signaling pathway in diabetic complications);05100(Bacterial invasion of epithelial cells);05146(Amoebiasis)
ciRNA318	26	24	24	18	31	23	0.597132	0.518526	0.544031	0.391219	0.640997	0.458946	0.497054	0.55323	down	-0.154475	0.535956	0.665226	no	chrNC_030815.1	68995326	68996417	+	1	ciRNA	-	XM_018052255.1	XPO7	mRNA	chrNC_030815.1:68995325-68996439	NA	GO:0005622(intracellular);GO:0006886(intracellular protein transport);GO:0008536(Ran GTPase binding);GO:0005049(nuclear export signal receptor activity);GO:0005643(nuclear pore);GO:0005737(cytoplasm);GO:0006611(protein export from nucleus)	NA
ciRNA319	10	19	11	3	4	12	0.211463	0.377964	0.229585	0.0600354	0.0761539	0.220472	0.118887	0.273004	down	-1.19933	0.103665	0.235124	no	chrNC_030831.1	35934413	35935598	-	1	ciRNA	-	XM_005697065.3	YES1	mRNA	chrNC_030831.1:35934385-35935598	YES proto-oncogene 1, Src family tyrosine kinase	GO:0004715(non-membrane spanning protein tyrosine kinase activity);GO:0005102(receptor binding);GO:0005524(ATP binding);GO:0005794(Golgi apparatus);GO:0005884(actin filament);GO:0005925(focal adhesion);GO:0007169(transmembrane receptor protein tyrosine kinase signaling pathway);GO:0015758(glucose transport);GO:0019899(enzyme binding);GO:0030154(cell differentiation);GO:0031234(extrinsic component…	04520(Adherens junction);04530(Tight junction)
ciRNA32	12	12	6.33333	10	13.5	14	0.973963	0.91623	0.507351	0.76809	0.986488	0.987248	0.913942	0.799181	up	0.19358	0.535501	0.664966	no	chrNC_030825.1	50043429	50043737	+	1	ciRNA	-	XM_018062393.1	TIMM50	mRNA	chrNC_030825.1:50043428-50043741	MLX-interacting protein-like	GO:0001836(release of cytochrome c from mitochondria);GO:0004722(protein serine/threonine phosphatase activity);GO:0004725(protein tyrosine phosphatase activity);GO:0005134(interleukin-2 receptor binding);GO:0005744(mitochondrial inner membrane presequence translocase complex);GO:0007006(mitochondrial membrane organization);GO:0015031(protein transport);GO:0016021(integral component of membrane);…	04932(Non-alcoholic fatty liver disease (NAFLD));04931(Insulin resistance)
ciRNA320	1	2	1	2	4	7	0.119426	0.224694	0.117873	0.226038	0.430088	0.726332	0.460819	0.153998	up	1.58129	0.162897	0.305402	no	chrNC_030831.1	42004629	42004838	+	1	ciRNA	-	XM_018039437.1	RALBP1	mRNA	chrNC_030831.1:42004628-42004863	ralA binding protein 1	GO:0005096(GTPase activator activity);GO:0005622(intracellular);GO:0006897(endocytosis);GO:0007165(signal transduction);GO:0007264(small GTPase mediated signal transduction);GO:0016020(membrane);GO:0016887(ATPase activity);GO:0017160(Ral GTPase binding);GO:0043547(positive regulation of GTPase activity)	04014(Ras signaling pathway);05200(Pathways in cancer);05212(Pancreatic cancer)
ciRNA321	0	0	0	1	3	2	0	0	0	0.060086	0.171491	0.110329	0.113969	0	up	Inf	0.0714282	0.193614	no	chrNC_030831.1	43096269	43096663	-	1	ciRNA	-	XM_005697146.3	MPPE1	mRNA	chrNC_030831.1:43096244-43096663	NA	GO:0005654(nucleoplasm);GO:0005794(Golgi apparatus);GO:0006888(ER to Golgi vesicle-mediated transport);GO:0016021(integral component of membrane);GO:0016787(hydrolase activity)	NA
ciRNA33	14.5	11.6667	13.5	17.5	30	25	0.865841	0.655359	0.795645	0.988916	1.61283	1.29702	1.29959	0.772282	up	0.750857	0.0868243	0.213857	no	chrNC_030825.1	50948232	50948651	+	1	ciRNA	-	XM_018062448.1	EGLN2	mRNA	chrNC_030825.1:50948231-50948676	egl-9 family hypoxia-inducible factor 2	GO:0005506(iron ion binding);GO:0016705(oxidoreductase activity, acting on paired donors, with incorporation or reduction of molecular oxygen);GO:0031418(L-ascorbic acid binding);GO:0055114(oxidation-reduction process)	04066(HIF-1 signaling pathway);05200(Pathways in cancer);05211(Renal cell carcinoma)
ciRNA34	6	6.25	4	15.5	10	12.5	0.42871	0.420102	0.28209	1.04808	0.643294	0.775996	0.822457	0.376967	up	1.1255	0.0495688	0.161654	yes	chrNC_030809.1	527878	528228	+	1	ciRNA	-	XM_018054612.1	CROCC	mRNA	chrNC_030809.1:527877-528256	cingulin	GO:0001917(photoreceptor inner segment);GO:0003779(actin binding);GO:0005198(structural molecule activity);GO:0005814(centriole);GO:0005886(plasma membrane);GO:0010457(centriole-centriole cohesion);GO:0010669(epithelial structure maintenance);GO:0015629(actin cytoskeleton);GO:0019894(kinesin binding);GO:0032053(ciliary basal body organization);GO:0033365(protein localization to organelle);GO:0035…	04530(Tight junction)
ciRNA35	82.5	128.5	114.667	164.5	138	128	1.26703	1.85652	1.73815	2.39084	1.90814	1.70797	2.00232	1.62056	up	0.305173	0.23278	0.382803	no	chrNC_030809.1	73905076	73906708	+	1	ciRNA	-	XM_018062148.1	CCNT2	mRNA	chrNC_030809.1:73905075-73906708	cyclin T2	GO:0000307(cyclin-dependent protein kinase holoenzyme complex);GO:0005634(nucleus);GO:0006351(transcription, DNA-templated);GO:0016538(cyclin-dependent protein serine/threonine kinase regulator activity);GO:0045737(positive regulation of cyclin-dependent protein serine/threonine kinase activity);GO:0045944(positive regulation of transcription from RNA polymerase II promoter);GO:1901409(positive r…	05202(Transcriptional misregulation in cancers)
ciRNA36	7	8	7.5	14	23	9	0.329994	0.354781	0.348967	0.624578	0.976187	0.368627	0.656464	0.344581	up	0.929875	0.218405	0.367954	no	chrNC_030821.1	63950415	63950946	-	1	ciRNA	-	XM_005688873.3	HAS2	mRNA	chrNC_030821.1:63938461-63950946	NA	GO:0001570(vasculogenesis);GO:0005737(cytoplasm);GO:0005887(integral component of plasma membrane);GO:0008284(positive regulation of cell proliferation);GO:0030213(hyaluronan biosynthetic process);GO:0030335(positive regulation of cell migration);GO:0036120(cellular response to platelet-derived growth factor stimulus);GO:0036302(atrioventricular canal development);GO:0045226(extracellular polysac…	NA
ciRNA37	8	9	2	6	5	6	0.530784	0.561736	0.13097	0.37673	0.298672	0.345873	0.340425	0.40783	down	-0.260632	0.676743	0.775972	no	chrNC_030822.1	54311729	54312106	-	1	ciRNA	-	XM_013969468.2	CEP164	mRNA	chrNC_030822.1:54311728-54312106	myosin, heavy chain 10, non-muscle	GO:0005615(extracellular space);GO:0005654(nucleoplasm);GO:0005814(centriole);GO:0042384(cilium assembly);GO:0097539(ciliary transition fiber)	04530(Tight junction)
ciRNA38	87.6667	74.65	81.6202	76.9167	98.6667	112.417	1.37501	1.10145	1.26353	1.14168	1.39328	1.53193	1.35563	1.24666	up	0.120894	0.482174	0.621132	no	chrNC_030826.1	26885113	26886711	-	1	ciRNA	-	XM_018064574.1	PLSCR3	mRNA	chrNC_030826.1:26885090-26886711	NA	GO:0016020(membrane);GO:0017121(phospholipid scrambling);GO:0017128(phospholipid scramblase activity);GO:0042593(glucose homeostasis);GO:0042632(cholesterol homeostasis);GO:0048306(calcium-dependent protein binding);GO:0071222(cellular response to lipopolysaccharide)	NA
ciRNA39	1	8	3	1	1	3	0.0385246	0.289928	0.114071	0.0364577	0.0346845	0.100415	0.0571856	0.147508	down	-1.36707	0.349292	0.499774	no	chrNC_030824.1	9004920	9005570	-	1	ciRNA	-	XM_018061148.1	NAA25	mRNA	chrNC_030824.1:9004895-9005570	NA	GO:0004596(peptide alpha-N-acetyltransferase activity);GO:0005654(nucleoplasm);GO:0005794(Golgi apparatus);GO:0017196(N-terminal peptidyl-methionine acetylation);GO:0031416(NatB complex)	NA
ciRNA4	17	16	6	10	8	21	1.18761	1.05149	0.413706	0.661114	0.503167	1.27462	0.812968	0.88427	down	-0.12129	0.841883	0.8961	no	chrNC_030826.1	19864963	19865321	-	1	ciRNA	-	XM_018064309.1	SPAG5	mRNA	chrNC_030826.1:19864931-19865321	phosphatidylinositol glycan anchor biosynthesis, class S	GO:0000070(mitotic sister chromatid segregation);GO:0000776(kinetochore);GO:0005737(cytoplasm);GO:0005876(spindle microtubule);GO:0007051(spindle organization);GO:0035371(microtubule plus-end);GO:0051294(establishment of spindle orientation);GO:0051988(regulation of attachment of spindle microtubules to kinetochore);GO:0072686(mitotic spindle)	00563(Glycosylphosphatidylinositol(GPI)-anchor biosynthesis)
ciRNA40	614.643	581.917	582.337	1048.38	947.083	910.667	9.65245	8.59681	9.0262	15.5805	13.3906	12.4254	13.7989	9.09182	up	0.601907	0.0275864	0.122192	no	chrNC_030808.1	135414005	135415601	-	1	ciRNA	-	XM_018051198.1	CDV3	mRNA	chrNC_030808.1:135413989-135415601	NA	GO:0003674(molecular_function);GO:0005730(nucleolus);GO:0005737(cytoplasm);GO:0005886(plasma membrane);GO:0008283(cell proliferation)	NA
ciRNA41	10	4.25	6	10.5	14	20	0.125398	0.050135	0.0742602	0.124603	0.158057	0.2179	0.166853	0.0832643	up	1.00281	0.0789608	0.203797	no	chrNC_030812.1	17667632	17669631	-	1	ciRNA	-	XM_013963719.2	CEP290	mRNA	chrNC_030812.1:17667613-17669631	ventricular myosin heavy chain	GO:0000930(gamma-tubulin complex);GO:0005634(nucleus);GO:0005829(cytosol);GO:0016020(membrane);GO:0034451(centriolar satellite);GO:0035869(ciliary transition zone);GO:0045893(positive regulation of transcription, DNA-templated);GO:0060271(cilium morphogenesis);GO:0090316(positive regulation of intracellular protein transport)	04530(Tight junction);04260(Cardiac muscle contraction);04261(Adrenergic signaling in cardiomyocytes);04144(Endocytosis);04145(Phagosome)
ciRNA42	36.6167	41.4652	38.15	35.8667	31.0111	29	1.41499	1.50737	1.45507	1.31165	1.07892	0.973666	1.12141	1.45915	down	-0.379808	0.0687009	0.189054	no	chrNC_030812.1	30147127	30147775	-	1	ciRNA	-	XM_005680000.3	TROAP	mRNA	chrNC_030812.1:30147099-30147775	NA	GO:0005515(protein binding);GO:0005737(cytoplasm);GO:0007155(cell adhesion)	NA
ciRNA43	2	6	6	4	0	6	0.133402	0.376483	0.395001	0.252489	0	0.347712	0.200067	0.301629	down	-0.592289	0.491337	0.628709	no	chrNC_030810.1	18132253	18132628	-	1	ciRNA	-	XM_018042866.1	MED8	mRNA	chrNC_030810.1:18132222-18132628	mediator complex subunit 8	GO:0001104(RNA polymerase II transcription cofactor activity);GO:0006357(regulation of transcription from RNA polymerase II promoter);GO:0016592(mediator complex)	05168(Herpes simplex infection)
ciRNA44	2	7	4	6	11	2	0.313494	1.03219	0.618835	0.890024	1.55235	0.272375	0.904916	0.65484	up	0.466642	0.595097	0.713923	no	chrNC_030810.1	21197617	21197776	-	1	ciRNA	-	XM_018043777.1	MKNK1	mRNA	chrNC_030810.1:21196468-21197776	MAP kinase interacting serine/threonine kinase 1	GO:0004683(calmodulin-dependent protein kinase activity);GO:0005516(calmodulin binding);GO:0005524(ATP binding);GO:0005634(nucleus);GO:0005737(cytoplasm);GO:0009931(calcium-dependent protein serine/threonine kinase activity);GO:0018105(peptidyl-serine phosphorylation);GO:0035556(intracellular signal transduction);GO:0046777(protein autophosphorylation);GO:0005654(nucleoplasm)	04010(MAPK signaling pathway);04066(HIF-1 signaling pathway);04910(Insulin signaling pathway)
ciRNA45	39.125	31.5	30.1667	49.4722	38.5	29.5833	0.522769	0.395939	0.397831	0.625558	0.463141	0.343431	0.477377	0.438846	up	0.121413	0.703344	0.795072	no	chrNC_030810.1	110549471	110551347	-	1	ciRNA	-	XM_005677222.2	COPA	mRNA	chrNC_030810.1:110549445-110551347	peroxisomal biogenesis factor 19	GO:0006886(intracellular protein transport);GO:0006888(ER to Golgi vesicle-mediated transport);GO:0006890(retrograde vesicle-mediated transport, Golgi to ER);GO:0006891(intra-Golgi vesicle-mediated transport);GO:0030126(COPI vesicle coat);GO:0005198(structural molecule activity);GO:0016192(vesicle-mediated transport)	04146(Peroxisome)
ciRNA46	7.5	5	8	2	6	15	0.358279	0.224694	0.377195	0.0904152	0.258053	0.622571	0.32368	0.320056	up	0.0162413	0.98412	0.991106	no	chrNW_017189851.1	349038	349562	-	1	ciRNA	-	XM_018044839.1	UFD1L	mRNA	chrNW_017189851.1:349001-349562	ubiquitin fusion degradation 1 like (yeast)	GO:0006511(ubiquitin-dependent protein catabolic process)	04141(Protein processing in endoplasmic reticulum)
ciRNA47	22	33.6667	14	15.3333	18.3333	28.8333	0.82228	1.18375	0.516465	0.542356	0.61693	0.93633	0.698539	0.840831	down	-0.267476	0.571718	0.694321	no	chrNC_030828.1	34028110	34028780	-	1	ciRNA	-	XM_005695149.3	PML	mRNA	chrNC_030828.1:34019831-34028780	promyelocytic leukemia	GO:0001666(response to hypoxia);GO:0001932(regulation of protein phosphorylation);GO:0002230(positive regulation of defense response to virus by host);GO:0003713(transcription coactivator activity);GO:0005730(nucleolus);GO:0005829(cytosol);GO:0006461(protein complex assembly);GO:0006919(activation of cysteine-type endopeptidase activity involved in apoptotic process);GO:0006977(DNA damage respons…	04120(Ubiquitin mediated proteolysis);04144(Endocytosis);05200(Pathways in cancer);05202(Transcriptional misregulation in cancers);05221(Acute myeloid leukemia);05164(Influenza A);05168(Herpes simplex infection)
ciRNA48	18	15.5	9	17	20	37	0.858235	0.695229	0.423537	0.767068	0.858541	1.53275	1.05279	0.659	up	0.675863	0.243733	0.394162	no	chrNC_030828.1	54897152	54897677	+	1	ciRNA	-	NM_001285732.1	PDIA3	mRNA	chrNC_030828.1:54897151-54897707	protein disulfide isomerase family A, member 3	GO:0003756(protein disulfide isomerase activity);GO:0005634(nucleus);GO:0005783(endoplasmic reticulum);GO:0005925(focal adhesion);GO:0009986(cell surface);GO:0043209(myelin sheath);GO:0044822(poly(A) RNA binding);GO:0045454(cell redox homeostasis);GO:0070062(extracellular exosome);GO:2001238(positive regulation of extrinsic apoptotic signaling pathway)	04141(Protein processing in endoplasmic reticulum);04612(Antigen processing and presentation)
ciRNA49	66.3333	62.1667	55.5	83	73	73.8333	4.0675	3.58605	3.35896	4.81643	4.0301	3.93356	4.26003	3.67084	up	0.214755	0.17236	0.316009	no	chrNC_030820.1	37436430	37436838	-	1	ciRNA	-	XM_018057225.1	RRBP1	mRNA	chrNC_030820.1:37436427-37436838	ribosome binding protein 1	GO:0004872(receptor activity);GO:0005840(ribosome);GO:0006412(translation);GO:0030176(integral component of endoplasmic reticulum membrane)	04141(Protein processing in endoplasmic reticulum)
ciRNA5	87.6667	74.65	81.6202	76.9167	98.6667	112.417	1.37587	1.10213	1.26432	1.14239	1.39415	1.53289	1.35648	1.24744	up	0.120894	0.482174	0.621132	no	chrNC_030826.1	26885114	26886711	-	1	ciRNA	-	XM_018064574.1	PLSCR3	mRNA	chrNC_030826.1:26885090-26886711	NA	GO:0016020(membrane);GO:0017121(phospholipid scrambling);GO:0017128(phospholipid scramblase activity);GO:0042593(glucose homeostasis);GO:0042632(cholesterol homeostasis);GO:0048306(calcium-dependent protein binding);GO:0071222(cellular response to lipopolysaccharide)	NA
ciRNA50	6	5	6	6	9	6	0.162327	0.127254	0.160216	0.153618	0.21922	0.141035	0.171291	0.149932	up	0.192136	0.486246	0.624418	no	chrNC_030820.1	77503399	77504325	+	1	ciRNA	-	XM_018058011.1	SLC9A8	mRNA	chrNC_030820.1:77503398-77504326	solute carrier family 9 member A6	GO:0005794(Golgi apparatus);GO:0015385(sodium:proton antiporter activity);GO:0015386(potassium:proton antiporter activity);GO:0016021(integral component of membrane);GO:0035725(sodium ion transmembrane transport);GO:0051453(regulation of intracellular pH);GO:0071805(potassium ion transmembrane transport);GO:1902600(hydrogen ion transmembrane transport)	04260(Cardiac muscle contraction)
ciRNA51	10.0333	10.1667	11.019	20.6333	14.5333	12.5333	0.308372	0.293948	0.334263	0.600136	0.402153	0.334683	0.445657	0.312194	up	0.513491	0.234075	0.384163	no	chrNC_030818.1	29032417	29033232	+	1	ciRNA	-	XM_005686573.3	TTC7A	mRNA	chrNC_030818.1:29032416-29033232	NA	GO:0005623(cell);GO:0006879(cellular iron ion homeostasis);GO:0030097(hemopoiesis)	NA
ciRNA52	24	26	13	27	18	25	0.160723	0.163796	0.0859264	0.171113	0.108527	0.14546	0.1417	0.136815	up	0.0506113	0.884209	0.926735	no	chrNC_030818.1	36941664	36945408	+	1	ciRNA	-	XM_018055241.1	SPTBN1	mRNA	chrNC_030818.1:36941663-36945434	spectrin beta, non-erythrocytic 1	GO:0000281(mitotic cytokinesis);GO:0003779(actin binding);GO:0005200(structural constituent of cytoskeleton);GO:0005543(phospholipid binding);GO:0005730(nucleolus);GO:0007182(common-partner SMAD protein phosphorylation);GO:0007184(SMAD protein import into nucleus);GO:0008091(spectrin);GO:0030506(ankyrin binding);GO:0030673(axolemma);GO:0031430(M band);GO:0032437(cuticular plate);GO:0043001(Golgi …	04530(Tight junction)
ciRNA53	26.7	24.75	33.5	22	30.5	17	1.88626	1.64486	2.33589	1.47084	1.93994	1.04346	1.48475	1.95567	down	-0.397445	0.229123	0.379307	no	chrNW_017189516.1	10470396	10470750	-	1	ciRNA	-	XM_013976404.2	TAF1	mRNA	chrNW_017189516.1:10470368-10470750	TAF1 RNA polymerase II, TATA box binding protein (TBP)-associated factor, 250kDa	GO:0003677(DNA binding);GO:0005669(transcription factor TFIID complex);GO:0006352(DNA-templated transcription, initiation);GO:0006355(regulation of transcription, DNA-templated)	03022(Basal transcription factors)
ciRNA54	166.475	204.024	177.075	213.293	197.528	186.833	9.31946	10.7445	9.78395	11.2997	9.95559	9.08726	10.1142	9.9493	up	0.0237158	0.842159	0.896242	no	chrNC_030814.1	71626888	71627335	+	1	ciRNA	-	XM_018050598.1	PDLIM7	mRNA	chrNC_030814.1:71626887-71627374	actin binding LIM protein 1	GO:0001725(stress fiber);GO:0001726(ruffle);GO:0005634(nucleus);GO:0005737(cytoplasm);GO:0005925(focal adhesion);GO:0008270(zinc ion binding);GO:0030036(actin cytoskeleton organization);GO:0001503(ossification);GO:0005856(cytoskeleton);GO:0007275(multicellular organism development);GO:0030154(cell differentiation)	04360(Axon guidance);04530(Tight junction)
ciRNA55	45	47.5	39.1111	46.1667	69.5	84.3333	5.47854	5.44011	4.69968	5.31902	7.61788	8.92049	7.2858	5.20611	up	0.484881	0.181427	0.326402	no	chrNC_030814.1	94573218	94573423	+	1	ciRNA	-	XM_018051016.1	LOC102186858	mRNA	chrNC_030814.1:94573217-94575073	P2Y purinoceptor 11	GO:0001973(adenosine receptor signaling pathway);GO:0005622(intracellular);GO:0007200(phospholipase C-activating G-protein coupled receptor signaling pathway);GO:0016021(integral component of membrane);GO:0019722(calcium-mediated signaling);GO:0023041(neuronal signal transduction);GO:0030594(neurotransmitter receptor activity);GO:0035589(G-protein coupled purinergic nucleotide receptor signaling …	04080(Neuroactive ligand-receptor interaction)
ciRNA56	4	4	15	10	21	5	0.560437	0.527216	2.07431	1.32592	2.64901	0.608659	1.52786	1.05399	up	0.535657	0.579749	0.701232	no	chrNC_030830.1	22071345	22071523	-	1	ciRNA	-	XM_005701710.3	CCHCR1	mRNA	chrNC_030830.1:22071322-22071523	NA	GO:0005814(centriole);GO:0006611(protein export from nucleus);GO:0030154(cell differentiation);GO:0005515(protein binding);GO:0005634(nucleus);GO:0005737(cytoplasm);GO:0007275(multicellular organism development)	NA
ciRNA57	150.278	128.117	164.833	209.95	169.5	125	4.87568	3.91028	5.27838	6.44625	4.95116	3.52361	4.97367	4.68811	up	0.085304	0.781096	0.852977	no	chrNC_030830.1	32081160	32081932	-	1	ciRNA	-	XM_018038592.1	PTK7	mRNA	chrNC_030830.1:32081136-32081932	fibroblast growth factor receptor 2-like	GO:0001736(establishment of planar polarity);GO:0003281(ventricular septum development);GO:0003401(axis elongation);GO:0004672(protein kinase activity);GO:0005524(ATP binding);GO:0005886(plasma membrane);GO:0005911(cell-cell junction);GO:0005925(focal adhesion);GO:0006468(protein phosphorylation);GO:0010976(positive regulation of neuron projection development);GO:0016021(integral component of mem…	04010(MAPK signaling pathway);04144(Endocytosis);04810(Regulation of actin cytoskeleton)
ciRNA58	53	60	51	84	66.25	77	0.288021	0.306733	0.273548	0.431994	0.324139	0.36356	0.373231	0.289434	up	0.366834	0.106653	0.238557	no	chrNC_030817.1	41297786	41302400	-	1	ciRNA	-	XM_018054172.1	FBN1	mRNA	chrNC_030817.1:41297785-41302400	fibrillin-3-like	GO:0001501(skeletal system development);GO:0001527(microfibril);GO:0005178(integrin binding);GO:0005201(extracellular matrix structural constituent);GO:0005509(calcium ion binding);GO:0005604(basement membrane);GO:0005615(extracellular space);GO:0007507(heart development);GO:0043010(camera-type eye development);GO:0048048(embryonic eye morphogenesis);GO:0048050(post-embryonic eye morphogenesis);G…	04330(Notch signaling pathway);04320(Dorso-ventral axis formation)
ciRNA59	22.2833	24.2917	21.75	30.15	27.5	34.3929	0.861103	0.883068	0.829563	1.10259	0.956764	1.15473	1.07136	0.857911	up	0.320543	0.0608892	0.177612	no	chrNC_030823.1	60661653	60662301	+	1	ciRNA	-	XM_018060673.1	KIAA1614	mRNA	chrNC_030823.1:60661652-60662323	NA	NA	NA
ciRNA6	155.5	115.273	90	122	100.5	114.083	16.2495	11.3317	9.28253	12.0648	9.45522	10.3578	10.6259	12.2879	down	-0.20965	0.514615	0.647148	no	chrNC_030826.1	27049833	27050072	+	1	ciRNA	-	XM_005693519.2	EIF4A1	mRNA	chrNC_030826.1:27049832-27050089	eukaryotic translation initiation factor 4A1	GO:0003725(double-stranded RNA binding);GO:0003743(translation initiation factor activity);GO:0004004(ATP-dependent RNA helicase activity);GO:0005524(ATP binding);GO:0005737(cytoplasm);GO:0006413(translational initiation);GO:0006446(regulation of translational initiation);GO:0010468(regulation of gene expression);GO:0010501(RNA secondary structure unwinding);GO:0016020(membrane);GO:0044822(poly(A…	03013(RNA transport)
ciRNA60	51	58.3333	50.5	55	30	55	1.09696	1.18032	1.07208	1.11953	0.580951	1.02783	0.909436	1.11645	down	-0.295881	0.33883	0.490576	no	chrNC_030833.1	31047055	31048220	+	1	ciRNA	-	XM_005698317.3	SLC25A28	mRNA	chrNC_030833.1:31047054-31048223	NA	GO:0003735(structural constituent of ribosome);GO:0005739(mitochondrion);GO:0006412(translation);GO:0006810(transport);GO:0016021(integral component of membrane)	NA
ciRNA61	35.0906	31.1325	33.0727	28.6	19.6667	23.0159	0.264838	0.221037	0.246363	0.204271	0.133634	0.150923	0.162942	0.244079	down	-0.582986	0.0411633	0.147917	no	chrNC_030833.1	36729806	36733128	+	1	ciRNA	-	XM_018041297.1	MYOF	mRNA	chrNC_030833.1:36729805-36733128	dynein heavy chain 6	GO:0001778(plasma membrane repair);GO:0005543(phospholipid binding);GO:0005901(caveola);GO:0016021(integral component of membrane);GO:0030947(regulation of vascular endothelial growth factor receptor signaling pathway);GO:0031410(cytoplasmic vesicle);GO:0034605(cellular response to heat);GO:0043231(intracellular membrane-bounded organelle);GO:0070062(extracellular exosome)	05016(Huntington's disease)
ciRNA62	19	17	10	4	8	10	0.791547	0.666245	0.411186	0.157701	0.300061	0.36196	0.273241	0.622993	down	-1.18904	0.0688152	0.189283	no	chrNC_030819.1	11234831	11235432	-	1	ciRNA	-	XM_018056424.1	IPO5	mRNA	chrNC_030819.1:11234830-11235432	NA	GO:0000059(protein import into nucleus, docking);GO:0000060(protein import into nucleus, translocation);GO:0005654(nucleoplasm);GO:0005737(cytoplasm);GO:0005794(Golgi apparatus);GO:0006607(NLS-bearing protein import into nucleus);GO:0006610(ribosomal protein import into nucleus);GO:0008139(nuclear localization sequence binding);GO:0008536(Ran GTPase binding);GO:0008565(protein transporter activit…	NA
ciRNA63	7	2	3	8	2	2	0.585189	0.157286	0.247534	0.632906	0.150531	0.145266	0.309568	0.330003	down	-0.0922244	0.926525	0.952981	no	chrNC_030819.1	50973155	50973454	-	1	ciRNA	-	XM_018056544.1	XPO4	mRNA	chrNC_030819.1:50972409-50973454	NA	GO:0005049(nuclear export signal receptor activity);GO:0005643(nuclear pore);GO:0005654(nucleoplasm);GO:0005737(cytoplasm);GO:0006611(protein export from nucleus);GO:0008536(Ran GTPase binding);GO:0046827(positive regulation of protein export from nucleus);GO:0005515(protein binding)	NA
ciRNA64	10.5	9	8	14.5	7	12.5769	0.779098	0.628214	0.58588	1.01817	0.467625	0.810801	0.765533	0.664397	up	0.204419	0.602755	0.719269	no	chrNC_030825.1	3045856	3046193	+	1	ciRNA	-	XM_005691789.3	AARS	mRNA	chrNC_030825.1:3045855-3046213	alanyl-tRNA synthetase	GO:0000049(tRNA binding);GO:0001942(hair follicle development);GO:0002161(aminoacyl-tRNA editing activity);GO:0004813(alanine-tRNA ligase activity);GO:0005524(ATP binding);GO:0005739(mitochondrion);GO:0005829(cytosol);GO:0006400(tRNA modification);GO:0006419(alanyl-tRNA aminoacylation);GO:0006450(regulation of translational fidelity);GO:0006457(protein folding);GO:0008270(zinc ion binding);GO:001…	00970(Aminoacyl-tRNA biosynthesis)
ciRNA65	7	2.83333	3.95	9	3.66667	7.08333	0.933813	0.355567	0.520085	1.1362	0.440383	0.820988	0.79919	0.603155	up	0.406011	0.500952	0.636248	no	chrNC_030825.1	51347963	51348150	+	1	ciRNA	-	XM_005692561.3	AXL	mRNA	chrNC_030825.1:51347962-51348172	AXL receptor tyrosine kinase	GO:0001764(neuron migration);GO:0001779(natural killer cell differentiation);GO:0001786(phosphatidylserine binding);GO:0001961(positive regulation of cytokine-mediated signaling pathway);GO:0001974(blood vessel remodeling);GO:0004713(protein tyrosine kinase activity);GO:0005524(ATP binding);GO:0005615(extracellular space);GO:0005622(intracellular);GO:0006954(inflammatory response);GO:0007167(enzy…	05164(Influenza A)
ciRNA66	6.5	6.25	4.75	1.66667	3.25	4.75	0.171959	0.155544	0.124028	0.0417264	0.077409	0.10918	0.0761051	0.15051	down	-0.983798	0.041268	0.148096	no	chrNC_030825.1	51375116	51376063	+	1	ciRNA	-	XM_018062456.1	HNRNPUL1	mRNA	chrNC_030825.1:51375115-51376091	heterogeneous nuclear ribonucleoprotein U-like 1	GO:0005654(nucleoplasm);GO:0006396(RNA processing);GO:0009615(response to virus);GO:0019899(enzyme binding);GO:0044822(poly(A) RNA binding)	05164(Influenza A)
ciRNA67	168.167	185	124.5	177	185.5	124.5	4.37959	4.53239	3.20021	4.36232	4.34945	2.81708	3.84295	4.03739	down	-0.0712098	0.784591	0.855235	no	chrNC_030825.1	56068309	56069271	+	1	ciRNA	-	XM_005692819.3	EMP3	mRNA	chrNC_030825.1:56068308-56069271	NA	GO:0005886(plasma membrane);GO:0008219(cell death);GO:0016021(integral component of membrane);GO:0016049(cell growth);GO:0032060(bleb assembly)	NA
ciRNA68	3.75	2.75	10	7.25	9.75	6.25	0.103577	0.0714543	0.272615	0.189506	0.242457	0.149986	0.193983	0.149215	up	0.378534	0.561318	0.685396	no	chrNC_030809.1	56512657	56513564	-	1	ciRNA	-	XM_018061577.1	GLS	mRNA	chrNC_030809.1:56512655-56513564	glutaminase	GO:0001967(suckling behavior);GO:0002087(regulation of respiratory gaseous exchange by neurological system process);GO:0004359(glutaminase activity);GO:0005515(protein binding);GO:0005739(mitochondrion);GO:0005759(mitochondrial matrix);GO:0005829(cytosol);GO:0006537(glutamate biosynthetic process);GO:0006543(glutamine catabolic process);GO:0007268(chemical synaptic transmission);GO:0008652(cellul…	00250(Alanine, aspartate and glutamate metabolism);00220(Arginine biosynthesis);00471(D-Glutamine and D-glutamate metabolism);04964(Proximal tubule bicarbonate reclamation);04724(Glutamatergic synapse);04727(GABAergic synapse);05230(Central carbon metabolism in cancer);05206(MicroRNAs in cancer)
ciRNA69	77.9167	83.3512	59.25	65.2024	53.3	61.8333	1.04219	1.0488	0.782208	0.82534	0.641863	0.718585	0.728596	0.957734	down	-0.394505	0.10378	0.235187	no	chrNC_030815.1	46298160	46300034	+	1	ciRNA	-	XM_005683721.3	SMC5	mRNA	chrNC_030815.1:46298159-46300077	translocated promoter region, nuclear basket protein	GO:0000722(telomere maintenance via recombination);GO:0000724(double-strand break repair via homologous recombination);GO:0000781(chromosome, telomeric region);GO:0000803(sex chromosome);GO:0007062(sister chromatid cohesion);GO:0016605(PML body);GO:0030054(cell junction);GO:0030915(Smc5-Smc6 complex);GO:0034184(positive regulation of maintenance of mitotic sister chromatid cohesion);GO:0035061(in…	04144(Endocytosis);04145(Phagosome);03013(RNA transport)
ciRNA7	14	18	24	3	7	6	1.9292	2.33337	3.26419	0.391219	0.868447	0.718351	0.659339	2.50892	down	-1.92797	0.0313341	0.129517	yes	chrNC_030824.1	1383982	1384163	+	1	ciRNA	-	XM_018060963.1	LOC102171091	mRNA	chrNC_030824.1:1383981-1384178	NA	GO:0005783(endoplasmic reticulum);GO:0005794(Golgi apparatus);GO:0010269(response to selenium ion);GO:0035264(multicellular organism growth);GO:0035934(corticosterone secretion);GO:0042445(hormone metabolic process);GO:0060612(adipose tissue development)	NA
ciRNA70	76.9167	81.3512	59.25	65.2024	53.3	61.8333	1.04498	1.03971	0.794496	0.838305	0.651947	0.729874	0.740042	0.95973	down	-0.375022	0.100928	0.232074	no	chrNC_030815.1	46298160	46300005	+	1	ciRNA	-	XM_005683721.3	SMC5	mRNA	chrNC_030815.1:46298159-46300077	translocated promoter region, nuclear basket protein	GO:0000722(telomere maintenance via recombination);GO:0000724(double-strand break repair via homologous recombination);GO:0000781(chromosome, telomeric region);GO:0000803(sex chromosome);GO:0007062(sister chromatid cohesion);GO:0016605(PML body);GO:0030054(cell junction);GO:0030915(Smc5-Smc6 complex);GO:0034184(positive regulation of maintenance of mitotic sister chromatid cohesion);GO:0035061(in…	04144(Endocytosis);04145(Phagosome);03013(RNA transport)
ciRNA71	61.8333	56.1429	42	43	52.3333	45	1.46574	1.25196	0.98265	0.964613	1.11689	0.926795	1.00277	1.23345	down	-0.298715	0.235648	0.385376	no	chrNC_030815.1	59122573	59123630	-	1	ciRNA	-	XM_018052112.1	VCP	mRNA	chrNC_030815.1:59122545-59123630	valosin containing protein	GO:0000502(proteasome complex);GO:0005524(ATP binding);GO:0005654(nucleoplasm);GO:0005811(lipid particle);GO:0005829(cytosol);GO:0006302(double-strand break repair);GO:0006734(NADH metabolic process);GO:0006919(activation of cysteine-type endopeptidase activity involved in apoptotic process);GO:0010918(positive regulation of mitochondrial membrane potential);GO:0016567(protein ubiquitination);GO:…	04141(Protein processing in endoplasmic reticulum);05134(Legionellosis)
ciRNA72	16	26	11	25	23	29	0.851959	1.30237	0.578105	1.25977	1.10261	1.34163	1.23467	0.910811	up	0.438903	0.261145	0.412417	no	chrNC_030815.1	59686842	59687312	-	1	ciRNA	-	XM_018052141.1	TLN1	mRNA	chrNC_030815.1:59686813-59687312	talin 1	GO:0001726(ruffle);GO:0005178(integrin binding);GO:0005200(structural constituent of cytoskeleton);GO:0005737(cytoplasm);GO:0005815(microtubule organizing center);GO:0005886(plasma membrane);GO:0005925(focal adhesion);GO:0007016(cytoskeletal anchoring at plasma membrane);GO:0007044(cell-substrate junction assembly);GO:0017166(vinculin binding);GO:0030274(LIM domain binding);GO:0030866(cortical ac…	04015(Rap1 signaling pathway);04510(Focal adhesion);04611(Platelet activation);05166(HTLV-I infection)
ciRNA73	41	42.5	33	48	52	37.5	0.37679	0.367424	0.299327	0.417454	0.430246	0.299423	0.382374	0.347847	up	0.136532	0.522665	0.654151	no	chrNC_030815.1	83701683	83704411	-	1	ciRNA	-	XM_018052492.1	NOL8	mRNA	chrNC_030815.1:83701682-83704411	NA	GO:0000166(nucleotide binding);GO:0003676(nucleic acid binding)	NA
ciRNA74	101	96.625	95.75	85	65	74	0.974244	0.876794	0.911592	0.775919	0.564491	0.620176	0.653528	0.920877	down	-0.494758	0.0353249	0.1372	no	chrNC_030829.1	10348208	10350807	-	1	ciRNA	-	XM_013973336.2	MLH1	mRNA	chrNC_030829.1:10347871-10350807	mutL homolog 1	GO:0000289(nuclear-transcribed mRNA poly(A) tail shortening);GO:0000712(resolution of meiotic recombination intermediates);GO:0000795(synaptonemal complex);GO:0001673(male germ cell nucleus);GO:0003682(chromatin binding);GO:0003697(single-stranded DNA binding);GO:0005524(ATP binding);GO:0005654(nucleoplasm);GO:0005712(chiasma);GO:0006298(mismatch repair);GO:0006303(double-strand break repair via …	03430(Mismatch repair);03460(Fanconi anemia pathway);05200(Pathways in cancer);05210(Colorectal cancer);05213(Endometrial cancer)
ciRNA75	2	0	1	0	2	1	0.221943	0	0.109528	0	0.19982	0.0964158	0.0987452	0.11049	down	-0.162139	0.898292	0.935644	no	chrNC_030829.1	50872447	50872672	+	1	ciRNA	-	XM_018066632.1	USP4	mRNA	chrNC_030829.1:50872446-50872696	ubiquitin carboxyl-terminal hydrolase 19	GO:0000244(spliceosomal tri-snRNP complex assembly);GO:0004843(thiol-dependent ubiquitin-specific protease activity);GO:0005634(nucleus);GO:0005737(cytoplasm);GO:0005886(plasma membrane);GO:0006511(ubiquitin-dependent protein catabolic process);GO:0016579(protein deubiquitination);GO:0031397(negative regulation of protein ubiquitination);GO:0031647(regulation of protein stability);GO:0031685(aden…	04151(PI3K-Akt signaling pathway);04512(ECM-receptor interaction);04510(Focal adhesion);05200(Pathways in cancer);05222(Small cell lung cancer);05146(Amoebiasis);05145(Toxoplasmosis)
ciRNA76	6	4	7	2	3	4	0.574341	0.360197	0.661351	0.181175	0.258545	0.332671	0.257464	0.531963	down	-1.04695	0.0729926	0.195947	no	chrNC_030829.1	51311896	51312157	+	1	ciRNA	-	XM_018038271.1	CELSR3	mRNA	chrNC_030829.1:51311895-51312179	cadherin-related tumor suppressor	GO:0001764(neuron migration);GO:0001932(regulation of protein phosphorylation);GO:0004930(G-protein coupled receptor activity);GO:0005509(calcium ion binding);GO:0005886(plasma membrane);GO:0007156(homophilic cell adhesion via plasma membrane adhesion molecules);GO:0007166(cell surface receptor signaling pathway);GO:0007186(G-protein coupled receptor signaling pathway);GO:0007413(axonal fascicula…	04391(Hippo signaling pathway -fly)
ciRNA77	15	14.3333	15.5833	18	16.6667	20.5	1.16109	1.04372	1.19056	1.31855	1.1615	1.37869	1.28625	1.13179	up	0.184564	0.130107	0.267593	no	chrNC_030829.1	54340060	54340383	-	1	ciRNA	-	XM_005696060.2	SEC13	mRNA	chrNC_030829.1:54340033-54340383	SEC13 homolog, nuclear pore and COPII coat complex component	GO:0000776(kinetochore);GO:0005654(nucleoplasm);GO:0005789(endoplasmic reticulum membrane);GO:0012507(ER to Golgi transport vesicle membrane);GO:0015031(protein transport);GO:0016192(vesicle-mediated transport);GO:0031080(nuclear pore outer ring);GO:0032008(positive regulation of TOR signaling);GO:0051028(mRNA transport);GO:0070062(extracellular exosome)	03013(RNA transport);04141(Protein processing in endoplasmic reticulum)
ciRNA78	71.8333	52	71	44	50	44	5.7011	3.88238	5.56168	3.30473	3.57272	3.03405	3.30383	5.04839	down	-0.611681	0.0875988	0.214562	no	chrNC_030835.1	845179	845494	-	1	ciRNA	-	XM_018042299.1	CXCL12	mRNA	chrNC_030835.1:824428-845494	chemokine (C-X-C motif) ligand 12	GO:0006955(immune response);GO:0007411(axon guidance);GO:0008009(chemokine activity);GO:0009897(external side of plasma membrane);GO:0030335(positive regulation of cell migration);GO:0042056(chemoattractant activity);GO:0045236(CXCR chemokine receptor binding);GO:0045785(positive regulation of cell adhesion);GO:0050918(positive chemotaxis);GO:0050930(induction of positive chemotaxis);GO:0060326(c…	04064(NF-kappa B signaling pathway);04060(Cytokine-cytokine receptor interaction);04670(Leukocyte transendothelial migration);04672(Intestinal immune network for IgA production);04062(Chemokine signaling pathway);04360(Axon guidance);05200(Pathways in cancer);05323(Rheumatoid arthritis)
ciRNA79	26.5	30.6667	22	57.75	58.5	38.25	2.33196	2.53865	1.91079	4.80925	4.63476	2.92444	4.12282	2.26047	up	0.867011	0.079445	0.204479	no	chrNC_030822.1	48652403	48652687	+	1	ciRNA	-	XM_005689565.3	HSPA8	mRNA	chrNC_030822.1:48652402-48652687	heat shock 70kDa protein 8	GO:0000151(ubiquitin ligase complex);GO:0000974(Prp19 complex);GO:0001664(G-protein coupled receptor binding);GO:0001786(phosphatidylserine binding);GO:0005515(protein binding);GO:0005524(ATP binding);GO:0005634(nucleus);GO:0005681(spliceosomal complex);GO:0005730(nucleolus);GO:0005770(late endosome);GO:0005829(cytosol);GO:0005886(plasma membrane);GO:0005925(focal adhesion);GO:0006351(transcripti…	03040(Spliceosome);04141(Protein processing in endoplasmic reticulum);04010(MAPK signaling pathway);04144(Endocytosis);04612(Antigen processing and presentation);04915(Estrogen signaling pathway);04213(Longevity regulating pathway - multiple species);05134(Legionellosis);05162(Measles);05164(Influenza A);05169(Epstein-Barr virus infection);05145(Toxoplasmosis)
ciRNA8	12	17	12	4	6	3.66667	0.322913	0.430343	0.318713	0.101863	0.145362	0.0857259	0.110984	0.357323	down	-1.68688	0.00992762	0.0816674	yes	chrNC_030824.1	1917923	1918854	+	1	ciRNA	-	XM_018060984.1	SF3A1	mRNA	chrNC_030824.1:1917922-1918854	splicing factor 3a, subunit 1, 120kDa	GO:0000381(regulation of alternative mRNA splicing, via spliceosome);GO:0000389(mRNA 3'-splice site recognition);GO:0000398(mRNA splicing, via spliceosome);GO:0003723(RNA binding);GO:0005654(nucleoplasm);GO:0005684(U2-type spliceosomal complex);GO:0005686(U2 snRNP);GO:0044822(poly(A) RNA binding);GO:0071004(U2-type prespliceosome);GO:0071013(catalytic step 2 spliceosome)	03040(Spliceosome)
ciRNA80	4	2	3	9	4	3.5	0.242314	0.113975	0.179373	0.515956	0.218161	0.184215	0.30611	0.178554	up	0.777691	0.35144	0.501827	no	chrNC_030826.1	19949586	19949999	+	1	ciRNA	-	XM_005693260.3	SUPT6H	mRNA	chrNC_030826.1:19949585-19950025	NA	GO:0003677(DNA binding);GO:0006139(nucleobase-containing compound metabolic process);GO:0006357(regulation of transcription from RNA polymerase II promoter);GO:0032784(regulation of DNA-templated transcription, elongation)	NA
ciRNA81	42.5	26.1429	27	34	19	36	0.622958	0.360483	0.390615	0.471628	0.250738	0.458468	0.393611	0.458018	down	-0.218634	0.588714	0.708367	no	chrNC_030826.1	20282752	20284462	-	1	ciRNA	-	XM_018064340.1	MYO18A	mRNA	chrNC_030826.1:20282719-20284462	myosin, heavy chain 11, smooth muscle	GO:0000139(Golgi membrane);GO:0003677(DNA binding);GO:0003774(motor activity);GO:0005524(ATP binding);GO:0005654(nucleoplasm);GO:0005802(trans-Golgi network);GO:0006259(DNA metabolic process);GO:0008094(DNA-dependent ATPase activity);GO:0016459(myosin complex);GO:0016477(cell migration);GO:0031032(actomyosin structure organization);GO:0042641(actomyosin);GO:0043066(negative regulation of apoptoti…	04530(Tight junction)
ciRNA82	67.2	63	60.3333	57	55	67.5	1.03841	0.915806	0.920182	0.833541	0.765175	0.906237	0.834984	0.958134	down	-0.198478	0.0976585	0.227042	no	chrNC_030826.1	24532725	24534347	-	1	ciRNA	-	XM_005693417.3	ANKFY1	mRNA	chrNC_030826.1:24532700-24534347	ankyrin 2, neuronal	GO:0005765(lysosomal membrane);GO:0005769(early endosome);GO:0005829(cytosol);GO:0010008(endosome membrane);GO:0017137(Rab GTPase binding);GO:0030904(retromer complex);GO:0032439(endosome localization);GO:0034058(endosomal vesicle fusion);GO:0042147(retrograde transport, endosome to Golgi);GO:0044354(macropinosome);GO:0046872(metal ion binding);GO:0048549(positive regulation of pinocytosis);GO:00…	05205(Proteoglycans in cancer)
ciRNA83	34	42	24	34	23	25	0.942215	1.09492	0.656444	0.891663	0.573847	0.601933	0.689148	0.89786	down	-0.381677	0.275	0.426571	no	chrNC_030826.1	26226870	26227774	+	1	ciRNA	-	XM_018064491.1	CAMTA2	mRNA	chrNC_030826.1:26226869-26227799	NA	GO:0001077(transcriptional activator activity, RNA polymerase II core promoter proximal region sequence-specific binding);GO:0003682(chromatin binding);GO:0005634(nucleus);GO:0006366(transcription from RNA polymerase II promoter);GO:0008134(transcription factor binding);GO:0014898(cardiac muscle hypertrophy in response to stress);GO:0042826(histone deacetylase binding);GO:0043565(sequence-specifi…	NA
ciRNA84	10.5	11	10.5	7.5	17.5	12.25	0.802851	0.791226	0.792411	0.542698	1.20471	0.813802	0.853735	0.795496	up	0.101934	0.790454	0.859057	no	chrNC_030826.1	42326123	42326450	+	1	ciRNA	-	XM_018065137.1	TUBG1	mRNA	chrNC_030826.1:42326122-42326474	tubulin beta chain	GO:0000930(gamma-tubulin complex);GO:0003924(GTPase activity);GO:0005525(GTP binding);GO:0005737(cytoplasm);GO:0005813(centrosome);GO:0005827(polar microtubule);GO:0007020(microtubule nucleation);GO:0031122(cytoplasmic microtubule organization)	04145(Phagosome)
ciRNA85	11.5	10	16.1667	12.5	12	12.5	1.05261	0.861055	1.46051	1.08275	0.988889	0.994068	1.0219	1.12473	down	-0.138313	0.621484	0.734516	no	chrNC_030826.1	42376372	42376645	-	1	ciRNA	-	XM_018065132.1	PLEKHH3	mRNA	chrNC_030826.1:42376354-42376645	myosin X	GO:0005615(extracellular space);GO:0005856(cytoskeleton);GO:0007165(signal transduction)	04666(Fc gamma R-mediated phagocytosis)
ciRNA86	2271.3	2588.14	2403.39	2258.13	2614.08	2515.19	7.1472	7.66145	7.46449	6.72451	7.4059	6.87653	7.00231	7.42438	down	-0.0844389	0.180218	0.325172	no	chrNC_030826.1	54300142	54308111	+	1	ciRNA	-	XM_018063731.1	MXRA7	mRNA	chrNC_030826.1:54300141-54308135	NA	GO:0016021(integral component of membrane)	NA
ciRNA87	178.458	193	186.75	166.417	193.091	185.667	1.95529	1.98927	2.01953	1.72553	1.90473	1.76744	1.79923	1.98803	down	-0.143957	0.0606354	0.177243	no	chrNC_030824.1	9959694	9961982	+	1	ciRNA	-	XM_018061173.1	DDX54	mRNA	chrNC_030824.1:9959693-9962003	DEAD (Asp-Glu-Ala-Asp) box polypeptide 46	GO:0003714(transcription corepressor activity);GO:0004004(ATP-dependent RNA helicase activity);GO:0005524(ATP binding);GO:0005730(nucleolus);GO:0006396(RNA processing);GO:0010501(RNA secondary structure unwinding);GO:0016020(membrane);GO:0030331(estrogen receptor binding);GO:0044822(poly(A) RNA binding);GO:1903507(negative regulation of nucleic acid-templated transcription)	03040(Spliceosome)
ciRNA88	233	177.267	160	141.833	116	122.333	0.991774	0.709816	0.67219	0.571329	0.444541	0.452417	0.489429	0.79126	down	-0.693053	0.0800576	0.205011	no	chrNC_030824.1	26779230	26785121	-	1	ciRNA	-	XM_005691329.3	GOLGA3	mRNA	chrNC_030824.1:26779187-26785121	early endosome antigen 1	GO:0005654(nucleoplasm);GO:0005730(nucleolus);GO:0005829(cytosol);GO:0007283(spermatogenesis);GO:0017119(Golgi transport complex);GO:0090498(extrinsic component of Golgi membrane)	04144(Endocytosis);04145(Phagosome);05152(Tuberculosis)
ciRNA89	51	73.6667	78	86	82.5	62.7	1.20438	1.63655	1.81805	1.92196	1.75407	1.28647	1.65417	1.55299	up	0.091053	0.720285	0.807172	no	chrNC_030812.1	29737112	29738173	+	1	ciRNA	-	XM_018047816.1	NCKAP5L	mRNA	chrNC_030812.1:29737111-29738195	NA	GO:0001578(microtubule bundle formation);GO:0005515(protein binding);GO:0005737(cytoplasm);GO:0005813(centrosome);GO:0007019(microtubule depolymerization);GO:0035371(microtubule plus-end)	NA
ciRNA9	13.3333	7	5	16	16	8	0.77766	0.384071	0.28783	0.883125	0.840172	0.405395	0.709564	0.483187	up	0.554351	0.349511	0.499911	no	chrNC_030808.1	145898842	145899271	-	1	ciRNA	-	XM_018052376.1	MCM3AP	mRNA	chrNC_030808.1:145898806-145899271	NA	GO:0000166(nucleotide binding);GO:0005829(cytosol);GO:0031965(nuclear membrane)	NA
ciRNA90	13	4.33333	16	2	9	8	1.65499	0.518964	2.01043	0.240954	1.03156	0.884872	0.719127	1.3948	down	-0.955735	0.275949	0.42755	no	chrNC_030812.1	32059852	32060048	+	1	ciRNA	-	XM_018047874.1	HDAC7	mRNA	chrNC_030812.1:32059851-32060075	histone deacetylase 7	GO:0000118(histone deacetylase complex);GO:0000122(negative regulation of transcription from RNA polymerase II promoter);GO:0001570(vasculogenesis);GO:0003682(chromatin binding);GO:0003714(transcription corepressor activity);GO:0005080(protein kinase C binding);GO:0005737(cytoplasm);GO:0006351(transcription, DNA-templated);GO:0007043(cell-cell junction assembly);GO:0032041(NAD-dependent histone d…	05203(Viral carcinogenesis);05034(Alcoholism)
ciRNA91	4.5	2.5	8.5	4	3	4	0.0342825	0.0179169	0.0639137	0.0288384	0.0205768	0.0264763	0.0252972	0.0387044	down	-0.613521	0.424925	0.570023	no	chrNC_030812.1	64637056	64640347	+	1	ciRNA	-	XM_005680530.3	PARPBP	mRNA	chrNC_030812.1:64637055-64640348	NA	GO:0000785(chromatin);GO:0003677(DNA binding);GO:0005654(nucleoplasm);GO:0005737(cytoplasm);GO:0006281(DNA repair);GO:2000042(negative regulation of double-strand break repair via homologous recombination)	NA
ciRNA92	6.5	5	6.5	4	2	4	0.265068	0.191812	0.261621	0.154367	0.0734297	0.141723	0.123173	0.239501	down	-0.959338	0.0285264	0.123962	no	chrNC_030812.1	68483574	68484188	+	1	ciRNA	-	XM_005680575.3	POLR3B	mRNA	chrNC_030812.1:68483573-68484188	polymerase (RNA) III (DNA directed) polypeptide B	GO:0001056(RNA polymerase III activity);GO:0003677(DNA binding);GO:0005666(DNA-directed RNA polymerase III complex);GO:0006383(transcription from RNA polymerase III promoter);GO:0032549(ribonucleoside binding);GO:0032728(positive regulation of interferon-beta production);GO:0045089(positive regulation of innate immune response)	00230(Purine metabolism);00240(Pyrimidine metabolism);03020(RNA polymerase);04623(Cytosolic DNA-sensing pathway);05169(Epstein-Barr virus infection)
ciRNA93	132	121.2	87	137	80	73.25	0.503498	0.434899	0.327536	0.494533	0.274733	0.242755	0.33734	0.421978	down	-0.322961	0.427843	0.572889	no	chrNC_030812.1	102813818	102820392	-	1	ciRNA	-	XM_018048592.1	NCAPD2	mRNA	chrNC_030812.1:102813794-102820392	NA	GO:0000779(condensed chromosome, centromeric region);GO:0000799(nuclear condensin complex);GO:0003682(chromatin binding);GO:0005654(nucleoplasm);GO:0005737(cytoplasm);GO:0007076(mitotic chromosome condensation);GO:0010032(meiotic chromosome condensation);GO:0016020(membrane);GO:0042393(histone binding);GO:0051301(cell division);GO:0051304(chromosome separation)	NA
ciRNA94	308.376	274.917	320.3	253.5	274.833	231	1.91481	1.60586	1.96299	1.48962	1.53643	1.24622	1.42409	1.82789	down	-0.36014	0.0507377	0.16344	no	chrNC_030812.1	108349716	108353754	+	1	ciRNA	-	XM_018048731.1	CDC42EP1	mRNA	chrNC_030812.1:108349715-108353785	NA	GO:0005096(GTPase activator activity);GO:0005737(cytoplasm);GO:0005794(Golgi apparatus);GO:0005886(plasma membrane);GO:0005925(focal adhesion);GO:0007266(Rho protein signal transduction);GO:0008360(regulation of cell shape);GO:0015629(actin cytoskeleton);GO:0017049(GTP-Rho binding);GO:0030838(positive regulation of actin filament polymerization);GO:0031274(positive regulation of pseudopodium asse…	NA
ciRNA95	59.25	67.2	81.3333	82.125	106.833	91.5	3.90016	4.16127	5.28419	5.11589	6.33138	5.23303	5.5601	4.44854	up	0.321778	0.125752	0.262407	no	chrNC_030810.1	19528582	19528962	+	1	ciRNA	-	XM_005678553.3	RPS8	mRNA	chrNC_030810.1:19528581-19528994	ribosomal protein S8	GO:0000462(maturation of SSU-rRNA from tricistronic rRNA transcript (SSU-rRNA, 5.8S rRNA, LSU-rRNA));GO:0003735(structural constituent of ribosome);GO:0006412(translation);GO:0016020(membrane);GO:0022627(cytosolic small ribosomal subunit);GO:0030529(intracellular ribonucleoprotein complex)	03010(Ribosome)
ciRNA96	3.5	5	6	3	6.5	5.5	0.25443	0.341926	0.430494	0.206382	0.425413	0.347376	0.326391	0.342284	down	-0.068592	0.855884	0.906494	no	chrNC_030810.1	20680809	20681153	+	1	ciRNA	-	XM_018043687.1	MAST2	mRNA	chrNC_030810.1:20680808-20681246	v-akt murine thymoma viral oncogene homolog 2	GO:0000287(magnesium ion binding);GO:0004674(protein serine/threonine kinase activity);GO:0005524(ATP binding);GO:0005737(cytoplasm);GO:0007010(cytoskeleton organization);GO:0008017(microtubule binding);GO:0015630(microtubule cytoskeleton);GO:0018105(peptidyl-serine phosphorylation);GO:0019902(phosphatase binding);GO:0035556(intracellular signal transduction);GO:0045075(regulation of interleukin-…	04010(MAPK signaling pathway);04012(ErbB signaling pathway);04370(VEGF signaling pathway);04630(Jak-STAT signaling pathway);04068(FoxO signaling pathway);04150(mTOR signaling pathway);04510(Focal adhesion);04530(Tight junction);04620(Toll-like receptor signaling pathway);04910(Insulin signaling pathway);04920(Adipocytokine signaling pathway);04914(Progesterone-mediated oocyte maturation);04261(Ad…
ciRNA97	3.14286	2.2	1	2	3.5	5.5	0.101968	0.0671467	0.0320225	0.0614074	0.102236	0.155039	0.106227	0.0670458	up	0.663938	0.315679	0.468078	no	chrNC_030810.1	45958501	45959273	+	1	ciRNA	-	XM_018045446.1	SRSF11	mRNA	chrNC_030810.1:45958500-45959275	NA	GO:0000166(nucleotide binding);GO:0005654(nucleoplasm);GO:0044822(poly(A) RNA binding)	NA
ciRNA98	206.033	232.5	146	235.5	135	171.333	0.852677	0.905174	0.596369	0.922335	0.503011	0.616064	0.68047	0.78474	down	-0.205682	0.546422	0.674695	no	chrNC_030818.1	10560188	10566247	-	1	ciRNA	-	XM_013967498.2	DGUOK	mRNA	chrNC_030818.1:10560164-10566247	deoxyguanosine kinase	GO:0004138(deoxyguanosine kinase activity);GO:0005524(ATP binding);GO:0005634(nucleus);GO:0005739(mitochondrion);GO:0005829(cytosol);GO:0006468(protein phosphorylation);GO:0009157(deoxyribonucleoside monophosphate biosynthetic process);GO:0009165(nucleotide biosynthetic process);GO:0046070(dGTP metabolic process);GO:0046122(purine deoxyribonucleoside metabolic process)	00230(Purine metabolism)
ciRNA99	1.25	1.5	1.75	2.5	2	5.25	0.041911	0.047312	0.0579124	0.0793248	0.0603733	0.152938	0.0975453	0.0490451	up	0.991962	0.225658	0.375609	no	chrNC_030818.1	100584116	100584863	+	1	ciRNA	-	XM_018055990.1	ABL1	mRNA	chrNC_030818.1:100584115-100584863	ABL proto-oncogene 1, non-receptor tyrosine kinase	GO:0005654(nucleoplasm);GO:0000287(magnesium ion binding);GO:0001922(B-1 B cell homeostasis);GO:0002322(B cell proliferation involved in immune response);GO:0002333(transitional one stage B cell differentiation);GO:0004715(non-membrane spanning protein tyrosine kinase activity);GO:0005102(receptor binding);GO:0005524(ATP binding);GO:0005730(nucleolus);GO:0005829(cytosol);GO:0006909(phagocytosis);…	04014(Ras signaling pathway);04012(ErbB signaling pathway);04110(Cell cycle);04722(Neurotrophin signaling pathway);04360(Axon guidance);05200(Pathways in cancer);05206(MicroRNAs in cancer);05220(Chronic myeloid leukemia);05416(Viral myocarditis)
circRNA1	115.167	119.417	94	117.883	142.002	131.867	6.21146	6.0589	5.00392	6.01686	6.8954	6.17929	6.36385	5.75809	up	0.14431	0.270236	0.42181	no	chrNW_017189525.1	56015	58745	+	4	circRNA	-	XM_018044353.1	GAK	mRNA	chrNW_017189525.1:53120-56014|chrNW_017189525.1:58745-60194	DnaJ (Hsp40) homolog, subfamily C, member 6	GO:0004672(protein kinase activity);GO:0005524(ATP binding);GO:0005794(Golgi apparatus);GO:0006468(protein phosphorylation);GO:0007030(Golgi organization);GO:0010977(negative regulation of neuron projection development);GO:0016020(membrane);GO:0031982(vesicle)	04144(Endocytosis)
circRNA10	1682.29	1721.22	1683.46	1792.92	1926.52	1997.02	37.8056	36.3876	37.34	38.1301	38.9785	38.9919	38.7002	37.1777	up	0.0579014	0.0462943	0.157105	no	chrNC_030829.1	6011832	6043492	+	8	circRNA	-	XM_018038213.1	STT3B	mRNA	chrNC_030829.1:6008255-6011831|chrNC_030829.1:6043492-6044901	STT3B, subunit of the oligosaccharyltransferase complex (catalytic)	GO:0004579(dolichyl-diphosphooligosaccharide-protein glycotransferase activity);GO:0006516(glycoprotein catabolic process);GO:0006986(response to unfolded protein);GO:0008250(oligosaccharyltransferase complex);GO:0016021(integral component of membrane);GO:0018279(protein N-linked glycosylation via asparagine);GO:0030433(ER-associated ubiquitin-dependent protein catabolic process);GO:0043686(co-tr…	00510(N-Glycan biosynthesis);04141(Protein processing in endoplasmic reticulum)
circRNA100	409.4	454.851	346.517	652.528	552.65	454.917	17.0275	17.7965	14.2247	25.6834	20.6942	16.4388	20.9388	16.3495	up	0.356931	0.221711	0.371371	no	chrNC_030829.1	54129733	54131350	+	2	circRNA	-	XM_018038392.1	CDCP1	mRNA	chrNC_030829.1:54122573-54129732|chrNC_030829.1:54131350-54135740	NA	GO:0016021(integral component of membrane)	NA
circRNA1000	163.738	208.633	171.112	79.4214	99.4405	94.531	14.562	17.4548	15.0199	6.68435	7.96216	7.30435	7.31695	15.6789	down	-1.09951	0.00516044	0.0684669	yes	chrNC_030808.1	56439857	56441171	+	2	circRNA	-	XM_005674905.3	PHLDB2	mRNA	chrNC_030808.1:56430163-56439856|chrNC_030808.1:56441171-56454023	hypoxia up-regulated 1	GO:0000226(microtubule cytoskeleton organization);GO:0005886(plasma membrane);GO:0005925(focal adhesion);GO:0010470(regulation of gastrulation);GO:0010717(regulation of epithelial to mesenchymal transition);GO:0031252(cell leading edge);GO:0045111(intermediate filament cytoskeleton);GO:0045180(basal cortex);GO:0045184(establishment of protein localization);GO:0051497(negative regulation of stress…	04141(Protein processing in endoplasmic reticulum)
circRNA10000	655.117	715.692	606.538	722.278	713.038	706.555	30.596	31.4437	27.9588	31.9228	29.9816	28.67	30.1915	29.9995	up	0.00920278	0.898487	0.935744	no	chrNW_017189962.1	274566	286185	+	5	circRNA	-	XM_018044961.1	TFDP1	mRNA	chrNW_017189962.1:273696-274565|chrNW_017189962.1:286185-286781	transcription factor Dp-1	GO:0000278(mitotic cell cycle);GO:0000981(RNA polymerase II transcription factor activity, sequence-specific DNA binding);GO:0003677(DNA binding);GO:0003713(transcription coactivator activity);GO:0005634(nucleus);GO:0005667(transcription factor complex);GO:0006351(transcription, DNA-templated);GO:0006357(regulation of transcription from RNA polymerase II promoter);GO:0008134(transcription factor …	04350(TGF-beta signaling pathway);04110(Cell cycle)
circRNA10001	835.55	913.078	822.072	904.611	962.046	952.888	19.6026	20.1517	19.0356	20.0842	20.3205	19.4232	19.9426	19.5967	up	0.0252493	0.45718	0.598449	no	chrNW_017189962.1	274566	288356	+	9	circRNA	-	XM_018044961.1	TFDP1	mRNA	chrNW_017189962.1:273696-274565|chrNW_017189962.1:288356-288950	transcription factor Dp-1	GO:0000278(mitotic cell cycle);GO:0000981(RNA polymerase II transcription factor activity, sequence-specific DNA binding);GO:0003677(DNA binding);GO:0003713(transcription coactivator activity);GO:0005634(nucleus);GO:0005667(transcription factor complex);GO:0006351(transcription, DNA-templated);GO:0006357(regulation of transcription from RNA polymerase II promoter);GO:0008134(transcription factor …	04350(TGF-beta signaling pathway);04110(Cell cycle)
circRNA10002	1100.95	1155.93	989.676	1228.45	1157.29	1001.02	12.1155	11.9665	10.7494	12.7934	11.4661	9.57092	11.2768	11.6105	down	-0.0420713	0.768559	0.843735	no	chrNC_030822.1	651788	676129	+	17	circRNA	-	XM_018059018.1	PATL1	mRNA	chrNC_030822.1:649888-651787|chrNC_030822.1:676129-676443	protein associated with topoisomerase II homolog 1 (yeast)	GO:0000290(deadenylation-dependent decapping of nuclear-transcribed mRNA);GO:0000932(cytoplasmic mRNA processing body);GO:0003723(RNA binding);GO:0008266(poly(U) RNA binding);GO:0030014(CCR4-NOT complex);GO:0033962(cytoplasmic mRNA processing body assembly);GO:0034046(poly(G) binding);GO:0043231(intracellular membrane-bounded organelle);GO:0044822(poly(A) RNA binding)	03018(RNA degradation)
circRNA10003	80.5333	91	67.5	52	83.3333	99	7.18768	7.64041	5.9461	4.39205	6.69621	7.6769	6.25505	6.92473	down	-0.146736	0.584716	0.705497	no	chrNC_030822.1	5136451	5139021	-	2	circRNA	-	XM_013969888.2	PTPRJ	mRNA	chrNC_030822.1:5134950-5136450|chrNC_030822.1:5139021-5142716	protein tyrosine phosphatase, receptor type, J	GO:0001772(immunological synapse);GO:0004725(protein tyrosine phosphatase activity);GO:0005161(platelet-derived growth factor receptor binding);GO:0005911(cell-cell junction);GO:0008013(beta-catenin binding);GO:0008285(negative regulation of cell proliferation);GO:0009986(cell surface);GO:0010642(negative regulation of platelet-derived growth factor receptor signaling pathway);GO:0016021(integral…	04520(Adherens junction)
circRNA10004	247	283.976	293.5	224.833	301	306.75	17.852	19.3079	20.937	15.3781	19.5864	19.2625	18.0756	19.3656	down	-0.099451	0.476685	0.616053	no	chrNC_030822.1	6287607	6289103	+	2	circRNA	-	XM_018059131.1	CKAP5	mRNA	chrNC_030822.1:6286410-6287606|chrNC_030822.1:6289103-6289621	NA	GO:0000922(spindle pole);GO:0000930(gamma-tubulin complex);GO:0005813(centrosome);GO:0007051(spindle organization);GO:0016020(membrane);GO:0030951(establishment or maintenance of microtubule cytoskeleton polarity);GO:0035371(microtubule plus-end);GO:0051297(centrosome organization)	NA
circRNA10005	424.25	494.333	468.143	377.167	419.667	289.143	21.7143	23.8016	23.6492	18.2687	19.3386	12.858	16.8218	23.055	down	-0.454752	0.0774502	0.20151	no	chrNC_030822.1	6670338	6677172	-	3	circRNA	-	XM_018059170.1	CREB3L1	mRNA	chrNC_030822.1:6668172-6670337|chrNC_030822.1:6677172-6697733	cAMP responsive element binding protein 3-like 1	GO:0003700(transcription factor activity, sequence-specific DNA binding);GO:0005634(nucleus);GO:0005783(endoplasmic reticulum);GO:0030968(endoplasmic reticulum unfolded protein response);GO:0035497(cAMP response element binding);GO:0043565(sequence-specific DNA binding);GO:0045944(positive regulation of transcription from RNA polymerase II promoter)	04668(TNF signaling pathway);04024(cAMP signaling pathway);04022(cGMP - PKG signaling pathway);04151(PI3K-Akt signaling pathway);04152(AMPK signaling pathway);04911(Insulin secretion);04922(Glucagon signaling pathway);04915(Estrogen signaling pathway);04918(Thyroid hormone synthesis);04916(Melanogenesis);04925(Aldosterone synthesis and secretion);04261(Adrenergic signaling in cardiomyocytes);0496…
circRNA10006	208.572	243.731	199.9	165.417	180.544	182.435	9.24186	10.1596	8.74241	6.93639	7.2025	7.0234	7.0541	9.38129	down	-0.411325	0.0269017	0.121268	no	chrNC_030822.1	8786721	8787286	-	1	circRNA	-	XM_018059215.1	EXT2	mRNA	chrNC_030822.1:8785534-8786720|chrNC_030822.1:8787286-8798320	exostosin glycosyltransferase 2	GO:0001503(ossification);GO:0001707(mesoderm formation);GO:0005794(Golgi apparatus);GO:0006024(glycosaminoglycan biosynthetic process);GO:0008375(acetylglucosaminyltransferase activity);GO:0015014(heparan sulfate proteoglycan biosynthetic process, polysaccharide chain biosynthetic process);GO:0015020(glucuronosyltransferase activity);GO:0016021(integral component of membrane);GO:0030154(cell diff…	00534(Glycosaminoglycan biosynthesis - heparan sulfate / heparin)
circRNA10007	30.637	38.7992	35.214	28.8369	28.5714	32.6262	1.04967	1.25053	1.1908	0.934992	0.881328	0.971207	0.929176	1.16367	down	-0.324655	0.0423499	0.150146	no	chrNC_030822.1	9485952	9489640	-	5	circRNA	-	XM_013969875.2	TTC17	mRNA	chrNC_030822.1:9479240-9485951|chrNC_030822.1:9489640-9493634	serine/threonine-protein phosphatase 5	GO:0005737(cytoplasm);GO:0005886(plasma membrane);GO:0015629(actin cytoskeleton);GO:0030041(actin filament polymerization);GO:0044782(cilium organization)	04010(MAPK signaling pathway)
circRNA10008	37	39.3333	33	18	24	27	2.51475	2.51487	2.21372	1.15776	1.46859	1.59439	1.40691	2.41445	down	-0.779161	0.00434608	0.0649062	no	chrNC_030822.1	16063013	16065443	-	2	circRNA	-	XM_013969814.2	PRR5L	mRNA	chrNC_030822.1:16047349-16063012|chrNC_030822.1:16065443-16066743	NA	GO:0001933(negative regulation of protein phosphorylation);GO:0001934(positive regulation of protein phosphorylation);GO:0005739(mitochondrion);GO:0010762(regulation of fibroblast migration);GO:0014068(positive regulation of phosphatidylinositol 3-kinase signaling);GO:0031625(ubiquitin protein ligase binding);GO:0031932(TORC2 complex);GO:0038203(TORC2 signaling)	NA
circRNA10009	276.375	308.667	315.167	406.95	406.65	452.5	27.2888	28.6707	30.7144	38.0258	36.1496	38.8188	37.6647	28.8913	up	0.382579	0.00276741	0.0556102	no	chrNC_030822.1	17524979	17526913	+	2	circRNA	-	XM_018059250.1	APIP	mRNA	chrNC_030822.1:17523588-17524978|chrNC_030822.1:17526913-17529582	APAF1 interacting protein	GO:0005737(cytoplasm);GO:0006915(apoptotic process);GO:0008270(zinc ion binding);GO:0019284(L-methionine biosynthetic process from S-adenosylmethionine);GO:0019509(L-methionine biosynthetic process from methylthioadenosine);GO:0042802(identical protein binding);GO:0043066(negative regulation of apoptotic process);GO:0046570(methylthioribulose 1-phosphate dehydratase activity);GO:0070372(regulatio…	00270(Cysteine and methionine metabolism)
circRNA1001	686.767	676.757	641.195	384.19	346.256	318.338	29.0452	26.9252	26.7652	15.3767	13.1844	11.6974	13.4195	27.5785	down	-1.03922	0.000744567	0.0404115	yes	chrNC_030808.1	56468359	56480276	+	4	circRNA	-	XM_005674905.3	PHLDB2	mRNA	chrNC_030808.1:56464499-56468358|chrNC_030808.1:56480276-56489955	hypoxia up-regulated 1	GO:0000226(microtubule cytoskeleton organization);GO:0005886(plasma membrane);GO:0005925(focal adhesion);GO:0010470(regulation of gastrulation);GO:0010717(regulation of epithelial to mesenchymal transition);GO:0031252(cell leading edge);GO:0045111(intermediate filament cytoskeleton);GO:0045180(basal cortex);GO:0045184(establishment of protein localization);GO:0051497(negative regulation of stress…	04141(Protein processing in endoplasmic reticulum)
circRNA10010	189.008	261.846	184.177	179.96	187.46	201	5.9253	7.72213	5.69877	5.33894	5.29096	5.47473	5.36821	6.44873	down	-0.264575	0.232786	0.382803	no	chrNC_030822.1	18965698	18976762	-	6	circRNA	-	XM_005690070.3	HIPK3	mRNA	chrNC_030822.1:18959885-18965697|chrNC_030822.1:18976762-19007780	CDC-like kinase 1	GO:0004674(protein serine/threonine kinase activity);GO:0005524(ATP binding);GO:0005737(cytoplasm);GO:0009299(mRNA transcription);GO:0016605(PML body);GO:0018105(peptidyl-serine phosphorylation);GO:0018107(peptidyl-threonine phosphorylation);GO:0043066(negative regulation of apoptotic process);GO:0043508(negative regulation of JUN kinase activity)	05134(Legionellosis)
circRNA10011	116.626	114.233	112.443	144.143	135.932	118.778	2.82875	2.60648	2.69182	3.30859	2.96836	2.50306	2.92667	2.70902	up	0.111491	0.452769	0.594648	no	chrNC_030822.1	19306263	19317457	-	6	circRNA	-	XM_018059281.1	QSER1	mRNA	chrNC_030822.1:19303078-19306262|chrNC_030822.1:19317457-19332254	xeroderma pigmentosum, complementation group C	GO:0003674(molecular_function);GO:0005575(cellular_component);GO:0008150(biological_process)	03420(Nucleotide excision repair)
circRNA10012	80.4	86.2833	89	72	89.6667	81.125	4.11509	4.15444	4.49603	3.48744	4.13192	3.60757	3.74231	4.25519	down	-0.185293	0.105508	0.237112	no	chrNC_030822.1	20488867	20512255	-	4	circRNA	-	XM_018059296.1	ELP4	mRNA	chrNC_030822.1:20363081-20488866|chrNC_030822.1:20512255-20528208	NA	GO:0005654(nucleoplasm);GO:0033588(Elongator holoenzyme complex);GO:0005737(cytoplasm);GO:0006351(transcription, DNA-templated);GO:0006357(regulation of transcription from RNA polymerase II promoter);GO:0008023(transcription elongation factor complex);GO:0008607(phosphorylase kinase regulator activity);GO:0045859(regulation of protein kinase activity)	NA
circRNA10013	50.3833	51.2667	62.3	62.5	57.0167	57.6	1.52057	1.45551	1.85576	1.78505	1.54924	1.51035	1.61488	1.61061	up	0.00381522	0.978952	0.988116	no	chrNC_030822.1	27015473	27029263	-	5	circRNA	-	XM_005690007.3	EMSY	mRNA	chrNC_030822.1:27007431-27015472|chrNC_030822.1:27029263-27040438	NA	GO:0005654(nucleoplasm);GO:0042803(protein homodimerization activity)	NA
circRNA10014	101.417	66.25	67.15	103.333	65.8333	86	11.509	7.07254	7.52123	11.0973	6.72621	8.47936	8.76763	8.70091	up	0.0110206	0.973655	0.984366	no	chrNC_030822.1	28913320	28939374	-	2	circRNA	-	XM_018059348.1	RNF169	mRNA	chrNC_030822.1:28907158-28913319|chrNC_030822.1:28939374-28971679	NA	GO:0005634(nucleus);GO:0005654(nucleoplasm);GO:0006974(cellular response to DNA damage stimulus);GO:0031491(nucleosome binding);GO:0035861(site of double-strand break);GO:0070530(K63-linked polyubiquitin binding);GO:2000780(negative regulation of double-strand break repair)	NA
circRNA10015	69.75	66.3333	77.75	79.8333	83.7	92.5	1.44451	1.29232	1.58925	1.56463	1.56062	1.66439	1.59655	1.44202	up	0.146859	0.205678	0.353973	no	chrNC_030822.1	29320267	29330568	+	8	circRNA	-	XM_005689969.3	PGM2L1	mRNA	chrNC_030822.1:29314357-29320266|chrNC_030822.1:29330568-29332404	glucose 1,6-bisphosphate synthase	GO:0005829(cytosol);GO:0005975(carbohydrate metabolic process);GO:0016310(phosphorylation);GO:0016868(intramolecular transferase activity, phosphotransferases);GO:0047933(glucose-1,6-bisphosphate synthase activity)	00500(Starch and sucrose metabolism)
circRNA10016	79.6111	99.5	92.25	93	101	95.5	4.28457	5.03754	4.90022	4.73661	4.89387	4.46554	4.69867	4.74078	down	-0.0128705	0.882812	0.92592	no	chrNC_030822.1	29493319	29494799	+	3	circRNA	-	XM_005689966.3	C2CD3	mRNA	chrNC_030822.1:29490556-29493318|chrNC_030822.1:29494799-29501664	NA	GO:0001701(in utero embryonic development);GO:0001947(heart looping);GO:0005814(centriole);GO:0007420(brain development);GO:0008589(regulation of smoothened signaling pathway);GO:0016485(protein processing);GO:0021915(neural tube development);GO:0021997(neural plate axis specification);GO:0030162(regulation of proteolysis);GO:0034451(centriolar satellite);GO:0035058(nonmotile primary cilium assem…	NA
circRNA10017	163.819	164.324	134.67	152.792	165.812	152.73	1.43805	1.35698	1.1668	1.26929	1.31046	1.16485	1.2482	1.32061	down	-0.0813544	0.484526	0.622852	no	chrNC_030822.1	29510612	29534938	+	11	circRNA	-	XM_005689966.3	C2CD3	mRNA	chrNC_030822.1:29506296-29510611|chrNC_030822.1:29534938-29544146	NA	GO:0001701(in utero embryonic development);GO:0001947(heart looping);GO:0005814(centriole);GO:0007420(brain development);GO:0008589(regulation of smoothened signaling pathway);GO:0016485(protein processing);GO:0021915(neural tube development);GO:0021997(neural plate axis specification);GO:0030162(regulation of proteolysis);GO:0034451(centriolar satellite);GO:0035058(nonmotile primary cilium assem…	NA
circRNA10018	511.14	564.108	502.37	559.345	513.662	457.846	3.26686	3.39168	3.16905	3.38315	2.95573	2.54242	2.96043	3.27586	down	-0.146067	0.322402	0.474091	no	chrNC_030822.1	29516855	29565692	+	16	circRNA	-	XM_005689965.3	C2CD3	mRNA	chrNC_030822.1:29515203-29516854|chrNC_030822.1:29565692-29579626	NA	GO:0001701(in utero embryonic development);GO:0001947(heart looping);GO:0005814(centriole);GO:0007420(brain development);GO:0008589(regulation of smoothened signaling pathway);GO:0016485(protein processing);GO:0021915(neural tube development);GO:0021997(neural plate axis specification);GO:0030162(regulation of proteolysis);GO:0034451(centriolar satellite);GO:0035058(nonmotile primary cilium assem…	NA
circRNA10019	436.626	419.352	384.267	421.326	441.7	437.026	6.98366	6.30978	6.06627	6.37738	6.36059	6.07321	6.27039	6.45324	down	-0.0414667	0.582965	0.704015	no	chrNC_030822.1	32011098	32044715	-	10	circRNA	-	XM_018059427.1	NUP98	mRNA	chrNC_030822.1:32005133-32011097|chrNC_030822.1:32044715-32052116	nucleoporin 98kDa	GO:0000776(kinetochore);GO:0000973(posttranscriptional tethering of RNA polymerase II gene DNA at nuclear periphery);GO:0003723(RNA binding);GO:0005487(nucleocytoplasmic transporter activity);GO:0006260(DNA replication);GO:0006405(RNA export from nucleus);GO:0006606(protein import into nucleus);GO:0008139(nuclear localization sequence binding);GO:0017056(structural constituent of nuclear pore);GO…	03013(RNA transport);05164(Influenza A)
circRNA1002	995.996	1073.34	1029.58	524.157	520.973	520.638	36.3597	36.8606	37.0971	18.1082	17.1228	16.5134	17.2481	36.7725	down	-1.09219	6.26927e-05	0.0266998	yes	chrNC_030808.1	56471428	56491329	+	5	circRNA	-	XM_005674905.3	PHLDB2	mRNA	chrNC_030808.1:56468502-56471427|chrNC_030808.1:56491329-56493443	hypoxia up-regulated 1	GO:0000226(microtubule cytoskeleton organization);GO:0005886(plasma membrane);GO:0005925(focal adhesion);GO:0010470(regulation of gastrulation);GO:0010717(regulation of epithelial to mesenchymal transition);GO:0031252(cell leading edge);GO:0045111(intermediate filament cytoskeleton);GO:0045180(basal cortex);GO:0045184(establishment of protein localization);GO:0051497(negative regulation of stress…	04141(Protein processing in endoplasmic reticulum)
circRNA10020	1628.16	1806.81	1489.12	1686.24	1716.93	1682.04	43.3017	45.2046	39.0889	42.4402	41.1111	38.867	40.8061	42.5317	down	-0.0597556	0.465333	0.605627	no	chrNC_030822.1	39180825	39185444	+	7	circRNA	-	XM_018059524.1	IPO7	mRNA	chrNC_030822.1:39179278-39180824|chrNC_030822.1:39185444-39186481	apoptotic peptidase activating factor 1	GO:0005635(nuclear envelope);GO:0005654(nucleoplasm);GO:0005829(cytosol);GO:0006606(protein import into nucleus);GO:0007165(signal transduction);GO:0008536(Ran GTPase binding);GO:0008565(protein transporter activity);GO:0016020(membrane);GO:0042393(histone binding);GO:0045087(innate immune response)	04210(Apoptosis);04215(Apoptosis - multiple species);04115(p53 signaling pathway);05222(Small cell lung cancer);05010(Alzheimer's disease);05012(Parkinson's disease);05014(Amyotrophic lateral sclerosis (ALS));05016(Huntington's disease);05134(Legionellosis);05152(Tuberculosis);05161(Hepatitis B)
circRNA10021	261.333	302.633	286.333	179.667	270.2	333.467	14.0949	15.3548	15.2424	9.17033	13.1205	15.6263	12.639	14.8974	down	-0.237173	0.352162	0.50268	no	chrNC_030822.1	39520939	39524286	-	3	circRNA	-	XM_018059527.1	SBF2	mRNA	chrNC_030822.1:39499924-39520938|chrNC_030822.1:39524286-39529242	myotubularin-related protein 4	GO:0005774(vacuolar membrane);GO:0017112(Rab guanyl-nucleotide exchange factor activity);GO:0019208(phosphatase regulator activity);GO:0019902(phosphatase binding);GO:0035091(phosphatidylinositol binding);GO:0042803(protein homodimerization activity);GO:0043547(positive regulation of GTPase activity);GO:0051262(protein tetramerization)	00562(Inositol phosphate metabolism);04070(Phosphatidylinositol signaling system)
circRNA10022	102.005	97.5694	90.8242	74.4515	59.5909	78.3377	7.35127	6.61479	6.46037	5.07767	3.86649	4.9051	4.61642	6.80881	down	-0.560628	0.0116733	0.0864883	no	chrNC_030822.1	39711551	39737834	-	3	circRNA	-	XM_018059527.1	SBF2	mRNA	chrNC_030822.1:39709340-39711550|chrNC_030822.1:39737834-39739665	myotubularin-related protein 4	GO:0005774(vacuolar membrane);GO:0017112(Rab guanyl-nucleotide exchange factor activity);GO:0019208(phosphatase regulator activity);GO:0019902(phosphatase binding);GO:0035091(phosphatidylinositol binding);GO:0042803(protein homodimerization activity);GO:0043547(positive regulation of GTPase activity);GO:0051262(protein tetramerization)	00562(Inositol phosphate metabolism);04070(Phosphatidylinositol signaling system)
circRNA10023	1282.51	1362.82	1298.83	1333.28	1281.7	1382.81	20.3061	20.2985	20.2971	19.9772	18.2704	19.0223	19.09	20.3006	down	-0.0887034	0.133827	0.27192	no	chrNC_030822.1	41561705	41580422	+	7	circRNA	-	XM_018059548.1	USP47	mRNA	chrNC_030822.1:41560770-41561704|chrNC_030822.1:41580422-41581956	Ubiquitin carboxyl-terminal hydrolase family protein	GO:0004843(thiol-dependent ubiquitin-specific protease activity);GO:0005634(nucleus);GO:0005737(cytoplasm);GO:0006284(base-excision repair);GO:0006511(ubiquitin-dependent protein catabolic process);GO:0010972(negative regulation of G2/M transition of mitotic cell cycle);GO:0019005(SCF ubiquitin ligase complex);GO:0030307(positive regulation of cell growth);GO:0034644(cellular response to UV);GO:0…	04068(FoxO signaling pathway)
circRNA10024	579.812	635.854	525.688	627.927	639.081	563.326	38.7771	40.0044	34.7002	39.7419	38.4805	32.733	36.9851	37.8272	down	-0.0324792	0.77092	0.845232	no	chrNC_030822.1	41823734	41829285	+	3	circRNA	-	XM_018059551.1	LOC102172084	mRNA	chrNC_030822.1:41819261-41823733|chrNC_030822.1:41829285-41832324	MICAL C-terminal like	GO:0003779(actin binding);GO:0005634(nucleus);GO:0008270(zinc ion binding);GO:0010735(positive regulation of transcription via serum response element binding);GO:0016709(oxidoreductase activity, acting on paired donors, with incorporation or reduction of molecular oxygen, NAD(P)H as one donor, and incorporation of one atom of oxygen);GO:0019417(sulfur oxidation);GO:0030042(actin filament depolyme…	04510(Focal adhesion);04810(Regulation of actin cytoskeleton);04520(Adherens junction);04530(Tight junction)
circRNA10025	401.752	433.117	363.333	310.952	286.161	322.228	19.3393	19.6132	17.2625	14.1653	12.4019	13.4767	13.348	18.7383	down	-0.489371	0.00568888	0.0699582	no	chrNC_030822.1	42080261	42105392	+	5	circRNA	-	XM_018059568.1	PARVA	mRNA	chrNC_030822.1:41977209-42080260|chrNC_030822.1:42105392-42108900	parvin, alpha	GO:0002040(sprouting angiogenesis);GO:0003148(outflow tract septum morphogenesis);GO:0003779(actin binding);GO:0005634(nucleus);GO:0005737(cytoplasm);GO:0005925(focal adhesion);GO:0007163(establishment or maintenance of cell polarity);GO:0015629(actin cytoskeleton);GO:0030027(lamellipodium);GO:0031532(actin cytoskeleton reorganization);GO:0034113(heterotypic cell-cell adhesion);GO:0034446(substra…	04510(Focal adhesion)
circRNA10026	602.367	582.26	639.065	640.343	578.933	669.5	12.901	11.7312	13.509	12.9786	11.1632	12.4581	12.1999	12.7137	down	-0.0595136	0.531312	0.661057	no	chrNC_030822.1	43048169	43096176	-	7	circRNA	-	XM_005689599.3	BTBD10	mRNA	chrNC_030822.1:43044763-43048168|chrNC_030822.1:43096176-43120453	mrityu	GO:0005654(nucleoplasm);GO:0005730(nucleolus);GO:0005737(cytoplasm);GO:0042327(positive regulation of phosphorylation);GO:1901215(negative regulation of neuron death);GO:0005634(nucleus);GO:0044342(type B pancreatic cell proliferation)	00561(Glycerolipid metabolism)
circRNA10027	509.192	590.519	523.628	629.643	766.993	788.292	21.9421	23.9382	22.2707	25.6769	29.7567	29.5135	28.3157	22.717	up	0.317828	0.0344474	0.13552	no	chrNC_030822.1	43345777	43350099	+	5	circRNA	-	XM_018059582.1	FAR1	mRNA	chrNC_030822.1:43343232-43345776|chrNC_030822.1:43350099-43356968	fatty acyl CoA reductase 1	GO:0005777(peroxisome);GO:0010025(wax biosynthetic process);GO:0035336(long-chain fatty-acyl-CoA metabolic process);GO:0080019(fatty-acyl-CoA reductase (alcohol-forming) activity)	00073(Cutin, suberine and wax);04146(Peroxisome)
circRNA10028	1010.13	1109.57	1052.62	897.9	877.75	820.333	60.462	62.4775	62.1858	50.861	47.3013	42.6612	46.9412	61.7084	down	-0.394613	0.019292	0.104954	no	chrNC_030822.1	43901525	43911513	-	4	circRNA	-	XM_018059585.1	RRAS2	mRNA	chrNC_030822.1:43899443-43901524|chrNC_030822.1:43911513-43976350	related RAS viral (r-ras) oncogene homolog 2	GO:0001649(osteoblast differentiation);GO:0005525(GTP binding);GO:0005622(intracellular);GO:0005925(focal adhesion);GO:0007265(Ras protein signal transduction);GO:0016020(membrane);GO:0030335(positive regulation of cell migration);GO:0070062(extracellular exosome);GO:1901214(regulation of neuron death)	04014(Ras signaling pathway);04010(MAPK signaling pathway);04072(Phospholipase D signaling pathway);04024(cAMP signaling pathway);04810(Regulation of actin cytoskeleton);04530(Tight junction);05205(Proteoglycans in cancer);05166(HTLV-I infection)
circRNA10029	97.3167	107.875	109.65	143.917	169.343	173.117	2.20874	2.30325	2.4563	3.09114	3.46036	3.41376	3.32176	2.32276	up	0.516105	0.00362804	0.0613952	no	chrNC_030822.1	44451374	44467462	-	3	circRNA	-	XM_005689657.3	LOC102190621	mRNA	chrNC_030822.1:44449107-44451373|chrNC_030822.1:44467462-44475754	vitamin D 25-hydroxylase	GO:0005506(iron ion binding);GO:0008395(steroid hydroxylase activity);GO:0016021(integral component of membrane);GO:0016705(oxidoreductase activity, acting on paired donors, with incorporation or reduction of molecular oxygen);GO:0020037(heme binding);GO:0030343(vitamin D3 25-hydroxylase activity);GO:0036378(calcitriol biosynthetic process from calciol);GO:0055114(oxidation-reduction process)	00100(Steroid biosynthesis)
circRNA1003	30.7167	29.4095	25.8833	35.3	40.0667	33.6833	1.53458	1.38218	1.2763	1.66894	1.80217	1.46207	1.64439	1.39769	up	0.234515	0.122955	0.259415	no	chrNC_030808.1	57925203	57931177	-	3	circRNA	-	XM_018038348.1	SPICE1	mRNA	chrNC_030808.1:57922947-57925202|chrNC_030808.1:57931177-57935232	NA	GO:0005814(centriole);GO:0005819(spindle);GO:0046599(regulation of centriole replication);GO:0051310(metaphase plate congression);GO:0090307(mitotic spindle assembly)	NA
circRNA10030	212.2	260.95	218.033	216.619	281.5	354.2	5.15187	5.9599	5.22465	4.97699	6.15311	7.47145	6.20052	5.44547	up	0.187331	0.409332	0.555943	no	chrNC_030822.1	46946261	46956012	-	8	circRNA	-	XM_018059609.1	PIK3C2A	mRNA	chrNC_030822.1:46944268-46946260|chrNC_030822.1:46956012-46956384	phosphatidylinositol-4-phosphate 3-kinase, catalytic subunit type 2 alpha	GO:0005886(plasma membrane);GO:0005942(phosphatidylinositol 3-kinase complex);GO:0016303(1-phosphatidylinositol-3-kinase activity);GO:0035005(1-phosphatidylinositol-4-phosphate 3-kinase activity)	00562(Inositol phosphate metabolism);04070(Phosphatidylinositol signaling system)
circRNA10031	543.283	531.5	489.7	740.179	793.783	717.6	27.0343	24.8802	24.0511	34.8559	35.5622	31.0248	33.8143	25.3219	up	0.417248	0.0109127	0.0843703	no	chrNC_030822.1	47165123	47172646	+	5	circRNA	-	XM_005689581.3	NUCB2	mRNA	chrNC_030822.1:47164826-47165122|chrNC_030822.1:47172646-47175826	Niemann-Pick type C1 domain-containing protein	GO:0005509(calcium ion binding);GO:0005640(nuclear outer membrane);GO:0005783(endoplasmic reticulum);GO:0005794(Golgi apparatus)	04142(Lysosome)
circRNA10032	45.6667	54	47.25	39.3333	45.3333	50.1667	4.69385	5.22138	4.79344	3.82597	4.19512	4.48004	4.16704	4.90289	down	-0.234608	0.0430517	0.151087	no	chrNC_030822.1	50675907	50677595	-	2	circRNA	-	XM_005689558.3	TBCEL	mRNA	chrNC_030822.1:50643507-50675906|chrNC_030822.1:50677595-50680280	NA	GO:0005515(protein binding);GO:0005737(cytoplasm);GO:0005856(cytoskeleton)	NA
circRNA10033	463.833	545.219	439.583	420.5	428.5	509.333	13.4327	14.8537	12.5649	11.5244	11.1725	12.8157	11.8375	13.6171	down	-0.202053	0.105062	0.236539	no	chrNC_030822.1	52687590	52689197	-	5	circRNA	-	XM_005689535.3	VPS11	mRNA	chrNC_030822.1:52686347-52687589|chrNC_030822.1:52689197-52689491	NA	GO:0005768(endosome);GO:0005769(early endosome);GO:0005884(actin filament);GO:0006886(intracellular protein transport);GO:0006904(vesicle docking involved in exocytosis);GO:0007032(endosome organization);GO:0007040(lysosome organization);GO:0008270(zinc ion binding);GO:0030123(AP-3 adaptor complex);GO:0030674(protein binding, bridging);GO:0030897(HOPS complex);GO:0033263(CORVET complex);GO:003554…	NA
circRNA10034	163.333	167.333	181.333	183.667	229.75	201.667	7.71436	7.43481	8.45314	8.2093	9.76962	8.27554	8.75149	7.86744	up	0.153635	0.225743	0.375673	no	chrNC_030822.1	54297937	54301523	-	3	circRNA	-	XM_013969468.2	CEP164	mRNA	chrNC_030822.1:54293634-54297936|chrNC_030822.1:54301523-54310893	myosin, heavy chain 10, non-muscle	GO:0005615(extracellular space);GO:0005654(nucleoplasm);GO:0005814(centriole);GO:0042384(cilium assembly);GO:0097539(ciliary transition fiber)	04530(Tight junction)
circRNA10035	51.1167	45.4583	50.5833	38.5	39.5	43.6667	7.08278	5.92539	6.91773	5.04839	4.9276	5.25688	5.07762	6.64197	down	-0.387457	0.0417346	0.149027	no	chrNC_030822.1	54712446	54716212	+	2	circRNA	-	XM_018059745.1	SIK3	mRNA	chrNC_030822.1:54568441-54712445|chrNC_030822.1:54716212-54750107	salt-inducible kinase 2	GO:0004672(protein kinase activity);GO:0005524(ATP binding);GO:0006468(protein phosphorylation)	04922(Glucagon signaling pathway)
circRNA10036	196.643	189.5	221	181.143	224	280.233	8.65213	7.84361	9.59737	7.54253	8.87339	10.7128	9.0429	8.6977	up	0.0561504	0.763122	0.839814	no	chrNC_030822.1	60155374	60174934	+	5	circRNA	-	XM_018059796.1	ALG9	mRNA	chrNC_030822.1:60154354-60155373|chrNC_030822.1:60174934-60180908	ALG9, alpha-1,2-mannosyltransferase	GO:0016021(integral component of membrane);GO:0016757(transferase activity, transferring glycosyl groups);GO:0000030(mannosyltransferase activity);GO:0005783(endoplasmic reticulum);GO:0097502(mannosylation)	00510(N-Glycan biosynthesis)
circRNA10037	1146.39	1131.22	1066.21	1075.88	1133.98	1127.89	20.4488	18.982	18.7713	18.1614	18.2111	17.4799	17.9508	19.4007	down	-0.112062	0.0940397	0.222726	no	chrNC_030822.1	62018104	62072768	+	11	circRNA	-	XM_018059816.1	RDX	mRNA	chrNC_030822.1:62001285-62018103|chrNC_030822.1:62072768-62078753	radixin	GO:0003779(actin binding);GO:0005737(cytoplasm);GO:0005856(cytoskeleton);GO:0005886(plasma membrane);GO:0019898(extrinsic component of membrane);GO:0032154(cleavage furrow);GO:0051693(actin filament capping);GO:0001726(ruffle);GO:0005615(extracellular space);GO:0005902(microvillus);GO:0005925(focal adhesion);GO:0008360(regulation of cell shape);GO:0010628(positive regulation of gene expression);G…	04810(Regulation of actin cytoskeleton);05206(MicroRNAs in cancer);05205(Proteoglycans in cancer)
circRNA10038	2398.53	2543.21	2293.21	2362.38	2356.93	2401.79	33.3448	33.2604	31.466	31.0802	29.5003	29.0105	29.8637	32.6904	down	-0.130475	0.0319568	0.130556	no	chrNC_030822.1	62018104	62080067	+	13	circRNA	-	XM_018059816.1	RDX	mRNA	chrNC_030822.1:62001285-62018103|chrNC_030822.1:62080067-62099485	radixin	GO:0003779(actin binding);GO:0005737(cytoplasm);GO:0005856(cytoskeleton);GO:0005886(plasma membrane);GO:0019898(extrinsic component of membrane);GO:0032154(cleavage furrow);GO:0051693(actin filament capping);GO:0001726(ruffle);GO:0005615(extracellular space);GO:0005902(microvillus);GO:0005925(focal adhesion);GO:0008360(regulation of cell shape);GO:0010628(positive regulation of gene expression);G…	04810(Regulation of actin cytoskeleton);05206(MicroRNAs in cancer);05205(Proteoglycans in cancer)
circRNA10039	12	6	12	13.5	0	8	0.628297	0.295527	0.620127	0.668912	0	0.363924	0.344279	0.514651	down	-0.580016	0.496454	0.633003	no	chrNC_030822.1	64255502	64271589	+	4	circRNA	-	XM_018059831.1	C15H11orf65	mRNA	chrNC_030822.1:64233117-64255501|chrNC_030822.1:64271589-64299493	chromosome unknown open reading frame	GO:0005515(protein binding)	03010(Ribosome)
circRNA1004	469.333	458.575	368.333	343.733	359	281.5	7.33375	6.74089	5.68069	5.08297	5.05052	3.82173	4.65174	6.58511	down	-0.501437	0.0397883	0.145071	no	chrNC_030808.1	58755270	58756874	-	1	circRNA	-	XM_018040565.1	ZBTB20	mRNA	chrNC_030808.1:58743595-58755269|chrNC_030808.1:58756874-58785130	solute carrier family 27 (fatty acid transporter), member 5	GO:0000122(negative regulation of transcription from RNA polymerase II promoter);GO:0001078(transcriptional repressor activity, RNA polymerase II core promoter proximal region sequence-specific binding);GO:0003677(DNA binding);GO:0005654(nucleoplasm);GO:0032728(positive regulation of interferon-beta production);GO:0032755(positive regulation of interleukin-6 production);GO:0032760(positive regula…	00120(Primary bile acid biosynthesis);03320(PPAR signaling pathway);04976(Bile secretion);04931(Insulin resistance)
circRNA10040	663.918	732.823	685.075	643.681	661.484	751.173	8.2675	8.58462	8.42003	7.58546	7.41611	8.12713	7.70957	8.42405	down	-0.127864	0.0626984	0.180185	no	chrNC_030822.1	64622570	64689391	-	16	circRNA	-	XM_005689418.3	CUL5	mRNA	chrNC_030822.1:64618792-64622569|chrNC_030822.1:64689391-64722039	cullin 5	GO:0000082(G1/S transition of mitotic cell cycle);GO:0004842(ubiquitin-protein transferase activity);GO:0004872(receptor activity);GO:0005262(calcium channel activity);GO:0005515(protein binding);GO:0005829(cytosol);GO:0007050(cell cycle arrest);GO:0008283(cell proliferation);GO:0008285(negative regulation of cell proliferation);GO:0016032(viral process);GO:0031466(Cul5-RING ubiquitin ligase comp…	04120(Ubiquitin mediated proteolysis)
circRNA10041	271.07	319.51	297.286	229.167	273.382	325.679	8.03582	8.91036	8.69839	6.42912	7.29652	8.38833	7.37132	8.54819	down	-0.213695	0.161906	0.304283	no	chrNC_030822.1	64624140	64637109	-	6	circRNA	-	XM_005689418.3	CUL5	mRNA	chrNC_030822.1:64622693-64624139|chrNC_030822.1:64637109-64651592	cullin 5	GO:0000082(G1/S transition of mitotic cell cycle);GO:0004842(ubiquitin-protein transferase activity);GO:0004872(receptor activity);GO:0005262(calcium channel activity);GO:0005515(protein binding);GO:0005829(cytosol);GO:0007050(cell cycle arrest);GO:0008283(cell proliferation);GO:0008285(negative regulation of cell proliferation);GO:0016032(viral process);GO:0031466(Cul5-RING ubiquitin ligase comp…	04120(Ubiquitin mediated proteolysis)
circRNA10042	154.744	146.5	134.667	269.417	250.167	210.167	4.68142	4.16932	4.02106	7.7133	6.81383	5.52416	6.68377	4.2906	up	0.639482	0.0529416	0.166948	no	chrNC_030822.1	64958427	64969415	+	6	circRNA	-	XM_018059843.1	SLC35F2	mRNA	chrNC_030822.1:64910322-64958426|chrNC_030822.1:64969415-64975521	NA	GO:0003674(molecular_function);GO:0005575(cellular_component);GO:0006810(transport);GO:0008150(biological_process);GO:0016021(integral component of membrane)	NA
circRNA10043	76.0444	105.366	86.4373	95.7429	81.1333	81.9095	5.62584	7.333	6.31156	6.70312	5.40401	5.26492	5.79068	6.42347	down	-0.149619	0.401969	0.549396	no	chrNC_030822.1	67934864	67935949	-	2	circRNA	-	XM_018059872.1	MTMR2	mRNA	chrNC_030822.1:67926853-67934863|chrNC_030822.1:67935949-67945523	myotubularin related protein 2	GO:0004438(phosphatidylinositol-3-phosphatase activity);GO:0004725(protein tyrosine phosphatase activity);GO:0005829(cytosol);GO:0031901(early endosome membrane);GO:0035335(peptidyl-tyrosine dephosphorylation);GO:0046856(phosphatidylinositol dephosphorylation);GO:0052629(phosphatidylinositol-3,5-bisphosphate 3-phosphatase activity)	00562(Inositol phosphate metabolism);04070(Phosphatidylinositol signaling system)
circRNA10044	104.5	86.3611	71.5	124	76.3333	83	8.29371	6.44782	5.60085	9.31333	5.45436	5.72332	6.83034	6.78079	up	0.0105028	0.975103	0.985243	no	chrNC_030822.1	68079357	68091019	-	2	circRNA	-	XM_018059873.1	MAML2	mRNA	chrNC_030822.1:68069692-68079356|chrNC_030822.1:68091019-68206003	mastermind-like 2 (Drosophila)	GO:0003713(transcription coactivator activity);GO:0006351(transcription, DNA-templated);GO:0007221(positive regulation of transcription of Notch receptor target);GO:0016607(nuclear speck)	04330(Notch signaling pathway)
circRNA10045	26.0333	31.5603	21.9333	22.1667	26.2	25.35	1.63635	1.86616	1.36071	1.31855	1.48267	1.3844	1.39521	1.62108	down	-0.21647	0.25837	0.409815	no	chrNC_030822.1	77079933	77081430	+	2	circRNA	-	XM_013969394.2	DYNC2H1	mRNA	chrNC_030822.1:77078709-77079932|chrNC_030822.1:77081430-77082680	dynein, cytoplasmic 2, heavy chain 1	GO:0003774(motor activity);GO:0003777(microtubule motor activity);GO:0005524(ATP binding);GO:0005794(Golgi apparatus);GO:0005829(cytosol);GO:0005874(microtubule);GO:0005886(plasma membrane);GO:0005930(axoneme);GO:0006888(ER to Golgi vesicle-mediated transport);GO:0007030(Golgi organization);GO:0007368(determination of left/right symmetry);GO:0008105(asymmetric protein localization);GO:0009953(dor…	04145(Phagosome);04962(Vasopressin-regulated water reabsorption);05132(Salmonella infection)
circRNA10046	52.6429	40.8769	36.9786	30	40.2	39.55	1.39268	1.01731	0.965555	0.751075	0.95749	0.909065	0.872543	1.12518	down	-0.366856	0.192832	0.33998	no	chrNC_030822.1	77081279	77096749	+	6	circRNA	-	XM_013969394.2	DYNC2H1	mRNA	chrNC_030822.1:77080179-77081278|chrNC_030822.1:77096749-77097205	dynein, cytoplasmic 2, heavy chain 1	GO:0003774(motor activity);GO:0003777(microtubule motor activity);GO:0005524(ATP binding);GO:0005794(Golgi apparatus);GO:0005829(cytosol);GO:0005874(microtubule);GO:0005886(plasma membrane);GO:0005930(axoneme);GO:0006888(ER to Golgi vesicle-mediated transport);GO:0007030(Golgi organization);GO:0007368(determination of left/right symmetry);GO:0008105(asymmetric protein localization);GO:0009953(dor…	04145(Phagosome);04962(Vasopressin-regulated water reabsorption);05132(Salmonella infection)
circRNA10047	6.82143	7.58929	9.03734	5.42857	6.875	9.42857	0.428768	0.448755	0.560664	0.322911	0.38906	0.514908	0.40896	0.479396	down	-0.229258	0.374216	0.523987	no	chrNC_030822.1	77127033	77128975	+	3	circRNA	-	XM_013969394.2	DYNC2H1	mRNA	chrNC_030822.1:77114683-77127032|chrNC_030822.1:77128975-77129783	dynein, cytoplasmic 2, heavy chain 1	GO:0003774(motor activity);GO:0003777(microtubule motor activity);GO:0005524(ATP binding);GO:0005794(Golgi apparatus);GO:0005829(cytosol);GO:0005874(microtubule);GO:0005886(plasma membrane);GO:0005930(axoneme);GO:0006888(ER to Golgi vesicle-mediated transport);GO:0007030(Golgi organization);GO:0007368(determination of left/right symmetry);GO:0008105(asymmetric protein localization);GO:0009953(dor…	04145(Phagosome);04962(Vasopressin-regulated water reabsorption);05132(Salmonella infection)
circRNA10048	69.4583	70.0266	59.8552	53.2116	51.6825	62.2373	1.29612	1.22926	1.1024	0.939674	0.868283	1.00904	0.938999	1.20926	down	-0.364928	0.0216719	0.110522	no	chrNC_030822.1	77187310	77276549	+	10	circRNA	-	XM_013969394.2	DYNC2H1	mRNA	chrNC_030822.1:77185955-77187309|chrNC_030822.1:77276549-77304124	dynein, cytoplasmic 2, heavy chain 1	GO:0003774(motor activity);GO:0003777(microtubule motor activity);GO:0005524(ATP binding);GO:0005794(Golgi apparatus);GO:0005829(cytosol);GO:0005874(microtubule);GO:0005886(plasma membrane);GO:0005930(axoneme);GO:0006888(ER to Golgi vesicle-mediated transport);GO:0007030(Golgi organization);GO:0007368(determination of left/right symmetry);GO:0008105(asymmetric protein localization);GO:0009953(dor…	04145(Phagosome);04962(Vasopressin-regulated water reabsorption);05132(Salmonella infection)
circRNA10049	19.9913	21.9192	15.0325	13.131	16.0774	16.5667	0.918263	0.947139	0.681514	0.57079	0.664874	0.661149	0.632271	0.848972	down	-0.425174	0.110382	0.243663	no	chrNC_030822.1	77213088	77227496	+	4	circRNA	-	XM_013969394.2	DYNC2H1	mRNA	chrNC_030822.1:77207717-77213087|chrNC_030822.1:77227496-77262860	dynein, cytoplasmic 2, heavy chain 1	GO:0003774(motor activity);GO:0003777(microtubule motor activity);GO:0005524(ATP binding);GO:0005794(Golgi apparatus);GO:0005829(cytosol);GO:0005874(microtubule);GO:0005886(plasma membrane);GO:0005930(axoneme);GO:0006888(ER to Golgi vesicle-mediated transport);GO:0007030(Golgi organization);GO:0007368(determination of left/right symmetry);GO:0008105(asymmetric protein localization);GO:0009953(dor…	04145(Phagosome);04962(Vasopressin-regulated water reabsorption);05132(Salmonella infection)
circRNA1005	610.033	641.4	482.75	848.333	640.417	582.833	26.2876	26.0009	20.5321	34.5951	24.846	21.8212	27.0874	24.2735	up	0.158239	0.559818	0.684322	no	chrNC_030808.1	63860185	63873277	+	5	circRNA	-	XM_005674953.3	ARHGAP31	mRNA	chrNC_030808.1:63790592-63860184|chrNC_030808.1:63873277-63877813	breakpoint cluster region	GO:0005096(GTPase activator activity);GO:0005622(intracellular);GO:0007264(small GTPase mediated signal transduction);GO:0017124(SH3 domain binding);GO:0030027(lamellipodium);GO:0043547(positive regulation of GTPase activity)	05200(Pathways in cancer);05220(Chronic myeloid leukemia)
circRNA10050	268.567	211.536	248.442	289.583	225.258	231.217	9.64975	7.15006	8.81057	9.84665	7.28686	7.21806	8.11719	8.5368	down	-0.072714	0.730755	0.815401	no	chrNC_030822.1	81074578	81100967	+	6	circRNA	-	XM_018059906.1	MRE11A	mRNA	chrNC_030822.1:81071640-81074577|chrNC_030822.1:81100967-81103074	MRE11 homolog A, double strand break repair nuclease	GO:0000014(single-stranded DNA endodeoxyribonuclease activity);GO:0000784(nuclear chromosome, telomeric region);GO:0003677(DNA binding);GO:0004003(ATP-dependent DNA helicase activity);GO:0006303(double-strand break repair via nonhomologous end joining);GO:0007062(sister chromatid cohesion);GO:0007095(mitotic G2 DNA damage checkpoint);GO:0007129(synapsis);GO:0008022(protein C-terminus binding);GO:…	03440(Homologous recombination);03450(Non-homologous end-joining)
circRNA10051	353.063	335.045	365.925	406.821	408.525	417.212	8.36134	7.46429	8.55325	9.11756	8.71041	8.58454	8.80417	8.12629	up	0.11559	0.170137	0.313773	no	chrNC_030816.1	262939	313150	-	8	circRNA	-	XM_005684429.3	SLC17A5	mRNA	chrNC_030816.1:248342-262938|chrNC_030816.1:313150-316512	solute carrier family 17 (acidic sugar transporter), member 5	GO:0005764(lysosome);GO:0005765(lysosomal membrane);GO:0005886(plasma membrane);GO:0015136(sialic acid transmembrane transporter activity);GO:0015739(sialic acid transport);GO:0016021(integral component of membrane);GO:0016023(cytoplasmic, membrane-bounded vesicle)	04142(Lysosome)
circRNA10052	1189.96	1255.68	1222.66	1093.84	1180.14	1206.58	18.6523	18.5157	18.9156	16.2257	16.6545	16.4321	16.4374	18.6945	down	-0.18563	0.000191891	0.0304841	no	chrNC_030816.1	376325	452629	+	13	circRNA	-	XM_018052866.1	CD109	mRNA	chrNC_030816.1:375021-376324|chrNC_030816.1:452629-456896	alpha-2-macroglobulin-like	GO:0001933(negative regulation of protein phosphorylation);GO:0001942(hair follicle development);GO:0004866(endopeptidase inhibitor activity);GO:0005615(extracellular space);GO:0009986(cell surface);GO:0010839(negative regulation of keratinocyte proliferation);GO:0010951(negative regulation of endopeptidase activity);GO:0030512(negative regulation of transforming growth factor beta receptor signa…	04610(Complement and coagulation cascades)
circRNA10053	649.028	695.405	722.631	561.815	670.824	688.203	12.3033	12.4011	13.5205	10.0787	11.4489	11.3348	10.9541	12.7416	down	-0.218075	0.0389848	0.143598	no	chrNC_030816.1	470033	492880	+	8	circRNA	-	XM_018052866.1	CD109	mRNA	chrNC_030816.1:468184-470032|chrNC_030816.1:492880-494040	alpha-2-macroglobulin-like	GO:0001933(negative regulation of protein phosphorylation);GO:0001942(hair follicle development);GO:0004866(endopeptidase inhibitor activity);GO:0005615(extracellular space);GO:0009986(cell surface);GO:0010839(negative regulation of keratinocyte proliferation);GO:0010951(negative regulation of endopeptidase activity);GO:0030512(negative regulation of transforming growth factor beta receptor signa…	04610(Complement and coagulation cascades)
circRNA10054	185.213	215.237	209.598	156.656	193.021	175.06	12.7262	13.9125	14.2144	10.1865	11.9407	10.4508	10.8593	13.6177	down	-0.32655	0.0189139	0.104226	no	chrNC_030816.1	494041	498721	+	3	circRNA	-	XM_018052866.1	CD109	mRNA	chrNC_030816.1:492880-494040|chrNC_030816.1:498721-503715	alpha-2-macroglobulin-like	GO:0001933(negative regulation of protein phosphorylation);GO:0001942(hair follicle development);GO:0004866(endopeptidase inhibitor activity);GO:0005615(extracellular space);GO:0009986(cell surface);GO:0010839(negative regulation of keratinocyte proliferation);GO:0010951(negative regulation of endopeptidase activity);GO:0030512(negative regulation of transforming growth factor beta receptor signa…	04610(Complement and coagulation cascades)
circRNA10055	271.097	257.142	236.954	224.104	220.867	188.048	8.36285	7.46215	7.21455	6.5423	6.1342	5.04005	5.90551	7.67985	down	-0.379016	0.0383877	0.142743	no	chrNC_030816.1	1900953	1908872	-	6	circRNA	-	XM_018052870.1	COL12A1	mRNA	chrNC_030816.1:1899218-1900952|chrNC_030816.1:1908872-1910284	collagen, type XII, alpha 1	GO:0005615(extracellular space);GO:0031012(extracellular matrix);GO:0035987(endodermal cell differentiation);GO:0070062(extracellular exosome)	04974(Protein digestion and absorption)
circRNA10056	205.897	208.157	166.888	184.575	171.802	179.019	5.28537	5.02665	4.22831	4.48384	3.97055	3.99266	4.14902	4.84677	down	-0.224255	0.146699	0.28701	no	chrNC_030816.1	2551202	2563416	+	7	circRNA	-	XM_018052876.1	SENP6	mRNA	chrNC_030816.1:2548560-2551201|chrNC_030816.1:2563416-2564744	NA	GO:0016926(protein desumoylation);GO:0016929(SUMO-specific protease activity);GO:0090234(regulation of kinetochore assembly);GO:0005654(nucleoplasm);GO:0005737(cytoplasm);GO:0090169(regulation of spindle assembly)	NA
circRNA10057	51.1667	62.55	64.0333	82	77.2	95.3333	3.5945	4.13372	4.4399	5.4515	4.88276	5.8188	5.38435	4.05604	up	0.408702	0.0228673	0.112968	no	chrNC_030816.1	7029116	7033698	+	3	circRNA	-	XM_018052903.1	TTK	mRNA	chrNC_030816.1:7022536-7029115|chrNC_030816.1:7033698-7038787	TTK protein kinase	GO:0004712(protein serine/threonine/tyrosine kinase activity);GO:0005524(ATP binding);GO:0006468(protein phosphorylation);GO:0007093(mitotic cell cycle checkpoint);GO:0051304(chromosome separation)	04110(Cell cycle)
circRNA10058	369.217	402.883	364.533	477.25	438.2	508.867	8.1584	8.37462	7.95017	9.97977	8.71752	9.76933	9.48888	8.16106	up	0.21748	0.0655004	0.18428	no	chrNC_030816.1	7029116	7045984	+	9	circRNA	-	XM_018052903.1	TTK	mRNA	chrNC_030816.1:7022536-7029115|chrNC_030816.1:7045984-7046511	TTK protein kinase	GO:0004712(protein serine/threonine/tyrosine kinase activity);GO:0005524(ATP binding);GO:0006468(protein phosphorylation);GO:0007093(mitotic cell cycle checkpoint);GO:0051304(chromosome separation)	04110(Cell cycle)
circRNA10059	28.9302	33.2075	33.1286	30.1524	32.1714	42.2714	1.75679	1.897	1.98558	1.73277	1.75888	2.23025	1.9073	1.87979	up	0.0209604	0.886138	0.92767	no	chrNC_030816.1	10189553	10204102	-	4	circRNA	-	XM_018052927.1	UBE3D	mRNA	chrNC_030816.1:10143829-10189552|chrNC_030816.1:10204102-10209313	NA	GO:0005737(cytoplasm);GO:0016567(protein ubiquitination);GO:0016874(ligase activity)	NA
circRNA1006	415.345	440.9	402.333	681.5	586.333	532.583	10.8169	10.8018	10.3418	16.7962	13.7479	12.0509	14.1983	10.6535	up	0.414393	0.123462	0.259908	no	chrNC_030808.1	63877814	63895667	+	4	circRNA	-	XM_005674953.3	ARHGAP31	mRNA	chrNC_030808.1:63873277-63877813|chrNC_030808.1:63895667-63902243	breakpoint cluster region	GO:0005096(GTPase activator activity);GO:0005622(intracellular);GO:0007264(small GTPase mediated signal transduction);GO:0017124(SH3 domain binding);GO:0030027(lamellipodium);GO:0043547(positive regulation of GTPase activity)	05200(Pathways in cancer);05220(Chronic myeloid leukemia)
circRNA10060	81.8869	76.1464	70.8167	71.3964	84.3333	78.4857	2.76405	2.41792	2.35929	2.28065	2.56287	2.30175	2.38176	2.51375	down	-0.0778165	0.448339	0.59123	no	chrNC_030816.1	12527592	12542380	-	6	circRNA	-	XM_005684481.2	TRMT11	mRNA	chrNC_030816.1:12519576-12527591|chrNC_030816.1:12542380-12542675	tRNA guanosine-2'-O-methyltransferase TRM11-like protein	GO:0000049(tRNA binding);GO:0004809(tRNA (guanine-N2-)-methyltransferase activity);GO:0030488(tRNA methylation)	03010(Ribosome)
circRNA10061	129	129.167	131	150.5	132.5	163	7.57672	7.13681	7.59414	8.36525	7.00656	8.31795	7.89659	7.43589	up	0.0867239	0.413485	0.559573	no	chrNC_030816.1	12615912	12625376	-	3	circRNA	-	XM_018052949.1	NCOA7	mRNA	chrNC_030816.1:12611522-12615911|chrNC_030816.1:12625376-12647371	hypothetical protein	GO:0005622(intracellular);GO:0030374(ligand-dependent nuclear receptor transcription coactivator activity);GO:0035257(nuclear hormone receptor binding);GO:0045944(positive regulation of transcription from RNA polymerase II promoter)	03018(RNA degradation)
circRNA10062	168.089	171.85	171.95	197.183	185.833	213.95	7.08503	6.81419	7.15353	7.86545	7.05218	7.83524	7.58429	7.01758	up	0.11204	0.155775	0.297451	no	chrNC_030816.1	13210309	13224181	+	5	circRNA	-	XR_001918513.1	HDDC2	mRNA	chrNC_030816.1:13209053-13210308|chrNC_030816.1:13224181-13226309	serine/threonine protein kinase	GO:0005739(mitochondrion);GO:0070062(extracellular exosome)	04068(FoxO signaling pathway);04150(mTOR signaling pathway);04140(Regulation of autophagy);04931(Insulin resistance)
circRNA10063	38.7088	40.9044	46.7869	44.5417	30.8798	40.0694	1.04951	1.0433	1.25204	1.14287	0.753787	0.943905	0.946853	1.11495	down	-0.235767	0.283745	0.435541	no	chrNC_030816.1	17040238	17059668	+	8	circRNA	-	XM_018053005.1	TBC1D32	mRNA	chrNC_030816.1:17031406-17040237|chrNC_030816.1:17059668-17065756	NA	GO:0002088(lens development in camera-type eye);GO:0003406(retinal pigment epithelium development);GO:0007368(determination of left/right symmetry);GO:0007507(heart development);GO:0042733(embryonic digit morphogenesis);GO:0060271(cilium morphogenesis);GO:0060831(smoothened signaling pathway involved in dorsal/ventral neural tube patterning);GO:0061512(protein localization to cilium)	NA
circRNA10064	16.6179	22.9044	26.3786	22.7917	15.8798	19.9583	0.712424	0.923728	1.11617	0.924678	0.612921	0.743404	0.760335	0.917441	down	-0.27098	0.350372	0.500669	no	chrNC_030816.1	17052311	17059668	+	6	circRNA	-	XM_018053005.1	TBC1D32	mRNA	chrNC_030816.1:17044195-17052310|chrNC_030816.1:17059668-17065756	NA	GO:0002088(lens development in camera-type eye);GO:0003406(retinal pigment epithelium development);GO:0007368(determination of left/right symmetry);GO:0007507(heart development);GO:0042733(embryonic digit morphogenesis);GO:0060271(cilium morphogenesis);GO:0060831(smoothened signaling pathway involved in dorsal/ventral neural tube patterning);GO:0061512(protein localization to cilium)	NA
circRNA10065	183.998	135.282	162.275	103.081	86.7429	154.556	4.5825	3.16951	3.98895	2.42951	1.94501	3.34437	2.57296	3.91365	down	-0.605085	0.0818088	0.207583	no	chrNC_030816.1	17102210	17164761	+	9	circRNA	-	XM_018053005.1	TBC1D32	mRNA	chrNC_030816.1:17092712-17102209|chrNC_030816.1:17164761-17175843	NA	GO:0002088(lens development in camera-type eye);GO:0003406(retinal pigment epithelium development);GO:0007368(determination of left/right symmetry);GO:0007507(heart development);GO:0042733(embryonic digit morphogenesis);GO:0060271(cilium morphogenesis);GO:0060831(smoothened signaling pathway involved in dorsal/ventral neural tube patterning);GO:0061512(protein localization to cilium)	NA
circRNA10066	42.75	32.5	23	41	45	48	2.2667	1.62108	1.20365	2.05728	2.14817	2.21124	2.1389	1.69714	up	0.333757	0.28831	0.4405	no	chrNC_030816.1	20492217	20513508	-	4	circRNA	-	XM_018053023.1	DCBLD1	mRNA	chrNC_030816.1:20481129-20492216|chrNC_030816.1:20513508-20542179	coagulation factor V (proaccelerin, labile factor)	GO:0016021(integral component of membrane);GO:0070492(oligosaccharide binding)	04610(Complement and coagulation cascades)
circRNA10067	228.652	250.1	229.881	207.289	234.637	234.738	8.20386	8.44147	8.1407	7.03834	7.57942	7.31751	7.31175	8.26201	down	-0.176275	0.0111757	0.0850614	no	chrNC_030816.1	25598039	25611621	+	5	circRNA	-	XM_018053050.1	LAMA4	mRNA	chrNC_030816.1:25595502-25598038|chrNC_030816.1:25611621-25617710	laminin, alpha 4	GO:0001568(blood vessel development);GO:0005102(receptor binding);GO:0005605(basal lamina);GO:0007155(cell adhesion);GO:0030155(regulation of cell adhesion);GO:0030334(regulation of cell migration);GO:0045995(regulation of embryonic development);GO:0050873(brown fat cell differentiation)	04151(PI3K-Akt signaling pathway);04512(ECM-receptor interaction);04510(Focal adhesion);05200(Pathways in cancer);05222(Small cell lung cancer);05146(Amoebiasis);05145(Toxoplasmosis);05143(African trypanosomiasis)
circRNA10068	310.06	398.139	355.311	311.746	351.132	421.117	6.32723	7.64302	7.15636	6.02033	6.45112	7.46634	6.64593	7.0422	down	-0.0835555	0.529415	0.659485	no	chrNC_030816.1	25617711	25627244	+	8	circRNA	-	XM_018053050.1	LAMA4	mRNA	chrNC_030816.1:25611621-25617710|chrNC_030816.1:25627244-25633728	laminin, alpha 4	GO:0001568(blood vessel development);GO:0005102(receptor binding);GO:0005605(basal lamina);GO:0007155(cell adhesion);GO:0030155(regulation of cell adhesion);GO:0030334(regulation of cell migration);GO:0045995(regulation of embryonic development);GO:0050873(brown fat cell differentiation)	04151(PI3K-Akt signaling pathway);04512(ECM-receptor interaction);04510(Focal adhesion);05200(Pathways in cancer);05222(Small cell lung cancer);05146(Amoebiasis);05145(Toxoplasmosis);05143(African trypanosomiasis)
circRNA10069	35.9833	58.7333	45.3333	40	50	48.8667	4.67588	7.17974	5.81427	4.91896	5.84964	5.51712	5.42857	5.88997	down	-0.117687	0.599413	0.716823	no	chrNC_030816.1	26174862	26175054	+	1	circRNA	-	XM_005684565.3	TRAF3IP2	mRNA	chrNC_030816.1:26163336-26174861|chrNC_030816.1:26175054-26179247	NA	GO:0001783(B cell apoptotic process);GO:0002230(positive regulation of defense response to virus by host);GO:0005102(receptor binding);GO:0005623(cell);GO:0006959(humoral immune response);GO:0043123(positive regulation of I-kappaB kinase/NF-kappaB signaling);GO:0048305(immunoglobulin secretion)	NA
circRNA1007	20.2667	32.6167	17.0429	33.4167	34.6667	16.25	0.242615	0.367314	0.201369	0.378573	0.373633	0.169015	0.307074	0.270433	up	0.183315	0.691297	0.785818	no	chrNC_030808.1	64170832	64243415	+	15	circRNA	-	XM_013962739.2	MAATS1	mRNA	chrNC_030808.1:64170329-64170831|None	solute carrier family 27 (fatty acid transporter), member 1	GO:0003674(molecular_function);GO:0005575(cellular_component);GO:0005737(cytoplasm);GO:0005739(mitochondrion);GO:0008150(biological_process)	03320(PPAR signaling pathway);04931(Insulin resistance)
circRNA10070	216.533	256	212.667	176	170.143	170.533	3.78172	4.20598	3.6659	2.9089	2.67532	2.58769	2.72397	3.88453	down	-0.512031	0.00715889	0.0743783	no	chrNC_030816.1	28811279	28812714	-	1	circRNA	-	XM_018053097.1	FOXO3	mRNA	chrNC_030816.1:28797599-28811278|chrNC_030816.1:28812714-28915355	forkhead box O3	GO:0000122(negative regulation of transcription from RNA polymerase II promoter);GO:0000981(RNA polymerase II transcription factor activity, sequence-specific DNA binding);GO:0001047(core promoter binding);GO:0001227(transcriptional repressor activity, RNA polymerase II transcription regulatory region sequence-specific binding);GO:0001228(transcriptional activator activity, RNA polymerase II tran…	04068(FoxO signaling pathway);04151(PI3K-Akt signaling pathway);04152(AMPK signaling pathway);04062(Chemokine signaling pathway);04917(Prolactin signaling pathway);04722(Neurotrophin signaling pathway);04211(Longevity regulating pathway - mammal);04213(Longevity regulating pathway - multiple species);05213(Endometrial cancer);05223(Non-small cell lung cancer)
circRNA10071	45.5	22.5	45.7857	44	41	53	2.39228	1.11287	2.376	2.1893	1.94081	2.42111	2.18374	1.96039	up	0.155662	0.658306	0.763202	no	chrNC_030816.1	29826676	29858156	-	3	circRNA	-	XM_013966453.2	SOBP	mRNA	chrNC_030816.1:29774417-29826675|chrNC_030816.1:29858156-29871862	uncharacterized LOC105394758	GO:0046872(metal ion binding)	00534(Glycosaminoglycan biosynthesis - heparan sulfate / heparin)
circRNA10072	191.706	184	157.833	208	227.083	238.5	13.5054	12.1941	10.9745	13.867	14.403	14.5981	14.2894	12.2246	up	0.225149	0.0954254	0.224375	no	chrNC_030816.1	30597706	30599787	-	3	circRNA	-	XM_018053111.1	QRSL1	mRNA	chrNC_030816.1:30594141-30597705|chrNC_030816.1:30599787-30606086	glutaminyl-tRNA synthase (glutamine-hydrolyzing)-like 1	GO:0005524(ATP binding);GO:0005739(mitochondrion);GO:0030956(glutamyl-tRNA(Gln) amidotransferase complex);GO:0031647(regulation of protein stability);GO:0032543(mitochondrial translation);GO:0050567(glutaminyl-tRNA synthase (glutamine-hydrolyzing) activity);GO:0070681(glutaminyl-tRNAGln biosynthesis via transamidation)	00970(Aminoacyl-tRNA biosynthesis)
circRNA10073	929.276	910.967	844.756	844.567	814.646	846.678	22.627	20.8664	20.3015	19.4611	17.8586	17.9117	18.4105	21.265	down	-0.207951	0.0346701	0.135841	no	chrNC_030816.1	30676982	30701050	-	8	circRNA	-	XM_018053110.1	AIM1	mRNA	chrNC_030816.1:30676782-30676981|chrNC_030816.1:30701050-30703155	putative olfactory receptor 56B2	GO:0003674(molecular_function);GO:0005575(cellular_component);GO:0008150(biological_process);GO:0030246(carbohydrate binding)	04740(Olfactory transduction)
circRNA10074	211.41	201.667	188.256	192.567	168.917	176.2	19.8579	17.8199	17.4531	17.1175	14.2849	14.3798	15.2607	18.3769	down	-0.268073	0.0619482	0.178952	no	chrNC_030816.1	30689746	30698358	-	2	circRNA	-	XM_018053110.1	AIM1	mRNA	chrNC_030816.1:30687582-30689745|chrNC_030816.1:30698358-30700881	putative olfactory receptor 56B2	GO:0003674(molecular_function);GO:0005575(cellular_component);GO:0008150(biological_process);GO:0030246(carbohydrate binding)	04740(Olfactory transduction)
circRNA10075	443.173	436	448.25	430.5	418.878	479.067	23.9023	22.1215	23.8618	21.9731	20.34	22.4491	21.5874	23.2952	down	-0.109843	0.120831	0.256776	no	chrNC_030816.1	30943074	30991380	+	4	circRNA	-	XM_005684610.3	ATG5	mRNA	chrNC_030816.1:30929463-30943073|chrNC_030816.1:30991380-31019679	autophagy related 5	GO:0000045(autophagosome assembly);GO:0000422(mitophagy);GO:0005930(axoneme);GO:0006501(C-terminal protein lipidation);GO:0006915(apoptotic process);GO:0006995(cellular response to nitrogen starvation);GO:0019776(Atg8 ligase activity);GO:0034045(pre-autophagosomal structure membrane);GO:0034274(Atg12-Atg5-Atg16 complex);GO:0044804(nucleophagy);GO:0045087(innate immune response);GO:1902017(regulat…	04140(Regulation of autophagy);04622(RIG-I-like receptor signaling pathway);04211(Longevity regulating pathway - mammal);04213(Longevity regulating pathway - multiple species)
circRNA10076	46.3575	51.7358	45.7325	46.902	50.2905	46.5714	2.23153	2.3428	2.17281	2.1366	2.17954	1.94777	2.08797	2.24905	down	-0.107211	0.145751	0.286088	no	chrNC_030816.1	32444789	32469383	+	5	circRNA	-	XM_018053122.1	HACE1	mRNA	chrNC_030816.1:32438689-32444788|chrNC_030816.1:32469383-32478094	Start codon is not identified	GO:0000139(Golgi membrane);GO:0004842(ubiquitin-protein transferase activity);GO:0005634(nucleus);GO:0005737(cytoplasm);GO:0005783(endoplasmic reticulum);GO:0006351(transcription, DNA-templated);GO:0006355(regulation of transcription, DNA-templated);GO:0007030(Golgi organization);GO:0007049(cell cycle);GO:0016567(protein ubiquitination);GO:0016874(ligase activity);GO:0017137(Rab GTPase binding);G…	04120(Ubiquitin mediated proteolysis)
circRNA10077	355	382.783	349.333	401.833	385.2	310	21.2996	21.6052	20.6871	22.816	20.8078	16.16	19.928	21.1973	down	-0.0890857	0.586703	0.706747	no	chrNC_030816.1	40500040	40504414	-	3	circRNA	-	XM_005684664.3	UFL1	mRNA	chrNC_030816.1:40497031-40500039|chrNC_030816.1:40504414-40505737	NA	GO:0001649(osteoblast differentiation);GO:0005634(nucleus);GO:0005737(cytoplasm);GO:0005783(endoplasmic reticulum);GO:0005789(endoplasmic reticulum membrane);GO:0005829(cytosol);GO:0016874(ligase activity);GO:0031397(negative regulation of protein ubiquitination);GO:0032088(negative regulation of NF-kappaB transcription factor activity);GO:0032434(regulation of proteasomal ubiquitin-dependent pro…	NA
circRNA10078	27	14	30.3333	30	42	36	1.95143	0.951876	2.16384	2.05193	2.73298	2.26063	2.34851	1.68905	up	0.475535	0.216027	0.365636	no	chrNC_030816.1	48306282	48306628	+	1	circRNA	-	XR_001918543.1	SRSF12	mRNA	chrNC_030816.1:48298401-48306281|chrNC_030816.1:48306628-48307449	serine/arginine-rich splicing factor 10	GO:0000166(nucleotide binding);GO:0000381(regulation of alternative mRNA splicing, via spliceosome);GO:0000395(mRNA 5'-splice site recognition);GO:0044822(poly(A) RNA binding)	03040(Spliceosome)
circRNA10079	126.208	130.719	125.099	156.689	176.664	173.569	5.10521	4.97425	4.99457	5.99816	6.43389	6.10011	6.17739	5.02468	up	0.297966	0.00810164	0.07757	no	chrNC_030816.1	48407500	48434174	+	5	circRNA	-	XM_018053155.1	RNGTT	mRNA	chrNC_030816.1:48398625-48407499|chrNC_030816.1:48434174-48443281	RNA guanylyltransferase and 5'-phosphatase	GO:0004484(mRNA guanylyltransferase activity);GO:0004651(polynucleotide 5'-phosphatase activity);GO:0004725(protein tyrosine phosphatase activity);GO:0005634(nucleus);GO:0006370(7-methylguanosine mRNA capping);GO:0008138(protein tyrosine/serine/threonine phosphatase activity);GO:0035335(peptidyl-tyrosine dephosphorylation);GO:0050355(triphosphatase activity);GO:0098507(polynucleotide 5' dephospho…	03015(mRNA surveillance pathway)
circRNA1008	97.0762	128.826	95.5	86.4083	93.5833	101.85	5.44659	6.79952	5.28848	4.58795	4.72724	4.9649	4.76003	5.84486	down	-0.296199	0.146059	0.286346	no	chrNC_030808.1	64403979	64413475	-	4	circRNA	-	XM_005674982.3	GSK3B	mRNA	chrNC_030808.1:64380838-64403978|chrNC_030808.1:64413475-64435106	glycogen synthase kinase 3 beta	GO:0000320(re-entry into mitotic cell cycle);GO:0001085(RNA polymerase II transcription factor binding);GO:0001837(epithelial to mesenchymal transition);GO:0001954(positive regulation of cell-matrix adhesion);GO:0002039(p53 binding);GO:0004674(protein serine/threonine kinase activity);GO:0005524(ATP binding);GO:0005634(nucleus);GO:0005739(mitochondrion);GO:0005813(centrosome);GO:0005829(cytosol);…	04012(ErbB signaling pathway);04310(Wnt signaling pathway);04340(Hedgehog signaling pathway);04390(Hippo signaling pathway);04151(PI3K-Akt signaling pathway);04110(Cell cycle);04510(Focal adhesion);04550(Signaling pathways regulating pluripotency of stem cells);04660(T cell receptor signaling pathway);04662(B cell receptor signaling pathway);04062(Chemokine signaling pathway);04910(Insulin signal…
circRNA10080	151.333	157.212	153.016	186.773	210.514	207.902	4.56172	4.45803	4.55249	5.32795	5.71312	5.44494	5.49534	4.52408	up	0.280584	0.00906696	0.0796311	no	chrNC_030816.1	48407500	48444680	+	7	circRNA	-	XM_018053155.1	RNGTT	mRNA	chrNC_030816.1:48398625-48407499|chrNC_030816.1:48444680-48480250	RNA guanylyltransferase and 5'-phosphatase	GO:0004484(mRNA guanylyltransferase activity);GO:0004651(polynucleotide 5'-phosphatase activity);GO:0004725(protein tyrosine phosphatase activity);GO:0005634(nucleus);GO:0006370(7-methylguanosine mRNA capping);GO:0008138(protein tyrosine/serine/threonine phosphatase activity);GO:0035335(peptidyl-tyrosine dephosphorylation);GO:0050355(triphosphatase activity);GO:0098507(polynucleotide 5' dephospho…	03015(mRNA surveillance pathway)
circRNA10081	16.1667	17.5	13.5	24	21.8333	21	2.04774	2.08523	1.68773	2.87685	2.48984	2.31106	2.55925	1.94024	up	0.399489	0.0456451	0.155818	no	chrNC_030816.1	49603824	49604453	-	2	circRNA	-	XM_013966491.2	ORC3	mRNA	chrNC_030816.1:49590433-49603823|chrNC_030816.1:49604453-49612597	origin recognition complex, subunit 3	GO:0000784(nuclear chromosome, telomeric region);GO:0003677(DNA binding);GO:0005654(nucleoplasm);GO:0005664(nuclear origin of replication recognition complex);GO:0006260(DNA replication);GO:0061351(neural precursor cell proliferation)	04110(Cell cycle)
circRNA10082	67.8427	78.8183	54.6819	44.994	47.9893	56.1663	3.44426	3.76428	2.74	2.16171	2.19348	2.47746	2.27755	3.31618	down	-0.542039	0.0632984	0.180909	no	chrNC_030816.1	51129110	51140802	+	6	circRNA	-	XM_018053176.1	SNX14	mRNA	chrNC_030816.1:51113527-51129109|chrNC_030816.1:51140802-51144833	NA	GO:0005764(lysosome);GO:0005770(late endosome);GO:0016021(integral component of membrane);GO:0080025(phosphatidylinositol-3,5-bisphosphate binding);GO:0097352(autophagosome maturation)	NA
circRNA10083	211	225.702	188.335	166.305	183.581	173.593	3.93442	3.95908	3.46613	2.93463	3.08193	2.81234	2.94297	3.78654	down	-0.363609	0.0193852	0.105214	no	chrNC_030816.1	51140718	51164249	+	13	circRNA	-	XM_018053176.1	SNX14	mRNA	chrNC_030816.1:51136487-51140717|chrNC_030816.1:51164249-51169250	NA	GO:0005764(lysosome);GO:0005770(late endosome);GO:0016021(integral component of membrane);GO:0080025(phosphatidylinositol-3,5-bisphosphate binding);GO:0097352(autophagosome maturation)	NA
circRNA10084	124.638	140.089	113.903	109.791	107.374	101.337	4.4528	4.70811	4.01636	3.71195	3.45367	3.1455	3.43704	4.39242	down	-0.353852	0.0229181	0.113046	no	chrNC_030816.1	51152946	51161525	+	6	circRNA	-	XM_018053176.1	SNX14	mRNA	chrNC_030816.1:51147544-51152945|chrNC_030816.1:51161525-51164165	NA	GO:0005764(lysosome);GO:0005770(late endosome);GO:0016021(integral component of membrane);GO:0080025(phosphatidylinositol-3,5-bisphosphate binding);GO:0097352(autophagosome maturation)	NA
circRNA10085	55	51.3167	47.9333	66.8333	64.9167	60.6667	2.69409	2.36467	2.31741	3.09809	2.86288	2.58189	2.84762	2.45872	up	0.211846	0.114389	0.248973	no	chrNC_030816.1	52439923	52454168	+	4	circRNA	-	XM_005684719.3	CEP162	mRNA	chrNC_030816.1:52435973-52439922|chrNC_030816.1:52454168-52455274	nucleoprotein TPR-like	GO:0005654(nucleoplasm);GO:0005814(centriole);GO:0005879(axonemal microtubule);GO:0042384(cilium assembly)	03013(RNA transport)
circRNA10086	177	182.15	171.917	211.722	182.583	171.143	3.50361	3.39183	3.35874	3.96607	3.25388	2.94333	3.38776	3.41806	down	-0.0128472	0.929799	0.95489	no	chrNC_030816.1	52477481	52489848	+	7	circRNA	-	XM_005684719.3	CEP162	mRNA	chrNC_030816.1:52471372-52477480|chrNC_030816.1:52489848-52495051	nucleoprotein TPR-like	GO:0005654(nucleoplasm);GO:0005814(centriole);GO:0005879(axonemal microtubule);GO:0042384(cilium assembly)	03013(RNA transport)
circRNA10087	34.3667	38.1667	51.25	52.5595	49	52.5	1.58438	1.65526	2.33201	2.2931	2.03383	2.10289	2.14327	1.85722	up	0.206675	0.353968	0.504625	no	chrNC_030816.1	52676094	52699110	-	5	circRNA	-	XM_005684721.3	LOC102184907	mRNA	chrNC_030816.1:52666115-52676093|chrNC_030816.1:52699110-52700932	cytochrome b5 reductase 4	GO:0004128(cytochrome-b5 reductase activity, acting on NAD(P)H);GO:0005783(endoplasmic reticulum);GO:0020037(heme binding);GO:0046872(metal ion binding);GO:0055114(oxidation-reduction process)	00520(Amino sugar and nucleotide sugar metabolism)
circRNA10088	66.8333	62.5833	72.5	43.25	83	79.75	6.16231	5.42839	6.59788	3.77388	6.8901	6.38879	5.68426	6.06286	down	-0.0930271	0.740854	0.822978	no	chrNC_030816.1	53703354	53703625	-	1	circRNA	-	XM_018053190.1	PTPRK	mRNA	chrNC_030816.1:53613016-53703353|chrNC_030816.1:53703625-53789670	protein tyrosine phosphatase, receptor type, M	GO:0004725(protein tyrosine phosphatase activity);GO:0016021(integral component of membrane);GO:0035335(peptidyl-tyrosine dephosphorylation);GO:0001750(photoreceptor outer segment);GO:0005911(cell-cell junction);GO:0007179(transforming growth factor beta receptor signaling pathway);GO:0008013(beta-catenin binding);GO:0009986(cell surface);GO:0010839(negative regulation of keratinocyte proliferati…	04514(Cell adhesion molecules (CAMs));04520(Adherens junction)
circRNA10089	365.679	430.781	401.293	237.271	249.301	272.404	13.7086	15.1919	14.8481	8.41763	8.41423	8.87245	8.5681	14.5829	down	-0.767227	0.00266679	0.0553022	no	chrNC_030816.1	55049042	55061427	-	5	circRNA	-	XM_005684734.3	ARHGAP18	mRNA	chrNC_030816.1:55036335-55049041|chrNC_030816.1:55061427-55066305	ArfGAP with RhoGAP domain, ankyrin repeat and PH domain 3	GO:0005096(GTPase activator activity);GO:0005737(cytoplasm);GO:0007264(small GTPase mediated signal transduction);GO:0008360(regulation of cell shape);GO:0030833(regulation of actin filament polymerization);GO:0043547(positive regulation of GTPase activity);GO:0051056(regulation of small GTPase mediated signal transduction);GO:2000145(regulation of cell motility)	04144(Endocytosis)
circRNA1009	2.5	5.5	1.5	8.5	2	3.5	0.188285	0.389673	0.111502	0.605822	0.135613	0.229024	0.323486	0.22982	up	0.493202	0.609604	0.724372	no	chrNC_030808.1	64650284	64653148	-	2	circRNA	-	XM_018043285.1	GPR156	mRNA	chrNC_030808.1:64643186-64650283|chrNC_030808.1:64653148-64654425	G protein-coupled receptor 156	GO:0004965(G-protein coupled GABA receptor activity);GO:0007186(G-protein coupled receptor signaling pathway);GO:0016021(integral component of membrane)	04080(Neuroactive ligand-receptor interaction)
circRNA10090	381.667	386.078	267.167	411.703	316.833	369	5.29426	5.038	3.65779	5.4045	3.95685	4.44718	4.60284	4.66335	down	-0.0188416	0.931754	0.956302	no	chrNC_030816.1	56258764	56322020	-	11	circRNA	-	XM_018053208.1	EPB41L2	mRNA	chrNC_030816.1:56254026-56258763|chrNC_030816.1:56322020-56339056	erythrocyte membrane protein band 4.1-like 2	GO:0003779(actin binding);GO:0005198(structural molecule activity);GO:0005654(nucleoplasm);GO:0005737(cytoplasm);GO:0005856(cytoskeleton);GO:0005886(plasma membrane);GO:0005925(focal adhesion);GO:0008180(COP9 signalosome);GO:0019898(extrinsic component of membrane);GO:0030507(spectrin binding);GO:0030866(cortical actin cytoskeleton organization);GO:0042731(PH domain binding);GO:0070062(extracellu…	04530(Tight junction)
circRNA10091	1212.88	1400.82	1314.44	1754.33	1764.64	2027.21	16.6313	18.0696	17.7894	22.7651	21.7851	24.1514	22.9005	17.4968	up	0.388291	0.00465441	0.0663991	no	chrNC_030816.1	57084777	57114247	+	17	circRNA	-	XM_018053516.1	ENPP1	mRNA	chrNC_030816.1:57083705-57084776|chrNC_030816.1:57114247-57116457	ectonucleotide pyrophosphatase/phosphodiesterase 1	GO:0003676(nucleic acid binding);GO:0004528(phosphodiesterase I activity);GO:0004551(nucleotide diphosphatase activity);GO:0005044(scavenger receptor activity);GO:0005158(insulin receptor binding);GO:0005524(ATP binding);GO:0005615(extracellular space);GO:0005765(lysosomal membrane);GO:0005886(plasma membrane);GO:0006091(generation of precursor metabolites and energy);GO:0006898(receptor-mediated…	00500(Starch and sucrose metabolism);00230(Purine metabolism);00760(Nicotinate and nicotinamide metabolism);00770(Pantothenate and CoA biosynthesis)
circRNA10092	131.333	153.7	145.009	129.486	153.25	173.2	8.97488	9.88074	9.78058	8.37387	9.42868	10.2834	9.362	9.5454	down	-0.0279886	0.787385	0.856837	no	chrNC_030816.1	60114178	60118992	-	4	circRNA	-	XM_005684790.3	HBS1L	mRNA	chrNC_030816.1:60111182-60114177|chrNC_030816.1:60118992-60120870	HBS1-like translational GTPase	GO:0003924(GTPase activity);GO:0005525(GTP binding);GO:0016020(membrane);GO:0070062(extracellular exosome)	03015(mRNA surveillance pathway);05134(Legionellosis)
circRNA10093	257.329	241.886	216.063	180.283	233.546	242.573	20.8857	18.4686	17.3084	13.8474	17.0659	17.1057	16.0063	18.8876	down	-0.238795	0.128795	0.265808	no	chrNC_030816.1	60484892	60530639	-	3	circRNA	-	XR_001918550.1	AHI1	mRNA	chrNC_030816.1:60460964-60484891|chrNC_030816.1:60530639-60544004	1-phosphatidylinositol 4	GO:0001738(morphogenesis of a polarized epithelium);GO:0001947(heart looping);GO:0002092(positive regulation of receptor internalization);GO:0005813(centrosome);GO:0005814(centriole);GO:0005911(cell-cell junction);GO:0005912(adherens junction);GO:0005929(cilium);GO:0007169(transmembrane receptor protein tyrosine kinase signaling pathway);GO:0007417(central nervous system development);GO:0010842(r…	03015(mRNA surveillance pathway);00562(Inositol phosphate metabolism);04070(Phosphatidylinositol signaling system);04933(AGE-RAGE signaling pathway in diabetic complications)
circRNA10094	155.829	153.886	141.897	133.617	141.962	154.573	22.4605	20.8656	20.1864	18.2256	18.4222	19.3571	18.6683	21.1708	down	-0.181486	0.0458124	0.156106	no	chrNC_030816.1	60494731	60530639	-	2	circRNA	-	XM_018053237.1	AHI1	mRNA	chrNC_030816.1:60460964-60494730|chrNC_030816.1:60530639-60544004	1-phosphatidylinositol 4	GO:0001738(morphogenesis of a polarized epithelium);GO:0001947(heart looping);GO:0002092(positive regulation of receptor internalization);GO:0005813(centrosome);GO:0005814(centriole);GO:0005911(cell-cell junction);GO:0005912(adherens junction);GO:0005929(cilium);GO:0007169(transmembrane receptor protein tyrosine kinase signaling pathway);GO:0007417(central nervous system development);GO:0010842(r…	03015(mRNA surveillance pathway);00562(Inositol phosphate metabolism);04070(Phosphatidylinositol signaling system);04933(AGE-RAGE signaling pathway in diabetic complications)
circRNA10095	176.477	173.71	161.942	155.468	141.321	139.061	3.53795	3.27604	3.20433	2.94953	2.55075	2.42217	2.64082	3.33944	down	-0.338623	0.027509	0.122102	no	chrNC_030816.1	63780049	63805919	-	10	circRNA	-	XM_018053267.1	REPS1	mRNA	chrNC_030816.1:63770199-63780048|chrNC_030816.1:63805919-63807580	hypothetical protein	GO:0005509(calcium ion binding);GO:0005886(plasma membrane);GO:0005905(clathrin-coated pit);GO:0017124(SH3 domain binding)	04144(Endocytosis)
circRNA10096	153.861	158.339	131.482	121.746	117.263	115.714	4.79349	4.64059	4.04302	3.58945	3.28914	3.13218	3.33692	4.49237	down	-0.428958	0.0192217	0.104725	no	chrNC_030816.1	68858320	68875340	+	5	circRNA	-	XM_013966586.2	UTRN	mRNA	chrNC_030816.1:68856405-68858319|chrNC_030816.1:68875340-68877435	dystrophin	GO:0001954(positive regulation of cell-matrix adhesion);GO:0003779(actin binding);GO:0005178(integrin binding);GO:0005654(nucleoplasm);GO:0005737(cytoplasm);GO:0008270(zinc ion binding);GO:0016010(dystrophin-associated glycoprotein complex);GO:0017166(vinculin binding);GO:0019901(protein kinase binding);GO:0031527(filopodium membrane);GO:0031594(neuromuscular junction);GO:0042383(sarcolemma);GO:0…	05410(Hypertrophic cardiomyopathy (HCM));05412(Arrhythmogenic right ventricular cardiomyopathy (ARVC));05414(Dilated cardiomyopathy (DCM));05416(Viral myocarditis)
circRNA10097	527.967	524.785	480.21	413.975	435.368	424.081	4.92054	4.60097	4.41725	3.65116	3.65308	3.43394	3.57939	4.64625	down	-0.376354	0.0079887	0.0772782	no	chrNC_030816.1	68858320	68909603	+	17	circRNA	-	XM_013966586.2	UTRN	mRNA	chrNC_030816.1:68856405-68858319|chrNC_030816.1:68909603-68915054	dystrophin	GO:0001954(positive regulation of cell-matrix adhesion);GO:0003779(actin binding);GO:0005178(integrin binding);GO:0005654(nucleoplasm);GO:0005737(cytoplasm);GO:0008270(zinc ion binding);GO:0016010(dystrophin-associated glycoprotein complex);GO:0017166(vinculin binding);GO:0019901(protein kinase binding);GO:0031527(filopodium membrane);GO:0031594(neuromuscular junction);GO:0042383(sarcolemma);GO:0…	05410(Hypertrophic cardiomyopathy (HCM));05412(Arrhythmogenic right ventricular cardiomyopathy (ARVC));05414(Dilated cardiomyopathy (DCM));05416(Viral myocarditis)
circRNA10098	82.322	81.3821	65.6359	60.6922	53.4902	52.8611	4.88084	4.5391	3.84093	3.40536	2.85529	2.72303	2.99456	4.42029	down	-0.561797	0.0230876	0.113396	no	chrNC_030816.1	68874264	68875340	+	2	circRNA	-	XM_013966586.2	UTRN	mRNA	chrNC_030816.1:68867232-68874263|chrNC_030816.1:68875340-68877435	dystrophin	GO:0001954(positive regulation of cell-matrix adhesion);GO:0003779(actin binding);GO:0005178(integrin binding);GO:0005654(nucleoplasm);GO:0005737(cytoplasm);GO:0008270(zinc ion binding);GO:0016010(dystrophin-associated glycoprotein complex);GO:0017166(vinculin binding);GO:0019901(protein kinase binding);GO:0031527(filopodium membrane);GO:0031594(neuromuscular junction);GO:0042383(sarcolemma);GO:0…	05410(Hypertrophic cardiomyopathy (HCM));05412(Arrhythmogenic right ventricular cardiomyopathy (ARVC));05414(Dilated cardiomyopathy (DCM));05416(Viral myocarditis)
circRNA10099	51.3083	62.7778	61.0524	40.4571	43.7905	53.525	3.97157	4.57133	4.66437	2.96361	3.05177	3.59972	3.20503	4.40242	down	-0.45796	0.0155056	0.0964576	no	chrNC_030816.1	68973755	68976188	+	2	circRNA	-	XM_013966586.2	UTRN	mRNA	chrNC_030816.1:68970473-68973754|chrNC_030816.1:68976188-68981255	dystrophin	GO:0001954(positive regulation of cell-matrix adhesion);GO:0003779(actin binding);GO:0005178(integrin binding);GO:0005654(nucleoplasm);GO:0005737(cytoplasm);GO:0008270(zinc ion binding);GO:0016010(dystrophin-associated glycoprotein complex);GO:0017166(vinculin binding);GO:0019901(protein kinase binding);GO:0031527(filopodium membrane);GO:0031594(neuromuscular junction);GO:0042383(sarcolemma);GO:0…	05410(Hypertrophic cardiomyopathy (HCM));05412(Arrhythmogenic right ventricular cardiomyopathy (ARVC));05414(Dilated cardiomyopathy (DCM));05416(Viral myocarditis)
circRNA101	102.587	120.843	115.687	121.06	127.494	138.075	5.6546	6.26601	6.29375	6.31478	6.32698	6.61242	6.41806	6.07145	up	0.0800954	0.234384	0.38443	no	chrNC_030829.1	54229013	54240934	+	2	circRNA	-	XM_018067005.1	ZDHHC3	mRNA	chrNC_030829.1:54208215-54229012|chrNC_030829.1:54240934-54246999	zinc finger protein DHHC domain containing protein	GO:0005794(Golgi apparatus);GO:0006605(protein targeting);GO:0008270(zinc ion binding);GO:0016021(integral component of membrane);GO:0018345(protein palmitoylation);GO:0019706(protein-cysteine S-palmitoyltransferase activity)	04391(Hippo signaling pathway -fly)
circRNA1010	137.694	128.269	132.917	227.017	193.632	202.183	7.2245	6.33105	6.88314	11.272	9.14672	9.21667	9.87846	6.8129	up	0.536018	0.0352805	0.137136	no	chrNC_030808.1	65121870	65122347	+	1	circRNA	-	XM_005674994.3	GTF2E1	mRNA	chrNC_030808.1:65117323-65121869|chrNC_030808.1:65122347-65139091	general transcription factor IIE subunit 1	GO:0005634(nucleus);GO:0006355(regulation of transcription, DNA-templated);GO:0006367(transcription initiation from RNA polymerase II promoter);GO:0043565(sequence-specific DNA binding);GO:0046872(metal ion binding)	03022(Basal transcription factors);05203(Viral carcinogenesis);05169(Epstein-Barr virus infection)
circRNA10100	209.881	220.628	192.037	141.118	140.553	149.772	7.48752	7.40437	6.76182	4.7643	4.51442	4.64228	4.64033	7.2179	down	-0.637351	0.00445118	0.0657027	no	chrNC_030816.1	69105816	69149923	+	4	circRNA	-	XM_013966586.2	UTRN	mRNA	chrNC_030816.1:69091373-69105815|chrNC_030816.1:69149923-69152995	dystrophin	GO:0001954(positive regulation of cell-matrix adhesion);GO:0003779(actin binding);GO:0005178(integrin binding);GO:0005654(nucleoplasm);GO:0005737(cytoplasm);GO:0008270(zinc ion binding);GO:0016010(dystrophin-associated glycoprotein complex);GO:0017166(vinculin binding);GO:0019901(protein kinase binding);GO:0031527(filopodium membrane);GO:0031594(neuromuscular junction);GO:0042383(sarcolemma);GO:0…	05410(Hypertrophic cardiomyopathy (HCM));05412(Arrhythmogenic right ventricular cardiomyopathy (ARVC));05414(Dilated cardiomyopathy (DCM));05416(Viral myocarditis)
circRNA10101	127.631	139.118	112.327	86.7672	100.126	95.2989	7.54938	7.74105	6.55771	4.85691	5.3321	4.89755	5.02885	7.28271	down	-0.534246	0.0147592	0.0942052	no	chrNC_030816.1	69149777	69182543	+	5	circRNA	-	XM_013966586.2	UTRN	mRNA	chrNC_030816.1:69141301-69149776|chrNC_030816.1:69182543-69190367	dystrophin	GO:0001954(positive regulation of cell-matrix adhesion);GO:0003779(actin binding);GO:0005178(integrin binding);GO:0005654(nucleoplasm);GO:0005737(cytoplasm);GO:0008270(zinc ion binding);GO:0016010(dystrophin-associated glycoprotein complex);GO:0017166(vinculin binding);GO:0019901(protein kinase binding);GO:0031527(filopodium membrane);GO:0031594(neuromuscular junction);GO:0042383(sarcolemma);GO:0…	05410(Hypertrophic cardiomyopathy (HCM));05412(Arrhythmogenic right ventricular cardiomyopathy (ARVC));05414(Dilated cardiomyopathy (DCM));05416(Viral myocarditis)
circRNA10102	184.494	208.852	209.467	207.968	206.95	188.611	2.69641	2.87147	3.02157	2.8764	2.72311	2.39501	2.66484	2.86315	down	-0.103554	0.317907	0.469873	no	chrNC_030816.1	70265609	70280682	-	8	circRNA	-	XM_018053309.1	SHPRH	mRNA	chrNC_030816.1:70259756-70265608|chrNC_030816.1:70280682-70282421	NA	GO:0000209(protein polyubiquitination);GO:0000786(nucleosome);GO:0003677(DNA binding);GO:0004842(ubiquitin-protein transferase activity);GO:0005524(ATP binding);GO:0005634(nucleus);GO:0006334(nucleosome assembly);GO:0008270(zinc ion binding)	NA
circRNA10103	62.0167	64.0167	61.7429	67.25	75.45	84.7833	5.11628	4.96822	5.02745	5.25036	5.60405	6.07706	5.64383	5.03732	up	0.164017	0.122688	0.259252	no	chrNC_030816.1	73715899	73719139	-	3	circRNA	-	XM_005684899.2	PPIL4	mRNA	chrNC_030816.1:73709786-73715898|chrNC_030816.1:73719139-73724421	peptidyl-prolyl cis-trans isomerase-like 1-like	GO:0000166(nucleotide binding);GO:0000413(protein peptidyl-prolyl isomerization);GO:0003755(peptidyl-prolyl cis-trans isomerase activity);GO:0005654(nucleoplasm);GO:0005737(cytoplasm);GO:0006457(protein folding);GO:0044822(poly(A) RNA binding)	03040(Spliceosome)
circRNA10104	192.675	227.5	218.083	172.083	211.5	233.417	8.73816	9.70595	9.76186	7.38557	8.63579	9.19737	8.40624	9.40199	down	-0.161505	0.202963	0.350829	no	chrNC_030816.1	75288233	75297163	+	6	circRNA	-	XM_018053357.1	MTHFD1L	mRNA	chrNC_030816.1:75283322-75288232|chrNC_030816.1:75297163-75312593	methylenetetrahydrofolate dehydrogenase (NADP+ dependent) 1-like	GO:0004329(formate-tetrahydrofolate ligase activity);GO:0004477(methenyltetrahydrofolate cyclohydrolase activity);GO:0004488(methylenetetrahydrofolate dehydrogenase (NADP+) activity);GO:0005524(ATP binding);GO:0005739(mitochondrion);GO:0005829(cytosol);GO:0006730(one-carbon metabolic process);GO:0009396(folic acid-containing compound biosynthetic process);GO:0035999(tetrahydrofolate interconversi…	00670(One carbon pool by folate)
circRNA10105	392.658	477.083	432.117	407.528	436.5	493.75	14.3762	16.4318	15.6151	14.1201	14.3883	15.7063	14.7382	15.4744	down	-0.0703179	0.396715	0.544646	no	chrNC_030816.1	75336553	75355225	+	7	circRNA	-	XM_018053357.1	MTHFD1L	mRNA	chrNC_030816.1:75332274-75336552|chrNC_030816.1:75355225-75383251	methylenetetrahydrofolate dehydrogenase (NADP+ dependent) 1-like	GO:0004329(formate-tetrahydrofolate ligase activity);GO:0004477(methenyltetrahydrofolate cyclohydrolase activity);GO:0004488(methylenetetrahydrofolate dehydrogenase (NADP+) activity);GO:0005524(ATP binding);GO:0005739(mitochondrion);GO:0005829(cytosol);GO:0006730(one-carbon metabolic process);GO:0009396(folic acid-containing compound biosynthetic process);GO:0035999(tetrahydrofolate interconversi…	00670(One carbon pool by folate)
circRNA10106	1198.92	1243.21	1141.51	900.97	1005.22	1040.02	5.33696	5.20605	5.0153	3.79546	4.02867	4.02238	3.94884	5.1861	down	-0.393223	0.000618676	0.0396224	no	chrNC_030816.1	76482518	76573072	-	35	circRNA	-	XM_018053369.1	SYNE1	mRNA	chrNC_030816.1:76470820-76482517|chrNC_030816.1:76573072-76580152	dystrophin	GO:0005521(lamin binding);GO:0005654(nucleoplasm);GO:0005794(Golgi apparatus);GO:0007030(Golgi organization);GO:0016021(integral component of membrane);GO:0030017(sarcomere);GO:0031965(nuclear membrane);GO:0034993(LINC complex);GO:0040023(establishment of nucleus localization);GO:0042692(muscle cell differentiation);GO:0042803(protein homodimerization activity);GO:0044822(poly(A) RNA binding);GO:…	05410(Hypertrophic cardiomyopathy (HCM));05412(Arrhythmogenic right ventricular cardiomyopathy (ARVC));05414(Dilated cardiomyopathy (DCM));05416(Viral myocarditis)
circRNA10107	66.1	74.9087	69.3274	47.419	62.5357	61.3476	3.596	3.83366	3.72254	2.44131	3.06298	2.8997	2.80133	3.7174	down	-0.408182	0.0273754	0.122081	no	chrNC_030816.1	76504531	76510808	-	3	circRNA	-	XM_018053369.1	SYNE1	mRNA	chrNC_030816.1:76503923-76504530|chrNC_030816.1:76510808-76515492	dystrophin	GO:0005521(lamin binding);GO:0005654(nucleoplasm);GO:0005794(Golgi apparatus);GO:0007030(Golgi organization);GO:0016021(integral component of membrane);GO:0030017(sarcomere);GO:0031965(nuclear membrane);GO:0034993(LINC complex);GO:0040023(establishment of nucleus localization);GO:0042692(muscle cell differentiation);GO:0042803(protein homodimerization activity);GO:0044822(poly(A) RNA binding);GO:…	05410(Hypertrophic cardiomyopathy (HCM));05412(Arrhythmogenic right ventricular cardiomyopathy (ARVC));05414(Dilated cardiomyopathy (DCM));05416(Viral myocarditis)
circRNA10108	660.602	692.728	677.363	635.917	584.433	542.679	4.37371	4.31454	4.42636	3.98438	3.48371	3.12169	3.52993	4.37153	down	-0.308502	0.0757777	0.199429	no	chrNC_030816.1	78746109	78792210	+	19	circRNA	-	XM_018053394.1	SCAF8	mRNA	chrNC_030816.1:78704843-78746108|chrNC_030816.1:78792210-78855354	pre-mRNA cleavage complex 2 protein Pcf11-like	GO:0000166(nucleotide binding);GO:0003676(nucleic acid binding)	03015(mRNA surveillance pathway)
circRNA10109	427.147	394.419	393.005	363.659	366.046	355.192	4.49168	3.90168	4.07892	3.6189	3.46548	3.24512	3.44317	4.15742	down	-0.271953	0.034014	0.134641	no	chrNC_030816.1	79049169	79085124	+	7	circRNA	-	XM_018053392.1	TIAM2	mRNA	chrNC_030816.1:79047863-79049168|chrNC_030816.1:79085124-79094157	T-lymphoma invasion and metastasis-inducing protein 1-like	GO:0005057(receptor signaling protein activity);GO:0005089(Rho guanyl-nucleotide exchange factor activity);GO:0005096(GTPase activator activity);GO:0005737(cytoplasm);GO:0016020(membrane);GO:0035023(regulation of Rho protein signal transduction);GO:0035556(intracellular signal transduction);GO:0043547(positive regulation of GTPase activity);GO:0070062(extracellular exosome)	04810(Regulation of actin cytoskeleton)
circRNA1011	211.004	192.102	188.575	293.517	249.132	287.683	7.78218	6.66508	6.86452	10.2446	8.2725	9.21855	9.24521	7.10393	up	0.38009	0.0427343	0.150604	no	chrNC_030808.1	65121870	65139293	+	2	circRNA	-	XM_005674994.3	GTF2E1	mRNA	chrNC_030808.1:65117323-65121869|chrNC_030808.1:65139293-65145127	general transcription factor IIE subunit 1	GO:0005634(nucleus);GO:0006355(regulation of transcription, DNA-templated);GO:0006367(transcription initiation from RNA polymerase II promoter);GO:0043565(sequence-specific DNA binding);GO:0046872(metal ion binding)	03022(Basal transcription factors);05203(Viral carcinogenesis);05169(Epstein-Barr virus infection)
circRNA10110	148.192	156.574	143.058	134.273	140.004	140.261	3.18473	3.16542	3.03442	2.73079	2.70886	2.61893	2.68619	3.12819	down	-0.219765	0.00233371	0.054009	no	chrNC_030816.1	79055891	79075737	+	5	circRNA	-	XM_018053392.1	TIAM2	mRNA	chrNC_030816.1:79050314-79055890|chrNC_030816.1:79075737-79085052	T-lymphoma invasion and metastasis-inducing protein 1-like	GO:0005057(receptor signaling protein activity);GO:0005089(Rho guanyl-nucleotide exchange factor activity);GO:0005096(GTPase activator activity);GO:0005737(cytoplasm);GO:0016020(membrane);GO:0035023(regulation of Rho protein signal transduction);GO:0035556(intracellular signal transduction);GO:0043547(positive regulation of GTPase activity);GO:0070062(extracellular exosome)	04810(Regulation of actin cytoskeleton)
circRNA10111	44	43.0833	44.25	33.625	45.6667	38.1667	2.67191	2.46117	2.65215	1.93234	2.4967	2.01368	2.14757	2.59508	down	-0.27307	0.112626	0.246564	no	chrNC_030816.1	79205602	79222570	-	3	circRNA	-	XM_005684933.3	TFB1M	mRNA	chrNC_030816.1:79197502-79205601|chrNC_030816.1:79222570-79225719	NA	GO:0000179(rRNA (adenine-N6,N6-)-dimethyltransferase activity);GO:0003677(DNA binding);GO:0005759(mitochondrial matrix);GO:0006351(transcription, DNA-templated);GO:0006355(regulation of transcription, DNA-templated);GO:0031167(rRNA methylation);GO:0042645(mitochondrial nucleoid);GO:0044822(poly(A) RNA binding)	NA
circRNA10112	55.1	56.6667	77.2667	97.7833	67.3333	73.9	4.00546	3.87517	5.54381	6.72692	4.40684	4.66748	5.26708	4.47481	up	0.235177	0.43667	0.580957	no	chrNC_030816.1	80772193	80847417	+	2	circRNA	-	XM_018053399.1	ARID1B	mRNA	chrNC_030816.1:80724872-80772192|chrNC_030816.1:80847417-80879044	NA	GO:0003677(DNA binding);GO:0005654(nucleoplasm);GO:0005737(cytoplasm);GO:0006338(chromatin remodeling);GO:0016514(SWI/SNF complex);GO:0071565(nBAF complex)	NA
circRNA10113	79.1	76.9583	100.6	130.117	89.7083	98.8167	4.35042	3.98174	5.46095	6.77234	4.44206	4.72196	5.31212	4.5977	up	0.208375	0.461442	0.602321	no	chrNC_030816.1	80772193	80879155	+	3	circRNA	-	XM_018053399.1	ARID1B	mRNA	chrNC_030816.1:80724872-80772192|chrNC_030816.1:80879155-80975841	NA	GO:0003677(DNA binding);GO:0005654(nucleoplasm);GO:0005737(cytoplasm);GO:0006338(chromatin remodeling);GO:0016514(SWI/SNF complex);GO:0071565(nBAF complex)	NA
circRNA10114	680.908	652.927	636.044	577.943	579.677	607.526	5.73242	5.17102	5.28508	4.60453	4.39372	4.44377	4.48067	5.39617	down	-0.268221	0.0225106	0.112232	no	chrNC_030816.1	82114862	82231394	+	6	circRNA	-	XM_018053415.1	TULP4	mRNA	chrNC_030816.1:82061740-82114861|chrNC_030816.1:82231394-82240101	NA	GO:0005737(cytoplasm);GO:0035556(intracellular signal transduction)	NA
circRNA10115	2481.98	2789.84	2621.1	3269.76	3424.25	3498.56	86.454	91.4172	90.1127	107.784	107.386	105.88	107.017	89.328	up	0.260653	0.00294973	0.0568076	no	chrNC_030816.1	83346638	83352263	-	5	circRNA	-	XM_005684947.2	TCP1	mRNA	chrNC_030816.1:83346349-83346637|chrNC_030816.1:83352263-83352638	NA	GO:0000242(pericentriolar material);GO:0001669(acrosomal vesicle);GO:0002199(zona pellucida receptor complex);GO:0005524(ATP binding);GO:0005720(nuclear heterochromatin);GO:0005794(Golgi apparatus);GO:0005832(chaperonin-containing T-complex);GO:0005874(microtubule);GO:0006457(protein folding);GO:0007339(binding of sperm to zona pellucida);GO:0031625(ubiquitin protein ligase binding);GO:0043209(my…	NA
circRNA10116	1	1.5	0.333333	1.5	1.5	0	0.152924	0.215789	0.0503118	0.217079	0.206521	0	0.1412	0.139675	up	0.0156672	0.986738	0.992822	no	chrNC_030816.1	85256119	85256282	-	1	circRNA	-	XM_018053444.1	PARK2	mRNA	chrNC_030816.1:85121663-85256118|chrNC_030816.1:85256282-85489427	parkin RBR E3 ubiquitin protein ligase	GO:0000151(ubiquitin ligase complex);GO:0004842(ubiquitin-protein transferase activity);GO:0005634(nucleus);GO:0005739(mitochondrion);GO:0005829(cytosol);GO:0016567(protein ubiquitination);GO:0016874(ligase activity);GO:0046872(metal ion binding)	04141(Protein processing in endoplasmic reticulum);04120(Ubiquitin mediated proteolysis);05012(Parkinson's disease)
circRNA10117	174.25	180.185	158.25	110.333	115.786	106.583	12.1392	11.8086	10.8812	7.27402	7.26222	6.45124	6.99583	11.6096	down	-0.730757	0.000910361	0.0421347	no	chrNC_030816.1	88879849	88889076	-	3	circRNA	-	XM_018053460.1	RPS6KA2	mRNA	chrNC_030816.1:88863528-88879848|chrNC_030816.1:88889076-88894150	ribosomal protein S6 kinase, 90kDa, polypeptide 2	GO:0000287(magnesium ion binding);GO:0001556(oocyte maturation);GO:0002035(brain renin-angiotensin system);GO:0004674(protein serine/threonine kinase activity);GO:0004711(ribosomal protein S6 kinase activity);GO:0004712(protein serine/threonine/tyrosine kinase activity);GO:0005524(ATP binding);GO:0005634(nucleus);GO:0005654(nucleoplasm);GO:0005737(cytoplasm);GO:0005819(spindle);GO:0007507(heart d…	04010(MAPK signaling pathway);04150(mTOR signaling pathway);04114(Oocyte meiosis);04914(Progesterone-mediated oocyte maturation);04720(Long-term potentiation);04722(Neurotrophin signaling pathway);04931(Insulin resistance)
circRNA10118	322.479	412.081	351.547	295.2	315.358	319.319	14.0167	16.8495	15.0814	12.1426	12.3408	12.0588	12.1808	15.3159	down	-0.330425	0.0615533	0.178416	no	chrNC_030816.1	90126793	90187231	+	6	circRNA	-	XM_018053484.1	SMOC2	mRNA	chrNC_030816.1:90125744-90126792|chrNC_030816.1:90187231-90216356	thyroglobulin	GO:0005509(calcium ion binding);GO:0005604(basement membrane);GO:0005614(interstitial matrix);GO:0007165(signal transduction);GO:0008201(heparin binding);GO:0010811(positive regulation of cell-substrate adhesion);GO:0030198(extracellular matrix organization)	04918(Thyroid hormone synthesis);05320(Autoimmune thyroid disease)
circRNA10119	629.062	721.387	610.283	565.333	586.75	604.283	18.134	19.5628	17.3639	15.4225	15.2283	15.1348	15.2619	18.3536	down	-0.266128	0.0387647	0.143277	no	chrNC_030816.1	90967636	90975164	-	7	circRNA	-	XM_018053489.1	PHF10	mRNA	chrNC_030816.1:90961851-90967635|chrNC_030816.1:90975164-90978070	NA	GO:0005515(protein binding);GO:0005634(nucleus);GO:0006351(transcription, DNA-templated);GO:0006355(regulation of transcription, DNA-templated);GO:0007399(nervous system development);GO:0008270(zinc ion binding);GO:0071564(npBAF complex)	NA
circRNA1012	359.037	332.369	333.575	508.517	446.048	491.35	9.76626	8.50494	8.95566	13.0902	10.9237	11.6123	11.8754	9.07562	up	0.387903	0.0286966	0.124301	no	chrNC_030808.1	65121870	65145369	+	3	circRNA	-	XM_005674994.3	GTF2E1	mRNA	chrNC_030808.1:65117323-65121869|chrNC_030808.1:65145369-65149937	general transcription factor IIE subunit 1	GO:0005634(nucleus);GO:0006355(regulation of transcription, DNA-templated);GO:0006367(transcription initiation from RNA polymerase II promoter);GO:0043565(sequence-specific DNA binding);GO:0046872(metal ion binding)	03022(Basal transcription factors);05203(Viral carcinogenesis);05169(Epstein-Barr virus infection)
circRNA10120	132.16	146.5	158.1	122.826	126	147.083	6.80599	7.09725	8.03596	5.98594	5.84196	6.58099	6.1363	7.31307	down	-0.253109	0.0659489	0.185087	no	chrNC_030816.1	91408052	91424592	+	3	circRNA	-	XM_018053501.1	FAM120B	mRNA	chrNC_030816.1:91403035-91408051|chrNC_030816.1:91424592-91430100	enoyl-CoA delta isomerase 2	GO:0005634(nucleus);GO:0006351(transcription, DNA-templated);GO:0006355(regulation of transcription, DNA-templated);GO:0030154(cell differentiation)	03420(Nucleotide excision repair);00071(Fatty acid degradation);04146(Peroxisome)
circRNA10121	41.5	55	41.75	44.5	34.25	30.5	2.22393	2.77267	2.20824	2.25676	1.65246	1.42007	1.77643	2.40161	down	-0.435023	0.120416	0.256278	no	chrNC_030826.1	7266542	7271974	+	4	circRNA	-	XM_018064090.1	DGKE	mRNA	chrNC_030826.1:7263918-7266541|chrNC_030826.1:7271974-7273303	diacylglycerol kinase, epsilon 64kDa	GO:0004143(diacylglycerol kinase activity);GO:0005524(ATP binding);GO:0005737(cytoplasm);GO:0007205(protein kinase C-activating G-protein coupled receptor signaling pathway);GO:0016021(integral component of membrane);GO:0016310(phosphorylation);GO:0035556(intracellular signal transduction)	00561(Glycerolipid metabolism);00564(Glycerophospholipid metabolism);04070(Phosphatidylinositol signaling system);04072(Phospholipase D signaling pathway);05231(Choline metabolism in cancer)
circRNA10122	132.503	131.078	121.069	130.695	134.015	134.709	1.98633	1.84849	1.79132	1.85411	1.80874	1.75452	1.80579	1.87538	down	-0.0545522	0.362183	0.512348	no	chrNC_030826.1	9600441	9647949	-	10	circRNA	-	XM_005693108.3	TRIM37	mRNA	chrNC_030826.1:9590412-9600440|chrNC_030826.1:9647949-9669317	tripartite motif containing 37	GO:0000122(negative regulation of transcription from RNA polymerase II promoter);GO:0003682(chromatin binding);GO:0005164(tumor necrosis factor receptor binding);GO:0005777(peroxisome);GO:0005829(cytosol);GO:0008270(zinc ion binding);GO:0016235(aggresome);GO:0031625(ubiquitin protein ligase binding);GO:0032088(negative regulation of NF-kappaB transcription factor activity);GO:0035098(ESC/E(Z) com…	04120(Ubiquitin mediated proteolysis)
circRNA10123	53.3508	45.1454	47.2592	52.072	52.0535	52.3849	1.8766	1.49384	1.64071	1.73335	1.64845	1.60093	1.66091	1.67038	down	-0.00820501	0.942058	0.962956	no	chrNC_030826.1	9603666	9629648	-	4	circRNA	-	XM_005693108.3	TRIM37	mRNA	chrNC_030826.1:9603158-9603665|chrNC_030826.1:9629648-9635871	tripartite motif containing 37	GO:0000122(negative regulation of transcription from RNA polymerase II promoter);GO:0003682(chromatin binding);GO:0005164(tumor necrosis factor receptor binding);GO:0005777(peroxisome);GO:0005829(cytosol);GO:0008270(zinc ion binding);GO:0016235(aggresome);GO:0031625(ubiquitin protein ligase binding);GO:0032088(negative regulation of NF-kappaB transcription factor activity);GO:0035098(ESC/E(Z) com…	04120(Ubiquitin mediated proteolysis)
circRNA10124	50.5931	60.5674	51.5674	54.8649	47.1129	60.2206	3.25347	3.664	3.273	3.33888	2.72767	3.36463	3.14373	3.39682	down	-0.111711	0.373304	0.523207	no	chrNC_030826.1	9647770	9686116	-	4	circRNA	-	XM_005693108.3	TRIM37	mRNA	chrNC_030826.1:9641982-9647769|chrNC_030826.1:9686116-9691584	tripartite motif containing 37	GO:0000122(negative regulation of transcription from RNA polymerase II promoter);GO:0003682(chromatin binding);GO:0005164(tumor necrosis factor receptor binding);GO:0005777(peroxisome);GO:0005829(cytosol);GO:0008270(zinc ion binding);GO:0016235(aggresome);GO:0031625(ubiquitin protein ligase binding);GO:0032088(negative regulation of NF-kappaB transcription factor activity);GO:0035098(ESC/E(Z) com…	04120(Ubiquitin mediated proteolysis)
circRNA10125	346.868	437.44	354.995	394.944	417.513	445.264	31.5192	37.3931	31.8382	33.9623	34.1568	35.1532	34.4241	33.5835	up	0.0356684	0.704753	0.795941	no	chrNC_030826.1	10250551	10252895	+	2	circRNA	-	XM_005693123.3	CLTC	mRNA	chrNC_030826.1:10249895-10250550|chrNC_030826.1:10252895-10253449	clathrin, heavy chain (Hc)	GO:0005198(structural molecule activity);GO:0005739(mitochondrion);GO:0006886(intracellular protein transport);GO:0016192(vesicle-mediated transport);GO:0030117(membrane coat);GO:0030130(clathrin coat of trans-Golgi network vesicle);GO:0030132(clathrin coat of coated pit);GO:0042470(melanosome);GO:1900126(negative regulation of hyaluronan biosynthetic process)	04144(Endocytosis);04142(Lysosome);04961(Endocrine and other factor-regulated calcium reabsorption);04721(Synaptic vesicle cycle);05016(Huntington's disease);05100(Bacterial invasion of epithelial cells)
circRNA10126	605.696	745.194	596.602	740.753	708.605	692.061	52.745	61.0462	51.2776	61.0452	55.5557	52.3611	56.3206	55.0229	up	0.0336305	0.760065	0.837589	no	chrNC_030826.1	10252782	10253623	+	2	circRNA	-	XM_005693123.3	CLTC	mRNA	chrNC_030826.1:10250712-10252781|chrNC_030826.1:10253623-10257433	clathrin, heavy chain (Hc)	GO:0005198(structural molecule activity);GO:0005739(mitochondrion);GO:0006886(intracellular protein transport);GO:0016192(vesicle-mediated transport);GO:0030117(membrane coat);GO:0030130(clathrin coat of trans-Golgi network vesicle);GO:0030132(clathrin coat of coated pit);GO:0042470(melanosome);GO:1900126(negative regulation of hyaluronan biosynthetic process)	04144(Endocytosis);04142(Lysosome);04961(Endocrine and other factor-regulated calcium reabsorption);04721(Synaptic vesicle cycle);05016(Huntington's disease);05100(Bacterial invasion of epithelial cells)
circRNA10127	354.517	378.658	339.6	257.75	333.726	332.5	8.09019	8.12889	7.64901	5.56636	6.85661	6.59251	6.33849	7.95603	down	-0.327909	0.0403044	0.14626	no	chrNC_030826.1	10755086	10758188	+	4	circRNA	-	XM_018064145.1	MED13	mRNA	chrNC_030826.1:10754214-10755085|chrNC_030826.1:10758188-10759986	mediator complex subunit 13	GO:0001104(RNA polymerase II transcription cofactor activity);GO:0003713(transcription coactivator activity);GO:0004872(receptor activity);GO:0006367(transcription initiation from RNA polymerase II promoter);GO:0016020(membrane);GO:0016592(mediator complex);GO:0030521(androgen receptor signaling pathway);GO:0042632(cholesterol homeostasis);GO:0045944(positive regulation of transcription from RNA …	04919(Thyroid hormone signaling pathway)
circRNA10128	15.5512	14.6321	14.8599	21.9544	21.7298	25.2209	0.461013	0.408055	0.434792	0.615915	0.579964	0.6496	0.61516	0.43462	up	0.501207	0.00262342	0.0553022	no	chrNC_030826.1	10901081	10912990	+	4	circRNA	-	XM_013971848.2	BRIP1	mRNA	chrNC_030826.1:10864929-10901080|chrNC_030826.1:10912990-10925485	BRCA1 interacting protein C-terminal helicase 1	GO:0003677(DNA binding);GO:0004003(ATP-dependent DNA helicase activity);GO:0005524(ATP binding);GO:0005737(cytoplasm);GO:0006139(nucleobase-containing compound metabolic process);GO:0006357(regulation of transcription from RNA polymerase II promoter);GO:0031965(nuclear membrane);GO:0032508(DNA duplex unwinding)	03460(Fanconi anemia pathway)
circRNA10129	25.0528	22.9024	24.4417	22.2556	15.0611	21.6798	0.946253	0.813756	0.911167	0.795501	0.51216	0.711448	0.673036	0.890392	down	-0.403756	0.105897	0.237621	no	chrNC_030826.1	11705630	11758528	-	4	circRNA	-	XM_005693141.3	BCAS3	mRNA	chrNC_030826.1:11679541-11705629|chrNC_030826.1:11758528-11765579	NA	GO:0003682(chromatin binding);GO:0005730(nucleolus);GO:0005737(cytoplasm);GO:0005881(cytoplasmic microtubule);GO:0007030(Golgi organization);GO:0008134(transcription factor binding);GO:0010595(positive regulation of endothelial cell migration);GO:0010698(acetyltransferase activator activity);GO:0016192(vesicle-mediated transport);GO:0031023(microtubule organizing center organization);GO:0031252(c…	NA
circRNA1013	44.2833	41.85	44.25	59.3333	55.3056	51.0833	1.18024	1.04927	1.16402	1.49651	1.32708	1.1829	1.33549	1.13118	up	0.239551	0.139202	0.278679	no	chrNC_030808.1	65647220	65658104	-	6	circRNA	-	XM_005674997.3	POLQ	mRNA	chrNC_030808.1:65642871-65647219|chrNC_030808.1:65658104-65664757	polymerase (DNA directed) nu	GO:0003677(DNA binding);GO:0003682(chromatin binding);GO:0003887(DNA-directed DNA polymerase activity);GO:0004386(helicase activity);GO:0005524(ATP binding);GO:0006260(DNA replication);GO:0006284(base-excision repair);GO:0016446(somatic hypermutation of immunoglobulin genes);GO:0043142(single-stranded DNA-dependent ATPase activity);GO:0051260(protein homooligomerization);GO:0051575(5'-deoxyribose…	03460(Fanconi anemia pathway)
circRNA10130	350.533	313.186	338.143	402.417	406.008	455.533	10.541	8.85967	10.0362	11.452	10.9922	11.9018	11.4487	9.8123	up	0.222516	0.0614023	0.178236	no	chrNC_030826.1	12114898	12139999	+	7	circRNA	-	XM_013971826.2	APPBP2	mRNA	chrNC_030826.1:12112696-12114897|chrNC_030826.1:12139999-12142958	NA	GO:0030659(cytoplasmic vesicle membrane);GO:0046907(intracellular transport)	NA
circRNA10131	499.867	483.102	481.143	569.667	574.008	661.533	11.2839	10.259	10.72	12.1696	11.666	12.9746	12.2701	10.7543	up	0.190228	0.0377952	0.141932	no	chrNC_030826.1	12114898	12144939	+	9	circRNA	-	XM_013971826.2	APPBP2	mRNA	chrNC_030826.1:12112696-12114897|chrNC_030826.1:12144939-12146217	NA	GO:0030659(cytoplasmic vesicle membrane);GO:0046907(intracellular transport)	NA
circRNA10132	1086	1027.01	973.975	914.412	930.057	854.408	9.26407	8.24154	8.20041	7.38185	7.14297	6.3325	6.95244	8.56867	down	-0.301553	0.0268531	0.12115	no	chrNC_030826.1	12379762	12414846	+	18	circRNA	-	XM_018064149.1	USP32	mRNA	chrNC_030826.1:12379113-12379761|chrNC_030826.1:12414846-12415289	unc-51 like autophagy activating kinase 2	GO:0004843(thiol-dependent ubiquitin-specific protease activity);GO:0005509(calcium ion binding);GO:0005794(Golgi apparatus);GO:0006511(ubiquitin-dependent protein catabolic process);GO:0016579(protein deubiquitination)	04150(mTOR signaling pathway);04140(Regulation of autophagy)
circRNA10133	203.31	209.783	213.708	153.033	184.583	183.492	6.31835	6.13309	6.55513	4.50073	5.16459	4.9545	4.87327	6.33552	down	-0.378573	0.00566741	0.0699582	no	chrNC_030826.1	12412708	12415382	+	3	circRNA	-	XM_018064149.1	USP32	mRNA	chrNC_030826.1:12410063-12412707|chrNC_030826.1:12415382-12416415	unc-51 like autophagy activating kinase 2	GO:0004843(thiol-dependent ubiquitin-specific protease activity);GO:0005509(calcium ion binding);GO:0005794(Golgi apparatus);GO:0006511(ubiquitin-dependent protein catabolic process);GO:0016579(protein deubiquitination)	04150(mTOR signaling pathway);04140(Regulation of autophagy)
circRNA10134	223.452	245.033	231.417	198.167	250.125	240.667	8.47819	8.74592	8.66619	7.11541	8.54422	7.93362	7.86441	8.6301	down	-0.134038	0.202177	0.349845	no	chrNC_030826.1	13216961	13221287	-	5	circRNA	-	XM_018064172.1	ACACA	mRNA	chrNC_030826.1:13209397-13216960|chrNC_030826.1:13221287-13222843	acetyl-CoA carboxylase alpha	GO:0001894(tissue homeostasis);GO:0003989(acetyl-CoA carboxylase activity);GO:0004075(biotin carboxylase activity);GO:0005524(ATP binding);GO:0005730(nucleolus);GO:0005739(mitochondrion);GO:0005829(cytosol);GO:0006084(acetyl-CoA metabolic process);GO:0006633(fatty acid biosynthetic process);GO:0015629(actin cytoskeleton);GO:0044268(multicellular organismal protein metabolic process);GO:0046872(me…	01212(Fatty acid metabolism);00620(Pyruvate metabolism);00640(Propanoate metabolism);00061(Fatty acid biosynthesis);00254(Aflatoxin);04152(AMPK signaling pathway);04910(Insulin signaling pathway);04922(Glucagon signaling pathway)
circRNA10135	429.517	503.202	401.208	480.871	450.817	351.467	6.99032	7.7041	6.44469	7.40622	6.60563	4.96979	6.32721	7.04637	down	-0.15531	0.437779	0.582145	no	chrNC_030826.1	13485804	13497631	-	9	circRNA	-	XM_018064186.1	SYNRG	mRNA	chrNC_030826.1:13479866-13485803|chrNC_030826.1:13497631-13514255	SUMO1/sentrin/SMT3 specific peptidase 2	GO:0005515(protein binding);GO:0005737(cytoplasm);GO:0005794(Golgi apparatus);GO:0006886(intracellular protein transport);GO:0006897(endocytosis);GO:0030121(AP-1 adaptor complex);GO:0015031(protein transport);GO:0030130(clathrin coat of trans-Golgi network vesicle)	03013(RNA transport);04310(Wnt signaling pathway)
circRNA10136	61.8762	56.1472	58.9012	72.5048	95.9988	86.4286	1.91583	1.6354	1.80001	2.12448	2.67607	2.32503	2.37519	1.78375	up	0.413133	0.0475599	0.158574	no	chrNC_030826.1	13536208	13543332	-	7	circRNA	-	XM_005693163.3	DDX52	mRNA	chrNC_030826.1:13533127-13536207|chrNC_030826.1:13543332-13543818	hypothetical protein	GO:0004004(ATP-dependent RNA helicase activity);GO:0005524(ATP binding);GO:0005730(nucleolus);GO:0006364(rRNA processing);GO:0010501(RNA secondary structure unwinding);GO:0016020(membrane);GO:0044822(poly(A) RNA binding)	03040(Spliceosome)
circRNA10137	139.843	150.027	143.538	195.228	213.575	194.212	2.40879	2.43102	2.44029	3.18238	3.31212	2.90651	3.13367	2.4267	up	0.368857	0.0268332	0.121094	no	chrNC_030826.1	13536208	13550219	-	12	circRNA	-	XM_005693163.3	DDX52	mRNA	chrNC_030826.1:13533127-13536207|chrNC_030826.1:13550219-13553919	hypothetical protein	GO:0004004(ATP-dependent RNA helicase activity);GO:0005524(ATP binding);GO:0005730(nucleolus);GO:0006364(rRNA processing);GO:0010501(RNA secondary structure unwinding);GO:0016020(membrane);GO:0044822(poly(A) RNA binding)	03040(Spliceosome)
circRNA10138	209.926	221.749	217.788	296.812	328.658	286.712	3.18118	3.16115	3.2574	4.25651	4.48398	3.77489	4.17179	3.19991	up	0.382636	0.0409497	0.147549	no	chrNC_030826.1	13536208	13554118	-	13	circRNA	-	XM_005693163.3	DDX52	mRNA	chrNC_030826.1:13533127-13536207|chrNC_030826.1:13554118-13555198	hypothetical protein	GO:0004004(ATP-dependent RNA helicase activity);GO:0005524(ATP binding);GO:0005730(nucleolus);GO:0006364(rRNA processing);GO:0010501(RNA secondary structure unwinding);GO:0016020(membrane);GO:0044822(poly(A) RNA binding)	03040(Spliceosome)
circRNA10139	152.907	172.141	161.095	226.902	238.255	206.295	4.53827	4.80629	4.71912	6.37312	6.36651	5.31973	6.01979	4.68789	up	0.360772	0.0563962	0.171464	no	chrNC_030826.1	13543819	13554118	-	6	circRNA	-	XM_005693163.3	DDX52	mRNA	chrNC_030826.1:13543332-13543818|chrNC_030826.1:13554118-13555198	hypothetical protein	GO:0004004(ATP-dependent RNA helicase activity);GO:0005524(ATP binding);GO:0005730(nucleolus);GO:0006364(rRNA processing);GO:0010501(RNA secondary structure unwinding);GO:0016020(membrane);GO:0044822(poly(A) RNA binding)	03040(Spliceosome)
circRNA1014	66.1	61.5625	41	49.5	52.5	52.5	2.94451	2.57982	1.80265	2.08674	2.10556	2.03192	2.07474	2.44232	down	-0.235324	0.388946	0.537645	no	chrNC_030808.1	65684997	65687744	-	3	circRNA	-	XM_005674997.3	POLQ	mRNA	chrNC_030808.1:65676588-65684996|chrNC_030808.1:65687744-65696395	polymerase (DNA directed) nu	GO:0003677(DNA binding);GO:0003682(chromatin binding);GO:0003887(DNA-directed DNA polymerase activity);GO:0004386(helicase activity);GO:0005524(ATP binding);GO:0006260(DNA replication);GO:0006284(base-excision repair);GO:0016446(somatic hypermutation of immunoglobulin genes);GO:0043142(single-stranded DNA-dependent ATPase activity);GO:0051260(protein homooligomerization);GO:0051575(5'-deoxyribose…	03460(Fanconi anemia pathway)
circRNA10140	146.812	170.764	145.135	137.373	152.638	141.001	13.3405	14.5972	13.0166	11.8131	12.4874	11.1319	11.8108	13.6514	down	-0.208945	0.0435665	0.151961	no	chrNC_030826.1	14331021	14335696	-	2	circRNA	-	XM_018064222.1	AP2B1	mRNA	chrNC_030826.1:14309980-14331020|chrNC_030826.1:14335696-14336349	adaptor-related protein complex 2, beta 1 subunit	GO:0003281(ventricular septum development);GO:0006886(intracellular protein transport);GO:0008565(protein transporter activity);GO:0016192(vesicle-mediated transport);GO:0030131(clathrin adaptor complex);GO:0030276(clathrin binding);GO:0035904(aorta development);GO:0043231(intracellular membrane-bounded organelle);GO:0060976(coronary vasculature development);GO:0005048(signal sequence binding);GO…	04144(Endocytosis);04961(Endocrine and other factor-regulated calcium reabsorption);04721(Synaptic vesicle cycle);05016(Huntington's disease)
circRNA10141	412.362	406.326	370.897	323.446	327.134	300.574	4.59637	4.26063	4.08043	3.41185	3.28292	2.91089	3.20188	4.31248	down	-0.429596	0.00646482	0.0727148	no	chrNC_030826.1	17102395	17204453	+	16	circRNA	-	XM_018064241.1	MYO1D	mRNA	chrNC_030826.1:17002808-17102394|chrNC_030826.1:17204453-17209656	myosin-7-like	GO:0003774(motor activity);GO:0003779(actin binding);GO:0005524(ATP binding);GO:0005903(brush border);GO:0010923(negative regulation of phosphatase activity);GO:0016459(myosin complex);GO:0019904(protein domain specific binding);GO:0030424(axon);GO:0043025(neuronal cell body);GO:0043209(myelin sheath);GO:0051641(cellular localization);GO:0070062(extracellular exosome)	04530(Tight junction);04260(Cardiac muscle contraction);04261(Adrenergic signaling in cardiomyocytes)
circRNA10142	84.5726	88.8397	71.0239	64.3996	58.8822	59.1786	4.71343	4.65775	3.90685	3.39657	2.95453	2.86556	3.07222	4.42601	down	-0.526726	0.0169413	0.0999794	no	chrNC_030826.1	17127195	17144925	+	4	circRNA	-	XM_018064241.1	MYO1D	mRNA	chrNC_030826.1:17121023-17127194|chrNC_030826.1:17144925-17159223	myosin-7-like	GO:0003774(motor activity);GO:0003779(actin binding);GO:0005524(ATP binding);GO:0005903(brush border);GO:0010923(negative regulation of phosphatase activity);GO:0016459(myosin complex);GO:0019904(protein domain specific binding);GO:0030424(axon);GO:0043025(neuronal cell body);GO:0043209(myelin sheath);GO:0051641(cellular localization);GO:0070062(extracellular exosome)	04530(Tight junction);04260(Cardiac muscle contraction);04261(Adrenergic signaling in cardiomyocytes)
circRNA10143	117.723	108.031	113.26	86.2985	81.6812	75.3735	4.92897	4.25503	4.68041	3.41938	3.07902	2.74188	3.08009	4.62147	down	-0.585379	0.0051376	0.0684478	no	chrNC_030826.1	17159224	17204453	+	3	circRNA	-	XM_018064241.1	MYO1D	mRNA	chrNC_030826.1:17144925-17159223|chrNC_030826.1:17204453-17209656	myosin-7-like	GO:0003774(motor activity);GO:0003779(actin binding);GO:0005524(ATP binding);GO:0005903(brush border);GO:0010923(negative regulation of phosphatase activity);GO:0016459(myosin complex);GO:0019904(protein domain specific binding);GO:0030424(axon);GO:0043025(neuronal cell body);GO:0043209(myelin sheath);GO:0051641(cellular localization);GO:0070062(extracellular exosome)	04530(Tight junction);04260(Cardiac muscle contraction);04261(Adrenergic signaling in cardiomyocytes)
circRNA10144	657.625	799.743	608.417	928.76	861.417	757.493	35.5451	40.6644	32.4577	47.5068	41.9191	35.5727	41.6662	36.2224	up	0.201995	0.272153	0.423454	no	chrNC_030826.1	17376000	17383207	-	4	circRNA	-	XM_018064243.1	PSMD11	mRNA	chrNC_030826.1:17374375-17375999|chrNC_030826.1:17383207-17386173	proteasome 26S subunit, non-ATPase 11	GO:0000502(proteasome complex);GO:0005634(nucleus);GO:0005829(cytosol);GO:0005838(proteasome regulatory particle);GO:0006511(ubiquitin-dependent protein catabolic process);GO:0016020(membrane);GO:0022624(proteasome accessory complex);GO:0043248(proteasome assembly);GO:0048863(stem cell differentiation);GO:0070062(extracellular exosome)	03050(Proteasome);05169(Epstein-Barr virus infection)
circRNA10145	150.617	163.667	168	170.75	148.242	156.95	7.50973	7.67669	8.26754	8.05681	6.65455	6.79908	7.17015	7.81799	down	-0.124794	0.28678	0.438867	no	chrNC_030826.1	17606625	17614880	-	7	circRNA	-	XM_018064249.1	RHOT1	mRNA	chrNC_030826.1:17599643-17606624|chrNC_030826.1:17614880-17633242	mitochondrial Rho GTPase	GO:0003924(GTPase activity);GO:0005509(calcium ion binding);GO:0005525(GTP binding);GO:0007005(mitochondrion organization);GO:0007264(small GTPase mediated signal transduction);GO:0031307(integral component of mitochondrial outer membrane);GO:0019725(cellular homeostasis);GO:0047497(mitochondrion transport along microtubule);GO:0097345(mitochondrial outer membrane permeabilization)	04214(Apoptosis - fly)
circRNA10146	80.75	94.3929	69.3095	92	65.5	97	7.13089	7.84156	6.04101	7.68847	5.20762	7.44235	6.77948	7.00449	down	-0.0471043	0.825537	0.885016	no	chrNC_030826.1	17821599	17825435	-	2	circRNA	-	XM_005693232.3	SUZ12	mRNA	chrNC_030826.1:17819078-17821598|chrNC_030826.1:17825435-17829586	epsin-3-like	GO:0000122(negative regulation of transcription from RNA polymerase II promoter);GO:0000979(RNA polymerase II core promoter sequence-specific DNA binding);GO:0001739(sex chromatin);GO:0003723(RNA binding);GO:0005730(nucleolus);GO:0008284(positive regulation of cell proliferation);GO:0016571(histone methylation);GO:0016574(histone ubiquitination);GO:0031490(chromatin DNA binding);GO:0032993(protei…	04144(Endocytosis)
circRNA10147	854.805	890.712	799.106	1121.27	1062.19	959.533	39.264	38.4881	36.2282	48.7401	43.9266	38.2934	43.6534	37.9934	up	0.200345	0.194825	0.342362	no	chrNC_030826.1	17886266	17889974	+	5	circRNA	-	XM_005693233.3	UTP6	mRNA	chrNC_030826.1:17884483-17886265|chrNC_030826.1:17889974-17892760	UTP6, small subunit (SSU) processome component, homolog (yeast)	GO:0000462(maturation of SSU-rRNA from tricistronic rRNA transcript (SSU-rRNA, 5.8S rRNA, LSU-rRNA));GO:0030515(snoRNA binding);GO:0032040(small-subunit processome);GO:0034388(Pwp2p-containing subcomplex of 90S preribosome)	03008(Ribosome biogenesis in eukaryotes)
circRNA10148	263.267	286.944	256.817	224.433	221.417	223.7	12.8706	13.1966	12.392	10.3834	9.74562	9.50179	9.87694	12.8197	down	-0.376228	0.00118355	0.0456199	no	chrNC_030826.1	18294570	18298667	-	4	circRNA	-	XM_018064269.1	NF1	mRNA	chrNC_030826.1:18293039-18294569|chrNC_030826.1:18298667-18300047	neurofibromin 1	GO:0000165(MAPK cascade);GO:0001649(osteoblast differentiation);GO:0001656(metanephros development);GO:0001666(response to hypoxia);GO:0001889(liver development);GO:0001937(negative regulation of endothelial cell proliferation);GO:0001938(positive regulation of endothelial cell proliferation);GO:0001952(regulation of cell-matrix adhesion);GO:0001953(negative regulation of cell-matrix adhesion);GO…	04014(Ras signaling pathway);04010(MAPK signaling pathway)
circRNA10149	94.5833	106.25	79.8333	102	136.167	122.5	5.96007	6.29836	4.96519	6.08258	7.7251	6.70671	6.83813	5.74121	up	0.252248	0.155786	0.297451	no	chrNC_030826.1	19578266	19586538	+	3	circRNA	-	XM_018064292.1	NLK	mRNA	chrNC_030826.1:19576797-19578265|chrNC_030826.1:19586538-19592693	nemo-like kinase	GO:0000165(MAPK cascade);GO:0004707(MAP kinase activity);GO:0005524(ATP binding);GO:0005634(nucleus);GO:0005737(cytoplasm);GO:0006351(transcription, DNA-templated);GO:0006355(regulation of transcription, DNA-templated);GO:0016055(Wnt signaling pathway);GO:0046872(metal ion binding);GO:0050821(protein stabilization)	04010(MAPK signaling pathway);04310(Wnt signaling pathway);04068(FoxO signaling pathway);04520(Adherens junction)
circRNA1015	1038.03	1124.48	1010.28	970.7	1054.46	1121.67	18.5159	18.869	17.7866	16.3859	16.934	17.3834	16.9011	18.3905	down	-0.121843	0.0261084	0.119741	no	chrNC_030808.1	65881786	65894753	-	9	circRNA	-	XM_005675002.3	GOLGB1	mRNA	chrNC_030808.1:65870001-65881785|chrNC_030808.1:65894753-65906023	myosin, heavy chain 11, smooth muscle	GO:0005793(endoplasmic reticulum-Golgi intermediate compartment);GO:0005794(Golgi apparatus);GO:0005801(cis-Golgi network);GO:0016021(integral component of membrane);GO:0044822(poly(A) RNA binding)	04530(Tight junction)
circRNA10150	643.033	744.824	598.341	904.083	756.867	723.333	47.5722	51.8365	43.6902	63.2964	50.4123	46.4939	53.4009	47.6996	up	0.162885	0.387427	0.53631	no	chrNC_030826.1	19652579	19653783	+	3	circRNA	-	XM_018064293.1	TNFAIP1	mRNA	chrNC_030826.1:19651972-19652578|chrNC_030826.1:19653783-19655180	NA	GO:0004842(ubiquitin-protein transferase activity);GO:0005730(nucleolus);GO:0005768(endosome);GO:0006955(immune response);GO:0009790(embryo development);GO:0016477(cell migration);GO:0016567(protein ubiquitination);GO:0017049(GTP-Rho binding);GO:0031463(Cul3-RING ubiquitin ligase complex);GO:0035024(negative regulation of Rho protein signal transduction);GO:0043149(stress fiber assembly);GO:00431…	NA
circRNA10151	991.66	973.9	975.326	1108.33	1016.82	989.918	31.5214	29.1219	30.599	33.3399	29.0993	27.3388	29.926	30.4141	down	-0.0233417	0.81743	0.879121	no	chrNC_030826.1	19903010	19905690	-	4	circRNA	-	XM_018064311.1	KIAA0100	mRNA	chrNC_030826.1:19900076-19903009|chrNC_030826.1:19905690-19906667	NA	GO:0005576(extracellular region)	NA
circRNA10152	155.5	202	151.417	147	175.5	186.5	17.567	21.4674	16.8832	15.7157	17.8501	18.3055	17.2905	18.6392	down	-0.108364	0.467639	0.607957	no	chrNC_030826.1	20571612	20571833	+	1	circRNA	-	XM_018064345.1	TAOK1	mRNA	chrNC_030826.1:20527148-20571611|chrNC_030826.1:20571833-20580758	TAO kinase 1	GO:0004702(receptor signaling protein serine/threonine kinase activity);GO:0005524(ATP binding);GO:0005737(cytoplasm);GO:0023014(signal transduction by protein phosphorylation);GO:0031572(G2 DNA damage checkpoint);GO:0046330(positive regulation of JNK cascade);GO:0070062(extracellular exosome);GO:0097194(execution phase of apoptosis)	04010(MAPK signaling pathway)
circRNA10153	324.167	321.083	257	295.417	267.333	263.683	22.6461	21.1011	17.7204	19.5304	16.8142	16.0046	17.4497	20.4892	down	-0.23166	0.173628	0.317245	no	chrNC_030826.1	20584034	20588135	+	4	circRNA	-	XM_018064345.1	TAOK1	mRNA	chrNC_030826.1:20580830-20584033|chrNC_030826.1:20588135-20592766	TAO kinase 1	GO:0004702(receptor signaling protein serine/threonine kinase activity);GO:0005524(ATP binding);GO:0005737(cytoplasm);GO:0023014(signal transduction by protein phosphorylation);GO:0031572(G2 DNA damage checkpoint);GO:0046330(positive regulation of JNK cascade);GO:0070062(extracellular exosome);GO:0097194(execution phase of apoptosis)	04010(MAPK signaling pathway)
circRNA10154	233.753	251.101	229.933	233.333	200.167	199.25	13.4459	13.5876	13.0542	12.7017	10.3663	9.95792	11.0086	13.3626	down	-0.279566	0.105777	0.237509	no	chrNC_030826.1	20592767	20600734	+	4	circRNA	-	XM_018064345.1	TAOK1	mRNA	chrNC_030826.1:20588135-20592766|chrNC_030826.1:20600734-20602818	TAO kinase 1	GO:0004702(receptor signaling protein serine/threonine kinase activity);GO:0005524(ATP binding);GO:0005737(cytoplasm);GO:0023014(signal transduction by protein phosphorylation);GO:0031572(G2 DNA damage checkpoint);GO:0046330(positive regulation of JNK cascade);GO:0070062(extracellular exosome);GO:0097194(execution phase of apoptosis)	04010(MAPK signaling pathway)
circRNA10155	8	8	5	8.5	12	4	0.377136	0.354781	0.232645	0.379208	0.509315	0.163834	0.350786	0.32152	up	0.12568	0.809287	0.873501	no	chrNC_030826.1	21039623	21041539	+	2	circRNA	-	XM_018063990.1	EFCAB5	mRNA	chrNC_030826.1:21035988-21039622|chrNC_030826.1:21041539-21041925	elongation factor 1-alpha 1	GO:0005509(calcium ion binding)	03013(RNA transport);05134(Legionellosis)
circRNA10156	1546.69	1692.23	1530.4	1566.2	1542.35	1337.82	37.9181	39.0271	37.0309	36.3364	34.0427	28.4958	32.9583	37.992	down	-0.205055	0.156566	0.298267	no	chrNC_030826.1	21314913	21321041	+	5	circRNA	-	XM_013971902.2	CPD	mRNA	chrNC_030826.1:21288624-21314912|chrNC_030826.1:21321041-21325329	carboxypeptidase E	GO:0004181(metallocarboxypeptidase activity);GO:0004185(serine-type carboxypeptidase activity);GO:0005615(extracellular space);GO:0005634(nucleus);GO:0005802(trans-Golgi network);GO:0006518(peptide metabolic process);GO:0008270(zinc ion binding);GO:0016021(integral component of membrane);GO:0016485(protein processing);GO:0070062(extracellular exosome)	04940(Type I diabetes mellitus)
circRNA10157	70.5833	68.0333	62.55	59.45	40.4667	51.6	7.25491	6.5783	6.3456	5.78273	3.74476	4.60804	4.71184	6.72627	down	-0.513515	0.0581192	0.173724	no	chrNC_030826.1	21978707	21988187	+	2	circRNA	-	XM_005693305.3	VPS53	mRNA	chrNC_030826.1:21976110-21978706|chrNC_030826.1:21988187-21995990	NA	GO:0000938(GARP complex);GO:0005829(cytosol);GO:0032456(endocytic recycling);GO:0042147(retrograde transport, endosome to Golgi);GO:0048471(perinuclear region of cytoplasm)	NA
circRNA10158	281.617	294.9	271.567	271.643	249.411	256.233	9.14874	9.01237	8.70751	8.35125	7.29483	7.23228	7.62612	8.95621	down	-0.231939	0.0538067	0.168007	no	chrNC_030826.1	22007153	22033315	+	6	circRNA	-	XM_005693305.3	VPS53	mRNA	chrNC_030826.1:21996085-22007152|chrNC_030826.1:22033315-22046708	NA	GO:0000938(GARP complex);GO:0005829(cytosol);GO:0032456(endocytic recycling);GO:0042147(retrograde transport, endosome to Golgi);GO:0048471(perinuclear region of cytoplasm)	NA
circRNA10159	85.1111	104.85	81.4873	97.4167	92	102.467	9.65859	11.1933	9.1271	10.4619	9.39966	10.1029	9.98817	9.99299	down	-0.000696363	0.994896	0.997548	no	chrNC_030826.1	23331917	23332137	+	1	circRNA	-	XM_018064413.1	PAFAH1B1	mRNA	chrNC_030826.1:23302712-23331916|chrNC_030826.1:23332137-23350184	platelet-activating factor acetylhydrolase 1b, regulatory subunit 1 (45kDa)	GO:0000132(establishment of mitotic spindle orientation);GO:0000235(astral microtubule);GO:0000776(kinetochore);GO:0001667(ameboidal-type cell migration);GO:0001675(acrosome assembly);GO:0001764(neuron migration);GO:0001961(positive regulation of cytokine-mediated signaling pathway);GO:0005813(centrosome);GO:0005875(microtubule associated complex);GO:0005938(cell cortex);GO:0007067(mitotic nuclea…	00565(Ether lipid metabolism)
circRNA1016	17.3333	12.3667	14.2	18.6667	31.5	18.0833	1.07336	0.720409	0.867897	1.09391	1.75619	0.972927	1.27434	0.887223	up	0.522386	0.249016	0.399284	no	chrNC_030808.1	65957336	65959806	-	3	circRNA	-	XM_005675006.3	IQCB1	mRNA	chrNC_030808.1:65953990-65957335|chrNC_030808.1:65959806-65964584	NA	GO:0001750(photoreceptor outer segment);GO:0005516(calmodulin binding);GO:0005654(nucleoplasm);GO:0005813(centrosome);GO:0019899(enzyme binding);GO:0032391(photoreceptor connecting cilium);GO:0042384(cilium assembly);GO:0045171(intercellular bridge);GO:0045494(photoreceptor cell maintenance);GO:0048496(maintenance of organ identity);GO:0070062(extracellular exosome)	NA
circRNA10160	187.333	193.583	146	230.833	200.2	176.167	14.8209	14.4076	11.4006	17.2826	14.2601	12.1094	14.5507	13.543	up	0.103536	0.617225	0.731139	no	chrNC_030826.1	24270831	24272479	-	2	circRNA	-	XM_018064428.1	NCBP3	mRNA	chrNC_030826.1:24270001-24270830|chrNC_030826.1:24272479-24273927	uncharacterized protein C17orf85	GO:0000166(nucleotide binding);GO:0000340(RNA 7-methylguanosine cap binding);GO:0003729(mRNA binding);GO:0005634(nucleus);GO:0005737(cytoplasm);GO:0051607(defense response to virus)	04810(Regulation of actin cytoskeleton)
circRNA10161	40.1667	35.5152	30.3333	37.3333	21.5	20.4667	1.64065	1.36467	1.22289	1.44311	0.790654	0.726332	0.986698	1.4094	down	-0.514403	0.20034	0.348272	no	chrNC_030826.1	25097242	25105041	+	4	circRNA	-	XM_018064447.1	KIAA0753	mRNA	chrNC_030826.1:25091830-25097241|chrNC_030826.1:25105041-25115182	NA	GO:0005737(cytoplasm);GO:0005813(centrosome);GO:0007099(centriole replication)	NA
circRNA10162	312.45	398.587	343.5	369.583	448.25	441.533	26.4733	31.7697	28.7257	29.6341	34.1936	32.5034	32.1104	28.9896	up	0.147505	0.200658	0.348486	no	chrNC_030826.1	25943954	25944967	+	2	circRNA	-	XM_018064466.1	NUP88	mRNA	chrNC_030826.1:25941267-25943953|chrNC_030826.1:25944967-25945775	nucleoporin 88kDa	GO:0000055(ribosomal large subunit export from nucleus);GO:0000056(ribosomal small subunit export from nucleus);GO:0005215(transporter activity);GO:0005643(nuclear pore);GO:0005654(nucleoplasm);GO:0006406(mRNA export from nucleus);GO:0006606(protein import into nucleus);GO:0006611(protein export from nucleus)	03013(RNA transport)
circRNA10163	3812.81	4076.69	3204.51	3213.32	3043.16	2819.3	53.5106	53.8227	44.3887	42.6776	38.4518	34.3774	38.5023	50.574	down	-0.393453	0.0398665	0.145258	no	chrNC_030826.1	27817992	27828841	-	12	circRNA	-	XM_018064635.1	MYH10	mRNA	chrNC_030826.1:27817485-27817991|chrNC_030826.1:27828841-27836303	myosin, heavy chain 10, non-muscle	GO:0000146(microfilament motor activity);GO:0000281(mitotic cytokinesis);GO:0001701(in utero embryonic development);GO:0001725(stress fiber);GO:0001764(neuron migration);GO:0001778(plasma membrane repair);GO:0003279(cardiac septum development);GO:0005516(calmodulin binding);GO:0005524(ATP binding);GO:0005634(nucleus);GO:0005739(mitochondrion);GO:0005819(spindle);GO:0005886(plasma membrane);GO:000…	04530(Tight junction)
circRNA10164	830.75	832.466	718.892	749.25	734.333	763.25	39.0897	36.8486	33.3866	33.3634	31.1088	31.203	31.8917	36.4416	down	-0.192406	0.0945457	0.223336	no	chrNC_030826.1	27900321	27913985	-	2	circRNA	-	XM_018064635.1	MYH10	mRNA	chrNC_030826.1:27889273-27900320|chrNC_030826.1:27913985-27919444	myosin, heavy chain 10, non-muscle	GO:0000146(microfilament motor activity);GO:0000281(mitotic cytokinesis);GO:0001701(in utero embryonic development);GO:0001725(stress fiber);GO:0001764(neuron migration);GO:0001778(plasma membrane repair);GO:0003279(cardiac septum development);GO:0005516(calmodulin binding);GO:0005524(ATP binding);GO:0005634(nucleus);GO:0005739(mitochondrion);GO:0005819(spindle);GO:0005886(plasma membrane);GO:000…	04530(Tight junction)
circRNA10165	63.7012	69.3357	61.1333	62.0333	59.1929	53.5429	2.75923	2.82527	2.61357	2.54283	2.30838	2.01502	2.28874	2.73269	down	-0.255767	0.084929	0.211492	no	chrNC_030826.1	33519861	33521700	+	3	circRNA	-	XM_018064729.1	ULK2	mRNA	chrNC_030826.1:33517871-33519860|chrNC_030826.1:33521700-33524106	unc-51 like autophagy activating kinase 2	GO:0004674(protein serine/threonine kinase activity);GO:0005524(ATP binding);GO:0010506(regulation of autophagy);GO:0034045(pre-autophagosomal structure membrane);GO:0042594(response to starvation);GO:0046777(protein autophosphorylation);GO:0048671(negative regulation of collateral sprouting);GO:0048675(axon extension)	04150(mTOR signaling pathway);04140(Regulation of autophagy);04211(Longevity regulating pathway - mammal)
circRNA10166	210.176	232.167	199	151.5	233	220	6.91748	7.18831	6.46447	4.71876	6.90427	6.29107	5.97137	6.85675	down	-0.199465	0.305484	0.457657	no	chrNC_030826.1	33807597	33808358	-	1	circRNA	-	XM_018064749.1	EPN2	mRNA	chrNC_030826.1:33794761-33807596|chrNC_030826.1:33808358-33834947	epsin 2	GO:0005654(nucleoplasm);GO:0005794(Golgi apparatus);GO:0006897(endocytosis);GO:0030128(clathrin coat of endocytic vesicle)	04144(Endocytosis)
circRNA10167	90.2667	95.3056	86.65	129.767	130.167	143.45	9.55209	9.48749	9.05014	12.9953	12.4013	13.1889	12.8618	9.36324	up	0.458016	0.000544697	0.0381163	no	chrNC_030826.1	34916135	34916769	+	2	circRNA	-	XM_005693631.3	MAP2K3	mRNA	chrNC_030826.1:34916038-34916134|chrNC_030826.1:34916769-34917641	mitogen-activated protein kinase kinase 3	GO:0000165(MAPK cascade);GO:0000187(activation of MAPK activity);GO:0004702(receptor signaling protein serine/threonine kinase activity);GO:0004708(MAP kinase kinase activity);GO:0005524(ATP binding);GO:0005737(cytoplasm);GO:0006954(inflammatory response);GO:0016020(membrane);GO:0019901(protein kinase binding);GO:0042035(regulation of cytokine biosynthetic process);GO:0045893(positive regulation …	04015(Rap1 signaling pathway);04010(MAPK signaling pathway);04668(TNF signaling pathway);04620(Toll-like receptor signaling pathway);04664(Fc epsilon RI signaling pathway);04912(GnRH signaling pathway);04750(Inflammatory mediator regulation of TRP channels);05014(Amyotrophic lateral sclerosis (ALS));05164(Influenza A);05169(Epstein-Barr virus infection);05145(Toxoplasmosis)
circRNA10168	157.991	155.279	149.85	163.9	191.883	187.283	6.09591	5.63611	5.70661	5.98461	6.66562	6.27831	6.30951	5.81288	up	0.118276	0.117841	0.253724	no	chrNC_030826.1	35132035	35150285	-	6	circRNA	-	XM_005693638.3	UTP18	mRNA	chrNC_030826.1:35122146-35132034|chrNC_030826.1:35150285-35152899	UTP18 small subunit processome component	GO:0000462(maturation of SSU-rRNA from tricistronic rRNA transcript (SSU-rRNA, 5.8S rRNA, LSU-rRNA));GO:0032040(small-subunit processome);GO:0034388(Pwp2p-containing subcomplex of 90S preribosome);GO:0044822(poly(A) RNA binding)	03008(Ribosome biogenesis in eukaryotes)
circRNA10169	169.417	173.45	175.383	208.833	201.692	247.167	15.1746	14.615	15.5048	17.7016	16.2647	19.2348	17.7337	15.0981	up	0.232126	0.0809	0.206482	no	chrNC_030826.1	35150218	35155987	-	3	circRNA	-	XM_005693638.3	UTP18	mRNA	chrNC_030826.1:35144106-35150217|chrNC_030826.1:35155987-35157820	UTP18 small subunit processome component	GO:0000462(maturation of SSU-rRNA from tricistronic rRNA transcript (SSU-rRNA, 5.8S rRNA, LSU-rRNA));GO:0032040(small-subunit processome);GO:0034388(Pwp2p-containing subcomplex of 90S preribosome);GO:0044822(poly(A) RNA binding)	03008(Ribosome biogenesis in eukaryotes)
circRNA1017	69.1167	80.3845	68.9826	82.4333	80.925	70.9667	3.4325	3.75546	3.3813	3.8742	3.61833	3.0621	3.51821	3.52308	down	-0.00199749	0.986606	0.992822	no	chrNC_030808.1	66805380	66827464	+	3	circRNA	-	XM_018045690.1	DIRC2	mRNA	chrNC_030808.1:66786547-66805379|chrNC_030808.1:66827464-66838640	NA	GO:0016021(integral component of membrane)	NA
circRNA10170	325.833	330.639	297.723	245.774	271.74	317.307	12.2515	11.6953	11.049	8.74541	9.19907	10.366	9.43682	11.6652	down	-0.305842	0.0237422	0.114424	no	chrNC_030826.1	35357583	35396008	+	6	circRNA	-	XM_018064845.1	SPAG9	mRNA	chrNC_030826.1:35329334-35357582|chrNC_030826.1:35396008-35407255	mitogen-activated protein kinase 8 interacting protein 3	GO:0005078(MAP-kinase scaffold activity);GO:0005737(cytoplasm);GO:0007257(activation of JUN kinase activity);GO:0008432(JUN kinase binding);GO:0016192(vesicle-mediated transport);GO:0019894(kinesin binding);GO:0030159(receptor signaling complex scaffold activity);GO:0000187(activation of MAPK activity);GO:0003674(molecular_function);GO:0005575(cellular_component);GO:0005815(microtubule organizing…	04010(MAPK signaling pathway)
circRNA10171	966.2	1124.32	955.821	783.333	1012.67	1006.84	66.9388	73.2765	65.3587	51.3581	63.1647	60.6052	58.376	68.5247	down	-0.231248	0.0880137	0.215198	no	chrNC_030826.1	35418463	35423441	+	3	circRNA	-	XM_018064845.1	SPAG9	mRNA	chrNC_030826.1:35415666-35418462|chrNC_030826.1:35423441-35423969	mitogen-activated protein kinase 8 interacting protein 3	GO:0005078(MAP-kinase scaffold activity);GO:0005737(cytoplasm);GO:0007257(activation of JUN kinase activity);GO:0008432(JUN kinase binding);GO:0016192(vesicle-mediated transport);GO:0019894(kinesin binding);GO:0030159(receptor signaling complex scaffold activity);GO:0000187(activation of MAPK activity);GO:0003674(molecular_function);GO:0005575(cellular_component);GO:0005815(microtubule organizing…	04010(MAPK signaling pathway)
circRNA10172	1855.92	2029.31	1740.37	1572.1	1879.13	2047.08	41.3738	42.5576	38.2933	33.1664	37.7155	39.6496	36.8438	40.7416	down	-0.14508	0.17678	0.321118	no	chrNC_030826.1	35429362	35438867	+	8	circRNA	-	XM_018064845.1	SPAG9	mRNA	chrNC_030826.1:35425895-35429361|chrNC_030826.1:35438867-35440698	mitogen-activated protein kinase 8 interacting protein 3	GO:0005078(MAP-kinase scaffold activity);GO:0005737(cytoplasm);GO:0007257(activation of JUN kinase activity);GO:0008432(JUN kinase binding);GO:0016192(vesicle-mediated transport);GO:0019894(kinesin binding);GO:0030159(receptor signaling complex scaffold activity);GO:0000187(activation of MAPK activity);GO:0003674(molecular_function);GO:0005575(cellular_component);GO:0005815(microtubule organizing…	04010(MAPK signaling pathway)
circRNA10173	159	205.708	138.583	151	125.333	106.053	3.31475	4.0343	2.85155	2.97908	2.35243	1.92093	2.41748	3.4002	down	-0.492114	0.101032	0.232224	no	chrNC_030826.1	35704589	35713758	-	8	circRNA	-	XM_018064856.1	ABCC3	mRNA	chrNC_030826.1:35704296-35704588|chrNC_030826.1:35713758-35714074	ATP-binding cassette, sub-family C (CFTR/MRP), member 3	GO:0005524(ATP binding);GO:0005887(integral component of plasma membrane);GO:0042626(ATPase activity, coupled to transmembrane movement of substances);GO:0055085(transmembrane transport)	02010(ABC transporters);04976(Bile secretion)
circRNA10174	226.75	258.81	217.341	235.556	224.617	242.75	3.38298	3.6324	3.20043	3.3258	3.01711	3.14665	3.16319	3.40527	down	-0.106392	0.198141	0.345796	no	chrNC_030826.1	36925513	36934392	+	5	circRNA	-	XM_018064915.1	ZNF652	mRNA	chrNC_030826.1:36884970-36925512|chrNC_030826.1:36934392-36941649	p21 protein (Cdc42/Rac)-activated kinase 1	GO:0003676(nucleic acid binding);GO:0046872(metal ion binding)	04010(MAPK signaling pathway);04012(ErbB signaling pathway);04810(Regulation of actin cytoskeleton);04510(Focal adhesion)
circRNA10175	109.15	108.588	87.744	96.7278	105.317	111.169	4.03751	3.77863	3.20349	3.38604	3.50739	3.57282	3.48875	3.67321	down	-0.0743308	0.535011	0.664512	no	chrNC_030826.1	39532985	39538060	+	4	circRNA	-	XM_005693743.3	CDK12	mRNA	chrNC_030826.1:39526276-39532984|chrNC_030826.1:39538060-39543649	cyclin-dependent kinase 9 (CDC2-related kinase)	GO:0002944(cyclin K-CDK12 complex);GO:0004672(protein kinase activity);GO:0004693(cyclin-dependent protein serine/threonine kinase activity);GO:0005524(ATP binding);GO:0005634(nucleus);GO:0005730(nucleolus);GO:0006397(mRNA processing);GO:0006468(protein phosphorylation);GO:0008353(RNA polymerase II carboxy-terminal domain kinase activity);GO:0008380(RNA splicing);GO:0016607(nuclear speck);GO:0019…	05202(Transcriptional misregulation in cancers)
circRNA10176	937.067	1022.32	876.752	1072.68	1044.96	927.536	12.8492	13.1872	11.8658	13.9196	12.9004	11.0503	12.6234	12.6341	down	-0.00121831	0.991594	0.995904	no	chrNC_030826.1	39532985	39554429	+	11	circRNA	-	XM_005693743.3	CDK12	mRNA	chrNC_030826.1:39526276-39532984|chrNC_030826.1:39554429-39558325	cyclin-dependent kinase 9 (CDC2-related kinase)	GO:0002944(cyclin K-CDK12 complex);GO:0004672(protein kinase activity);GO:0004693(cyclin-dependent protein serine/threonine kinase activity);GO:0005524(ATP binding);GO:0005634(nucleus);GO:0005730(nucleolus);GO:0006397(mRNA processing);GO:0006468(protein phosphorylation);GO:0008353(RNA polymerase II carboxy-terminal domain kinase activity);GO:0008380(RNA splicing);GO:0016607(nuclear speck);GO:0019…	05202(Transcriptional misregulation in cancers)
circRNA10177	1089.27	1140.53	1051.87	1107.39	1142.42	1165.48	6.77539	6.67372	6.45766	6.51857	6.39765	6.29856	6.40493	6.63559	down	-0.0510429	0.120822	0.256776	no	chrNC_030826.1	42772721	42790957	-	7	circRNA	-	XM_018065166.1	BRCA1	mRNA	chrNC_030826.1:42767627-42772720|chrNC_030826.1:42790957-42793036	breast cancer 1, early onset	GO:0000724(double-strand break repair via homologous recombination);GO:0000794(condensed nuclear chromosome);GO:0003684(damaged DNA binding);GO:0003723(RNA binding);GO:0004842(ubiquitin-protein transferase activity);GO:0005737(cytoplasm);GO:0005886(plasma membrane);GO:0006260(DNA replication);GO:0006301(postreplication repair);GO:0006349(regulation of gene expression by genetic imprinting);GO:000…	04120(Ubiquitin mediated proteolysis);03460(Fanconi anemia pathway);04151(PI3K-Akt signaling pathway);05206(MicroRNAs in cancer)
circRNA10178	87.6667	93.1667	86.6667	71.1667	136.333	149.583	7.16169	7.15985	6.98793	5.50185	10.0272	10.617	8.71535	7.10316	up	0.295099	0.423513	0.568787	no	chrNC_030826.1	42790818	42794159	-	3	circRNA	-	XM_018065166.1	BRCA1	mRNA	chrNC_030826.1:42789770-42790817|chrNC_030826.1:42794159-42803048	breast cancer 1, early onset	GO:0000724(double-strand break repair via homologous recombination);GO:0000794(condensed nuclear chromosome);GO:0003684(damaged DNA binding);GO:0003723(RNA binding);GO:0004842(ubiquitin-protein transferase activity);GO:0005737(cytoplasm);GO:0005886(plasma membrane);GO:0006260(DNA replication);GO:0006301(postreplication repair);GO:0006349(regulation of gene expression by genetic imprinting);GO:000…	04120(Ubiquitin mediated proteolysis);03460(Fanconi anemia pathway);04151(PI3K-Akt signaling pathway);05206(MicroRNAs in cancer)
circRNA10179	796.429	982.751	848.117	652.386	726.333	784.75	30.2179	35.0771	31.7606	23.4247	24.8114	25.8694	24.7018	32.3519	down	-0.389233	0.0184452	0.103322	no	chrNC_030826.1	42825513	42827052	+	3	circRNA	-	XM_005693889.3	NBR1	mRNA	chrNC_030826.1:42825086-42825512|chrNC_030826.1:42827052-42827813	NA	GO:0000407(pre-autophagosomal structure);GO:0005739(mitochondrion);GO:0005770(late endosome);GO:0005776(autophagosome);GO:0005829(cytosol);GO:0008270(zinc ion binding);GO:0016020(membrane);GO:0016236(macroautophagy);GO:0030500(regulation of bone mineralization);GO:0032872(regulation of stress-activated MAPK cascade);GO:0043130(ubiquitin binding);GO:0045668(negative regulation of osteoblast differ…	NA
circRNA1018	37.2	43.8262	36.525	52.8417	42.8	55.6333	2.14473	2.37698	2.07843	2.88309	2.22163	2.78678	2.6305	2.20005	up	0.2578	0.160619	0.303098	no	chrNC_030808.1	66819424	66843323	+	4	circRNA	-	XM_018045690.1	DIRC2	mRNA	chrNC_030808.1:66805645-66819423|chrNC_030808.1:66843323-66862904	NA	GO:0016021(integral component of membrane)	NA
circRNA10180	76.4583	77	54	71	61.5	28.6667	2.0356	1.92851	1.41899	1.78887	1.47415	0.663106	1.30871	1.79437	down	-0.455332	0.292627	0.44537	no	chrNC_030826.1	44547791	44551263	-	5	circRNA	-	XM_018065266.1	MAP3K14	mRNA	chrNC_030826.1:44546811-44547790|chrNC_030826.1:44551263-44552944	mitogen-activated protein kinase kinase kinase 14	GO:0004702(receptor signaling protein serine/threonine kinase activity);GO:0004704(NF-kappaB-inducing kinase activity);GO:0005524(ATP binding);GO:0005737(cytoplasm);GO:0006955(immune response);GO:0007249(I-kappaB kinase/NF-kappaB signaling);GO:0023014(signal transduction by protein phosphorylation);GO:0038061(NIK/NF-kappaB signaling);GO:0043123(positive regulation of I-kappaB kinase/NF-kappaB sig…	04010(MAPK signaling pathway);04064(NF-kappa B signaling pathway);04668(TNF signaling pathway);04210(Apoptosis);04660(T cell receptor signaling pathway);04672(Intestinal immune network for IgA production);04380(Osteoclast differentiation);05166(HTLV-I infection);05169(Epstein-Barr virus infection)
circRNA10181	194.233	210.817	194.367	236.933	193.15	259	6.89007	7.03505	6.80515	7.95385	6.16868	7.98247	7.36833	6.91009	up	0.0926332	0.525353	0.655839	no	chrNC_030826.1	45144856	45187257	-	5	circRNA	-	XM_018065276.1	NSF	mRNA	chrNC_030826.1:45127218-45144855|chrNC_030826.1:45187257-45195561	N-ethylmaleimide-sensitive factor	GO:0005524(ATP binding);GO:0005795(Golgi stack);GO:0006891(intra-Golgi vesicle-mediated transport);GO:0016887(ATPase activity);GO:0043001(Golgi to plasma membrane protein transport);GO:0048211(Golgi vesicle docking);GO:0001921(positive regulation of receptor recycling);GO:0005765(lysosomal membrane);GO:0005886(plasma membrane);GO:0006813(potassium ion transport);GO:0017075(syntaxin-1 binding);GO:…	04962(Vasopressin-regulated water reabsorption);04727(GABAergic synapse);04721(Synaptic vesicle cycle)
circRNA10182	638.983	599.833	613.167	689.222	808.5	810.033	57.6453	50.9058	54.597	58.8417	65.6677	63.4914	62.6669	54.3827	up	0.204556	0.0417393	0.149027	no	chrNC_030826.1	45237825	45241533	+	2	circRNA	-	XM_005693960.3	LOC102191173	mRNA	chrNC_030826.1:45234701-45237824|chrNC_030826.1:45241533-45248638	ADP-ribosylation factor 1	GO:0005525(GTP binding);GO:0005794(Golgi apparatus);GO:0007264(small GTPase mediated signal transduction);GO:0015031(protein transport);GO:0016192(vesicle-mediated transport)	04144(Endocytosis)
circRNA10183	3677.59	3653.78	3392.55	4565.08	3965.43	3361.24	50.8727	47.5473	46.3194	59.7615	49.3866	40.3978	49.8486	48.2465	up	0.0471302	0.804464	0.870669	no	chrNC_030826.1	45844720	45863394	-	12	circRNA	-	XM_018065304.1	CDC27	mRNA	chrNC_030826.1:45842221-45844719|chrNC_030826.1:45863394-45874052	cell division cycle 27	GO:0005654(nucleoplasm);GO:0005680(anaphase-promoting complex);GO:0005737(cytoplasm);GO:0005813(centrosome);GO:0005876(spindle microtubule);GO:0007091(metaphase/anaphase transition of mitotic cell cycle);GO:0019903(protein phosphatase binding);GO:0070979(protein K11-linked ubiquitination)	04120(Ubiquitin mediated proteolysis);04110(Cell cycle);04114(Oocyte meiosis);04914(Progesterone-mediated oocyte maturation);05166(HTLV-I infection)
circRNA10184	374.069	351.978	336.5	361.325	318.143	369.2	26.8042	23.7262	23.7986	24.5019	20.5244	22.9853	22.6706	24.7764	down	-0.128145	0.24447	0.394787	no	chrNC_030826.1	45861568	45874128	-	3	circRNA	-	XM_018065304.1	CDC27	mRNA	chrNC_030826.1:45857736-45861567|chrNC_030826.1:45874128-45886753	cell division cycle 27	GO:0005654(nucleoplasm);GO:0005680(anaphase-promoting complex);GO:0005737(cytoplasm);GO:0005813(centrosome);GO:0005876(spindle microtubule);GO:0007091(metaphase/anaphase transition of mitotic cell cycle);GO:0019903(protein phosphatase binding);GO:0070979(protein K11-linked ubiquitination)	04120(Ubiquitin mediated proteolysis);04110(Cell cycle);04114(Oocyte meiosis);04914(Progesterone-mediated oocyte maturation);05166(HTLV-I infection)
circRNA10185	512.309	532.729	504.93	528.524	468.343	514.7	8.58855	8.40149	8.35478	8.38501	7.06886	7.49685	7.65024	8.44827	down	-0.143151	0.172009	0.315751	no	chrNC_030826.1	46586086	46640887	+	13	circRNA	-	XM_018065313.1	TLK2	mRNA	chrNC_030826.1:46576168-46586085|chrNC_030826.1:46640887-46644406	cAMP-dependent protein kinase catalytic subunit	GO:0001672(regulation of chromatin assembly or disassembly);GO:0004674(protein serine/threonine kinase activity);GO:0005524(ATP binding);GO:0005634(nucleus);GO:0005882(intermediate filament);GO:0006974(cellular response to DNA damage stimulus);GO:0007059(chromosome segregation);GO:0018105(peptidyl-serine phosphorylation);GO:0030054(cell junction);GO:0032435(negative regulation of proteasomal ubiq…	04150(mTOR signaling pathway);04140(Regulation of autophagy)
circRNA10186	54.5415	57.5519	45.3727	56.704	56.0611	55.4798	4.55959	4.52606	3.74377	4.48604	4.21946	4.02968	4.24506	4.27647	down	-0.0106355	0.922748	0.950775	no	chrNC_030826.1	46597202	46602300	+	3	circRNA	-	XM_018065313.1	TLK2	mRNA	chrNC_030826.1:46586253-46597201|chrNC_030826.1:46602300-46603526	cAMP-dependent protein kinase catalytic subunit	GO:0001672(regulation of chromatin assembly or disassembly);GO:0004674(protein serine/threonine kinase activity);GO:0005524(ATP binding);GO:0005634(nucleus);GO:0005882(intermediate filament);GO:0006974(cellular response to DNA damage stimulus);GO:0007059(chromosome segregation);GO:0018105(peptidyl-serine phosphorylation);GO:0030054(cell junction);GO:0032435(negative regulation of proteasomal ubiq…	04150(mTOR signaling pathway);04140(Regulation of autophagy)
circRNA10187	101.36	106.787	74.9996	94.8215	88.6274	105.412	5.16681	5.12078	3.77337	4.57417	4.06742	4.66856	4.43672	4.68699	down	-0.0791673	0.651317	0.757543	no	chrNC_030826.1	46620210	46630866	+	5	circRNA	-	XM_018065313.1	TLK2	mRNA	chrNC_030826.1:46603663-46620209|chrNC_030826.1:46630866-46635411	cAMP-dependent protein kinase catalytic subunit	GO:0001672(regulation of chromatin assembly or disassembly);GO:0004674(protein serine/threonine kinase activity);GO:0005524(ATP binding);GO:0005634(nucleus);GO:0005882(intermediate filament);GO:0006974(cellular response to DNA damage stimulus);GO:0007059(chromosome segregation);GO:0018105(peptidyl-serine phosphorylation);GO:0030054(cell junction);GO:0032435(negative regulation of proteasomal ubiq…	04150(mTOR signaling pathway);04140(Regulation of autophagy)
circRNA10188	23.1667	28.0833	32.5	21.8333	17.6667	20.75	0.800288	0.912628	1.10811	0.713763	0.549458	0.622785	0.628669	0.940341	down	-0.580884	0.0539629	0.168229	no	chrNC_030826.1	47222885	47256592	+	4	circRNA	-	XM_018065322.1	TANC2	mRNA	chrNC_030826.1:47133948-47222884|chrNC_030826.1:47256592-47279896	ankyrin 2, neuronal	GO:0001701(in utero embryonic development)	05205(Proteoglycans in cancer)
circRNA10189	16.3333	19.5833	21	15.8333	12.6667	14.1667	0.709935	0.800742	0.900904	0.651279	0.495682	0.534994	0.560652	0.80386	down	-0.51984	0.0293487	0.125803	no	chrNC_030826.1	47230809	47256592	+	3	circRNA	-	XM_018065322.1	TANC2	mRNA	chrNC_030826.1:47223033-47230808|chrNC_030826.1:47256592-47279896	ankyrin 2, neuronal	GO:0001701(in utero embryonic development)	05205(Proteoglycans in cancer)
circRNA1019	31	48.1111	39.625	79.8333	81	64	2.09559	3.05952	2.64381	5.10718	4.92978	3.75892	4.59863	2.59964	up	0.82289	0.0222331	0.111691	no	chrNC_030808.1	68591399	68605679	+	2	circRNA	-	XM_018045817.1	LOC102173333	mRNA	chrNC_030808.1:68587953-68591398|chrNC_030808.1:68605679-68614698	NA	GO:0005089(Rho guanyl-nucleotide exchange factor activity);GO:0035023(regulation of Rho protein signal transduction);GO:0043547(positive regulation of GTPase activity);GO:0004672(protein kinase activity);GO:0005524(ATP binding);GO:0006468(protein phosphorylation)	NA
circRNA10190	906	1198.5	984.5	1164.58	1316	1344.67	29.5092	36.7222	31.649	35.8962	38.5906	38.0523	37.513	32.6268	up	0.201334	0.137365	0.276314	no	chrNC_030826.1	47634102	47640135	-	7	circRNA	-	XM_018065344.1	CCDC47	mRNA	chrNC_030826.1:47632804-47634101|chrNC_030826.1:47640135-47640563	NA	GO:0005509(calcium ion binding);GO:0005783(endoplasmic reticulum);GO:0016021(integral component of membrane)	NA
circRNA10191	281.833	202.542	313.5	217.833	291	281	13.9413	9.42515	15.3061	10.1973	12.9599	12.0769	11.7447	12.8909	down	-0.134337	0.601495	0.7184	no	chrNC_030826.1	47697406	47698993	-	4	circRNA	-	XM_018065346.1	SMARCD2	mRNA	chrNC_030826.1:47696993-47697405|chrNC_030826.1:47698993-47703303	NA	GO:0000790(nuclear chromatin);GO:0000978(RNA polymerase II core promoter proximal region sequence-specific DNA binding);GO:0000980(RNA polymerase II distal enhancer sequence-specific DNA binding);GO:0005654(nucleoplasm);GO:0006337(nucleosome disassembly);GO:0006351(transcription, DNA-templated);GO:0006355(regulation of transcription, DNA-templated);GO:0016514(SWI/SNF complex);GO:0031492(nucleosom…	NA
circRNA10192	18.3333	28.25	21.6667	27.5	27	19	1.8767	2.72041	2.18908	2.66402	2.48837	1.68983	2.28074	2.26206	up	0.0118635	0.963992	0.97753	no	chrNC_030826.1	47905984	47907458	-	2	circRNA	-	XM_018065355.1	ERN1	mRNA	chrNC_030826.1:47903204-47905983|chrNC_030826.1:47907458-47908959	endoplasmic reticulum to nucleus signaling 1	GO:0000287(magnesium ion binding);GO:0001935(endothelial cell proliferation);GO:0004521(endoribonuclease activity);GO:0004674(protein serine/threonine kinase activity);GO:0005524(ATP binding);GO:0005637(nuclear inner membrane);GO:0005739(mitochondrion);GO:0006987(activation of signaling protein activity involved in unfolded protein response);GO:0007050(cell cycle arrest);GO:0007257(activation of …	04141(Protein processing in endoplasmic reticulum);04210(Apoptosis);05010(Alzheimer's disease);04932(Non-alcoholic fatty liver disease (NAFLD))
circRNA10193	500.697	500.572	493.903	493.374	504.902	493.918	19.113	17.9756	18.6085	17.823	17.3523	16.3812	17.1855	18.5657	down	-0.111445	0.0657794	0.18474	no	chrNC_030826.1	48366379	48377152	-	6	circRNA	-	XM_018065362.1	SMURF2	mRNA	chrNC_030826.1:48362544-48366378|chrNC_030826.1:48377152-48380841	SMAD specific E3 ubiquitin protein ligase 2	GO:0000122(negative regulation of transcription from RNA polymerase II promoter);GO:0000151(ubiquitin ligase complex);GO:0000209(protein polyubiquitination);GO:0004842(ubiquitin-protein transferase activity);GO:0005160(transforming growth factor beta receptor binding);GO:0005515(protein binding);GO:0005634(nucleus);GO:0005654(nucleoplasm);GO:0005737(cytoplasm);GO:0005829(cytosol);GO:0005886(plasm…	04120(Ubiquitin mediated proteolysis);04350(TGF-beta signaling pathway);04144(Endocytosis)
circRNA10194	1330.16	1415.49	1422.34	1682.38	1838.63	1824.83	141.355	141.506	149.186	169.193	175.914	168.488	171.198	144.016	up	0.249441	0.00153754	0.0482688	no	chrNC_030826.1	48536100	48536484	-	2	circRNA	-	XM_005694015.2	KPNA2	mRNA	chrNC_030826.1:48534409-48536099|chrNC_030826.1:48536484-48538087	karyopherin alpha 2 (RAG cohort 1, importin alpha 1)	GO:0005643(nuclear pore);GO:0005654(nucleoplasm);GO:0005829(cytosol);GO:0006607(NLS-bearing protein import into nucleus);GO:0008139(nuclear localization sequence binding);GO:0008565(protein transporter activity);GO:0016020(membrane);GO:0042826(histone deacetylase binding);GO:0044822(poly(A) RNA binding)	05164(Influenza A)
circRNA10195	38.9	49.4528	41.6813	42.3143	42.2571	32.031	2.24791	2.68833	2.37732	2.31402	2.1985	1.60819	2.04024	2.43785	down	-0.256874	0.208996	0.357894	no	chrNC_030826.1	48643439	48649512	-	2	circRNA	-	XM_018065363.1	BPTF	mRNA	chrNC_030826.1:48642882-48643438|chrNC_030826.1:48649512-48663583	uncharacterized LOC104664859	GO:0000122(negative regulation of transcription from RNA polymerase II promoter);GO:0001892(embryonic placenta development);GO:0005654(nucleoplasm);GO:0006338(chromatin remodeling);GO:0006351(transcription, DNA-templated);GO:0007420(brain development);GO:0007492(endoderm development);GO:0008094(DNA-dependent ATPase activity);GO:0008134(transcription factor binding);GO:0008270(zinc ion binding);GO…	04120(Ubiquitin mediated proteolysis);04110(Cell cycle);04114(Oocyte meiosis);04914(Progesterone-mediated oocyte maturation);05166(HTLV-I infection)
circRNA10196	523.083	578.783	442.533	836.458	713	654.167	32.6336	33.9681	27.2493	49.3843	40.0479	35.4584	41.6302	31.2837	up	0.412222	0.110816	0.244255	no	chrNC_030826.1	49076124	49079594	+	4	circRNA	-	XM_005694020.3	PSMD12	mRNA	chrNC_030826.1:49068067-49076123|chrNC_030826.1:49079594-49082487	proteasome (prosome, macropain) 26S subunit, non-ATPase, 12	GO:0005737(cytoplasm);GO:0008541(proteasome regulatory particle, lid subcomplex);GO:0016020(membrane);GO:0022624(proteasome accessory complex);GO:0031595(nuclear proteasome complex);GO:0043161(proteasome-mediated ubiquitin-dependent protein catabolic process);GO:0070062(extracellular exosome)	03050(Proteasome);05169(Epstein-Barr virus infection)
circRNA10197	1313.71	1211.21	1173.64	1062.13	928.051	1002.98	36.8124	31.9286	32.4598	28.1661	23.4134	24.4189	25.3328	33.7336	down	-0.41318	0.0167267	0.0998201	no	chrNC_030826.1	49390513	49458905	-	9	circRNA	-	XM_018065385.1	TBCD	mRNA	chrNC_030826.1:49385033-49390512|chrNC_030826.1:49458905-49467004	Beta-tubulin cofactor D family protein	GO:0005096(GTPase activator activity);GO:0005515(protein binding);GO:0005829(cytosol);GO:0005874(microtubule);GO:0005912(adherens junction);GO:0005923(bicellular tight junction);GO:0006457(protein folding);GO:0007021(tubulin complex assembly);GO:0007023(post-chaperonin tubulin folding pathway);GO:0010812(negative regulation of cell-substrate adhesion);GO:0016328(lateral plasma membrane);GO:003111…	03040(Spliceosome)
circRNA10198	295.894	357.952	291.967	346.367	365.668	312.683	8.46167	9.62956	8.2408	9.37361	9.41464	7.76894	8.8524	8.77734	up	0.0122842	0.919135	0.948535	no	chrNC_030826.1	49606439	49609387	-	4	circRNA	-	XM_018065397.1	FOXK2	mRNA	chrNC_030826.1:49595923-49606438|chrNC_030826.1:49609387-49614335	fork head domain transcription factor slp2-like	GO:0000287(magnesium ion binding);GO:0000978(RNA polymerase II core promoter proximal region sequence-specific DNA binding);GO:0000981(RNA polymerase II transcription factor activity, sequence-specific DNA binding);GO:0001077(transcriptional activator activity, RNA polymerase II core promoter proximal region sequence-specific binding);GO:0005634(nucleus);GO:0005654(nucleoplasm);GO:0006366(transcr…	04068(FoxO signaling pathway)
circRNA10199	427.526	477.189	374.37	533.243	473.044	394.106	9.26721	9.73059	8.00945	10.9386	9.23177	7.42227	9.19755	9.00241	up	0.0309377	0.874895	0.920241	no	chrNC_030826.1	49606863	49619855	-	6	circRNA	-	XM_018065397.1	FOXK2	mRNA	chrNC_030826.1:49606648-49606862|chrNC_030826.1:49619855-49643126	fork head domain transcription factor slp2-like	GO:0000287(magnesium ion binding);GO:0000978(RNA polymerase II core promoter proximal region sequence-specific DNA binding);GO:0000981(RNA polymerase II transcription factor activity, sequence-specific DNA binding);GO:0001077(transcriptional activator activity, RNA polymerase II core promoter proximal region sequence-specific binding);GO:0005634(nucleus);GO:0005654(nucleoplasm);GO:0006366(transcr…	04068(FoxO signaling pathway)
circRNA102	308.486	317.846	303.117	290.878	326.196	322.669	3.39626	3.29189	3.29376	3.03059	3.23327	3.08646	3.11677	3.3273	down	-0.0942999	0.0524818	0.166179	no	chrNC_030829.1	55314463	55396202	+	18	circRNA	-	XM_018066973.1	ATG7	mRNA	chrNC_030829.1:55294665-55314462|chrNC_030829.1:55396202-55443615	autophagy related 7	GO:0000407(pre-autophagosomal structure);GO:0000422(mitophagy);GO:0005829(cytosol);GO:0006501(C-terminal protein lipidation);GO:0006995(cellular response to nitrogen starvation);GO:0008134(transcription factor binding);GO:0016236(macroautophagy);GO:0016239(positive regulation of macroautophagy);GO:0019778(Atg12 activating enzyme activity);GO:0019779(Atg8 activating enzyme activity);GO:0030163(pro…	04140(Regulation of autophagy)
circRNA1020	60.3333	59.5	69	62.3333	67	98	5.70993	5.29728	6.44523	5.58271	5.70881	8.05818	6.4499	5.81748	up	0.148883	0.526589	0.657028	no	chrNC_030808.1	68632383	68635017	+	2	circRNA	-	XM_018045817.1	LOC102173333	mRNA	chrNC_030808.1:68629105-68632382|chrNC_030808.1:68635017-68639422	NA	GO:0005089(Rho guanyl-nucleotide exchange factor activity);GO:0035023(regulation of Rho protein signal transduction);GO:0043547(positive regulation of GTPase activity);GO:0004672(protein kinase activity);GO:0005524(ATP binding);GO:0006468(protein phosphorylation)	NA
circRNA10200	70	110	81	68	67.5	61.5	2.02956	3.00026	2.31795	1.86579	1.76199	1.54923	1.72567	2.44925	down	-0.505184	0.117424	0.253287	no	chrNC_030826.1	50083915	50097457	+	5	circRNA	-	XM_018065414.1	CCDC57	mRNA	chrNC_030826.1:50080040-50083914|chrNC_030826.1:50097457-50120555	coiled-coil domain-containing protein 57-like	GO:0003674(molecular_function);GO:0005575(cellular_component);GO:0008150(biological_process);GO:0005515(protein binding)	01212(Fatty acid metabolism);00061(Fatty acid biosynthesis);04152(AMPK signaling pathway);04910(Insulin signaling pathway)
circRNA10201	122.5	111	116	160	113	112	7.42088	6.32564	6.93574	9.17255	6.16304	5.89487	7.07682	6.89408	up	0.0377423	0.880954	0.92451	no	chrNC_030826.1	50870807	50872464	+	3	circRNA	-	XM_018063620.1	CEP131	mRNA	chrNC_030826.1:50868370-50870806|chrNC_030826.1:50872464-50872761	myosin-7-like	GO:0005929(cilium);GO:0008284(positive regulation of cell proliferation);GO:0010824(regulation of centrosome duplication);GO:0031965(nuclear membrane);GO:0032403(protein complex binding);GO:0034451(centriolar satellite);GO:0035735(intraciliary transport involved in cilium morphogenesis);GO:0042803(protein homodimerization activity);GO:0045171(intercellular bridge);GO:0060271(cilium morphogenesis)…	04530(Tight junction);04260(Cardiac muscle contraction);04261(Adrenergic signaling in cardiomyocytes)
circRNA10202	52	61.1667	36	90.5	72	65	1.43154	1.58408	0.978181	2.35777	1.78456	1.55472	1.89901	1.33127	up	0.512448	0.136574	0.275439	no	chrNC_030826.1	54483714	54490096	+	5	circRNA	-	XM_018063739.1	RHBDF2	mRNA	chrNC_030826.1:54473186-54483713|chrNC_030826.1:54490096-54490990	NA	GO:0004252(serine-type endopeptidase activity);GO:0005789(endoplasmic reticulum membrane);GO:0005886(plasma membrane);GO:0016021(integral component of membrane);GO:0016485(protein processing);GO:0042058(regulation of epidermal growth factor receptor signaling pathway);GO:0050708(regulation of protein secretion);GO:0050709(negative regulation of protein secretion)	NA
circRNA10203	138	163.667	133	112	109	141.5	6.14738	6.85857	5.84761	4.7215	4.37154	5.47652	4.85652	6.28452	down	-0.371879	0.0324803	0.131692	no	chrNC_030826.1	60560328	60561973	+	3	circRNA	-	XM_018063914.1	ABCA5	mRNA	chrNC_030826.1:60558809-60560327|chrNC_030826.1:60561973-60562555	ATP-binding cassette, sub-family A (ABC1), member 5	GO:0005524(ATP binding);GO:0005764(lysosome);GO:0005770(late endosome);GO:0006869(lipid transport);GO:0010745(negative regulation of macrophage derived foam cell differentiation);GO:0016021(integral component of membrane);GO:0033344(cholesterol efflux);GO:0034375(high-density lipoprotein particle remodeling);GO:0042626(ATPase activity, coupled to transmembrane movement of substances);GO:0043231(i…	02010(ABC transporters)
circRNA10204	49.25	64.6667	43.2	41.3333	65	56	1.15978	1.43256	1.00408	0.921131	1.3781	1.14576	1.14833	1.19881	down	-0.0620611	0.795175	0.862884	no	chrNC_030826.1	61084614	61089658	+	3	circRNA	-	XM_018063939.1	SLC16A6	mRNA	chrNC_030826.1:61079990-61084613|chrNC_030826.1:61089658-61091000	NA	GO:0005887(integral component of plasma membrane);GO:0015129(lactate transmembrane transporter activity);GO:0035879(plasma membrane lactate transport)	NA
circRNA10205	83.25	127.583	112.233	65.25	43.5	66.9536	5.15524	7.43225	6.85965	3.82381	2.42522	3.60227	3.28376	6.48238	down	-0.981173	0.0231293	0.113396	no	chrNC_030826.1	61433760	61498666	-	4	circRNA	-	XM_018063968.1	CEP112	mRNA	chrNC_030826.1:61430596-61433759|chrNC_030826.1:61498666-61535943	myosin, heavy chain 9, non-muscle	GO:0005813(centrosome);GO:0005737(cytoplasm);GO:0005886(plasma membrane);GO:0060077(inhibitory synapse);GO:0097120(receptor localization to synapse);GO:0003674(molecular_function);GO:0005856(cytoskeleton)	04144(Endocytosis);04145(Phagosome);04530(Tight junction);05152(Tuberculosis)
circRNA10206	27.4871	30.2269	26.4469	29.6526	22.6813	22.6495	1.04449	1.08052	0.991895	1.06632	0.775962	0.747777	0.863355	1.03897	down	-0.267125	0.222218	0.371856	no	chrNC_030826.1	61592538	61660567	-	6	circRNA	-	XM_018063962.1	CEP112	mRNA	chrNC_030826.1:61536174-61592537|chrNC_030826.1:61660567-61663204	myosin, heavy chain 9, non-muscle	GO:0005813(centrosome);GO:0005737(cytoplasm);GO:0005886(plasma membrane);GO:0060077(inhibitory synapse);GO:0097120(receptor localization to synapse);GO:0003674(molecular_function);GO:0005856(cytoskeleton)	04144(Endocytosis);04145(Phagosome);04530(Tight junction);05152(Tuberculosis)
circRNA10207	24.0123	22.8074	20.9643	19.2187	22.1111	17.6683	1.03474	0.924557	0.891644	0.783738	0.857837	0.661499	0.767691	0.950313	down	-0.307876	0.0682092	0.188487	no	chrNC_030826.1	61659555	61678387	-	5	circRNA	-	XM_018063962.1	CEP112	mRNA	chrNC_030826.1:61653179-61659554|chrNC_030826.1:61678387-61680487	myosin, heavy chain 9, non-muscle	GO:0005813(centrosome);GO:0005737(cytoplasm);GO:0005886(plasma membrane);GO:0060077(inhibitory synapse);GO:0097120(receptor localization to synapse);GO:0003674(molecular_function);GO:0005856(cytoskeleton)	04144(Endocytosis);04145(Phagosome);04530(Tight junction);05152(Tuberculosis)
circRNA10208	66.4626	61.9171	60.0625	60.2049	63.3343	58.0512	1.00352	0.879474	0.895094	0.860266	0.860966	0.76155	0.827594	0.92603	down	-0.162136	0.128328	0.265317	no	chrNC_030826.1	61659555	61736148	-	15	circRNA	-	XM_018063954.1	CEP112	mRNA	chrNC_030826.1:61653179-61659554|chrNC_030826.1:61736148-61744793	myosin, heavy chain 9, non-muscle	GO:0005813(centrosome);GO:0005737(cytoplasm);GO:0005886(plasma membrane);GO:0060077(inhibitory synapse);GO:0097120(receptor localization to synapse);GO:0003674(molecular_function);GO:0005856(cytoskeleton)	04144(Endocytosis);04145(Phagosome);04530(Tight junction);05152(Tuberculosis)
circRNA10209	41.4651	39.5177	39.514	39.7009	40.8416	40.7659	1.08325	0.971186	1.01886	0.981521	0.960613	0.925299	0.955811	1.02443	down	-0.10003	0.157014	0.298699	no	chrNC_030826.1	61685820	61736148	-	9	circRNA	-	XM_018063954.1	CEP112	mRNA	chrNC_030826.1:61680606-61685819|chrNC_030826.1:61736148-61744793	myosin, heavy chain 9, non-muscle	GO:0005813(centrosome);GO:0005737(cytoplasm);GO:0005886(plasma membrane);GO:0060077(inhibitory synapse);GO:0097120(receptor localization to synapse);GO:0003674(molecular_function);GO:0005856(cytoskeleton)	04144(Endocytosis);04145(Phagosome);04530(Tight junction);05152(Tuberculosis)
circRNA1021	227.636	252.876	200.476	324.25	355.283	429.7	5.11101	5.34117	4.44268	6.88965	7.18188	8.38241	7.48465	4.96495	up	0.592155	0.0148127	0.094279	no	chrNC_030808.1	68929663	68935907	+	4	circRNA	-	XM_005675044.2	UMPS	mRNA	chrNC_030808.1:68911387-68929662|chrNC_030808.1:68935907-68956104	uridine monophosphate synthetase	GO:0004588(orotate phosphoribosyltransferase activity);GO:0004590(orotidine-5'-phosphate decarboxylase activity);GO:0006207('de novo' pyrimidine nucleobase biosynthetic process);GO:0044205('de novo' UMP biosynthetic process)	00240(Pyrimidine metabolism);00983(Drug metabolism - other enzymes)
circRNA10210	49.5	39.5	45	31.5	42.5	67	4.68467	3.51668	4.20341	2.82121	3.62126	5.50916	3.98388	4.13492	down	-0.0536859	0.87377	0.919669	no	chrNC_030826.1	62419939	62422977	-	2	circRNA	-	XM_018063977.1	HELZ	mRNA	chrNC_030826.1:62402519-62419938|chrNC_030826.1:62422977-62437971	regulator of nonsense transcripts 1 homolog	GO:0016020(membrane);GO:0044822(poly(A) RNA binding);GO:0046872(metal ion binding)	03013(RNA transport);03015(mRNA surveillance pathway)
circRNA10211	1033.01	1089.95	897.567	1022.02	942.267	828.267	29.0118	28.7962	24.88	27.163	23.8253	20.2104	23.7329	27.5627	down	-0.215827	0.19819	0.345796	no	chrNC_030824.1	108546	116483	-	6	circRNA	-	XM_018060907.1	SMARCB1	mRNA	chrNC_030824.1:105599-108545|chrNC_030824.1:116483-119689	NA	GO:0000790(nuclear chromatin);GO:0000978(RNA polymerase II core promoter proximal region sequence-specific DNA binding);GO:0000980(RNA polymerase II distal enhancer sequence-specific DNA binding);GO:0001164(RNA polymerase I CORE element sequence-specific DNA binding);GO:0001741(XY body);GO:0001835(blastocyst hatching);GO:0002039(p53 binding);GO:0003713(transcription coactivator activity);GO:00056…	NA
circRNA10212	598.062	646.497	505.483	599.15	532.433	462.767	26.6414	27.0919	22.2246	25.2579	21.3537	17.9106	21.5074	25.3193	down	-0.235404	0.227026	0.377009	no	chrNC_030824.1	110874	115041	-	4	circRNA	-	XM_018060907.1	SMARCB1	mRNA	chrNC_030824.1:108736-110873|chrNC_030824.1:115041-116344	NA	GO:0000790(nuclear chromatin);GO:0000978(RNA polymerase II core promoter proximal region sequence-specific DNA binding);GO:0000980(RNA polymerase II distal enhancer sequence-specific DNA binding);GO:0001164(RNA polymerase I CORE element sequence-specific DNA binding);GO:0001741(XY body);GO:0001835(blastocyst hatching);GO:0002039(p53 binding);GO:0003713(transcription coactivator activity);GO:00056…	NA
circRNA10213	123.5	140.333	118	106	98	98.3333	6.89827	7.37388	6.50535	5.60312	4.92829	4.77212	5.10118	6.92583	down	-0.441158	0.00699362	0.0742562	no	chrNC_030824.1	903295	907273	-	4	circRNA	-	XM_018060922.1	DEPDC5	mRNA	chrNC_030824.1:902118-903294|chrNC_030824.1:907273-907895	NA	GO:0005096(GTPase activator activity);GO:0005765(lysosomal membrane);GO:0005829(cytosol);GO:0032007(negative regulation of TOR signaling);GO:0032403(protein complex binding);GO:0034198(cellular response to amino acid starvation);GO:0035556(intracellular signal transduction);GO:0043547(positive regulation of GTPase activity);GO:0048471(perinuclear region of cytoplasm);GO:1990130(Iml1 complex)	NA
circRNA10214	101.417	130	106.417	118	133.75	129.5	10.2148	12.3176	10.579	11.2474	12.1286	11.3325	11.5695	11.0371	up	0.0679643	0.511121	0.644232	no	chrNC_030824.1	2470759	2472900	-	2	circRNA	-	XM_018061007.1	NF2	mRNA	chrNC_030824.1:2468331-2470758|chrNC_030824.1:2472900-2495803	neurofibromin 2 (merlin)	GO:0001707(mesoderm formation);GO:0001953(negative regulation of cell-matrix adhesion);GO:0003779(actin binding);GO:0005178(integrin binding);GO:0005515(protein binding);GO:0005634(nucleus);GO:0005730(nucleolus);GO:0005737(cytoplasm);GO:0005769(early endosome);GO:0005856(cytoskeleton);GO:0005886(plasma membrane);GO:0005912(adherens junction);GO:0006469(negative regulation of protein kinase activi…	04390(Hippo signaling pathway)
circRNA10215	123.55	137.083	126.143	182.95	222.167	195.667	2.88508	3.01136	2.90732	4.04295	4.6708	3.96981	4.22785	2.93459	up	0.526768	0.0254327	0.118306	no	chrNC_030824.1	3086251	3109725	+	9	circRNA	-	XM_018061047.1	CHEK2	mRNA	chrNC_030824.1:3085146-3086250|chrNC_030824.1:3109725-3111295	checkpoint kinase 2	GO:0000086(G2/M transition of mitotic cell cycle);GO:0000781(chromosome, telomeric region);GO:0001302(replicative cell aging);GO:0004674(protein serine/threonine kinase activity);GO:0005524(ATP binding);GO:0005794(Golgi apparatus);GO:0006302(double-strand break repair);GO:0006975(DNA damage induced protein phosphorylation);GO:0008630(intrinsic apoptotic signaling pathway in response to DNA damage…	04110(Cell cycle);04115(p53 signaling pathway);05166(HTLV-I infection)
circRNA10216	77.9833	86.5	79.9762	106.417	110.833	118.333	2.83859	2.96196	2.87327	3.66573	3.63218	3.74235	3.68009	2.89127	up	0.348037	9.66619e-05	0.0266998	no	chrNC_030824.1	3091098	3107293	+	7	circRNA	-	XM_018061047.1	CHEK2	mRNA	chrNC_030824.1:3086548-3091097|chrNC_030824.1:3107293-3109638	checkpoint kinase 2	GO:0000086(G2/M transition of mitotic cell cycle);GO:0000781(chromosome, telomeric region);GO:0001302(replicative cell aging);GO:0004674(protein serine/threonine kinase activity);GO:0005524(ATP binding);GO:0005794(Golgi apparatus);GO:0006302(double-strand break repair);GO:0006975(DNA damage induced protein phosphorylation);GO:0008630(intrinsic apoptotic signaling pathway in response to DNA damage…	04110(Cell cycle);04115(p53 signaling pathway);05166(HTLV-I infection)
circRNA10217	17.5	7.16667	14.5	12.5	14.6667	27	1.57309	0.606031	1.28647	1.06335	1.18698	2.10871	1.45301	1.1552	up	0.33091	0.533675	0.663157	no	chrNC_030824.1	3143855	3144133	+	1	circRNA	-	XM_018061050.1	TTC28	mRNA	chrNC_030824.1:3122829-3143854|chrNC_030824.1:3144133-3419160	G-protein signaling modulator 1	GO:0000922(spindle pole);GO:0005737(cytoplasm);GO:0005813(centrosome);GO:0007067(mitotic nuclear division);GO:0007346(regulation of mitotic cell cycle);GO:0030496(midbody);GO:0051301(cell division)	05030(Cocaine addiction)
circRNA10218	49	49.5833	38.75	32.5	22.5833	33.5	2.41909	2.30279	1.88818	1.51841	1.00379	1.43694	1.31971	2.20335	down	-0.739476	0.0176177	0.101441	no	chrNC_030824.1	3540101	3540608	+	1	circRNA	-	XM_018061050.1	TTC28	mRNA	chrNC_030824.1:3429021-3540100|chrNC_030824.1:3540608-3598244	G-protein signaling modulator 1	GO:0000922(spindle pole);GO:0005737(cytoplasm);GO:0005813(centrosome);GO:0007067(mitotic nuclear division);GO:0007346(regulation of mitotic cell cycle);GO:0030496(midbody);GO:0051301(cell division)	05030(Cocaine addiction)
circRNA10219	2021.42	2276.97	1789.96	1992.53	1973.98	1844.17	37.1673	39.3844	32.4836	34.6706	32.6773	29.4607	32.2695	36.3451	down	-0.171589	0.189288	0.335408	no	chrNC_030824.1	4868252	4882741	+	4	circRNA	-	XM_018061059.1	TPST2	mRNA	chrNC_030824.1:4839449-4868251|chrNC_030824.1:4882741-4887465	NA	GO:0000139(Golgi membrane);GO:0005794(Golgi apparatus);GO:0006478(peptidyl-tyrosine sulfation);GO:0008476(protein-tyrosine sulfotransferase activity);GO:0016021(integral component of membrane)	NA
circRNA1022	217.983	253.267	230.569	210.045	247.462	264.233	7.69989	8.41591	8.03855	7.02142	7.86985	8.10935	7.66687	8.05145	down	-0.0706103	0.389096	0.537663	no	chrNC_030808.1	69047458	69077695	-	4	circRNA	-	XM_018045853.1	ITGB5	mRNA	chrNC_030808.1:69024339-69047457|chrNC_030808.1:69077695-69087719	integrin beta 5	GO:0004872(receptor activity);GO:0007155(cell adhesion);GO:0007229(integrin-mediated signaling pathway);GO:0008305(integrin complex)	04151(PI3K-Akt signaling pathway);04512(ECM-receptor interaction);04145(Phagosome);04810(Regulation of actin cytoskeleton);04510(Focal adhesion);05205(Proteoglycans in cancer);05410(Hypertrophic cardiomyopathy (HCM));05412(Arrhythmogenic right ventricular cardiomyopathy (ARVC));05414(Dilated cardiomyopathy (DCM))
circRNA10220	570.044	599.833	488.933	430	475.917	487.417	34.6161	34.2659	29.3045	24.7109	26.0194	25.7162	25.4822	32.7288	down	-0.361074	0.0455583	0.155724	no	chrNC_030824.1	5599104	5608280	-	4	circRNA	-	XM_018061071.1	GRK3	mRNA	chrNC_030824.1:5592910-5599103|chrNC_030824.1:5608280-5614522	adrenergic, beta, receptor kinase 2	GO:0004703(G-protein coupled receptor kinase activity);GO:0005524(ATP binding);GO:0006468(protein phosphorylation);GO:0007165(signal transduction);GO:0047696(beta-adrenergic receptor kinase activity)	04144(Endocytosis);04062(Chemokine signaling pathway);04724(Glutamatergic synapse);04740(Olfactory transduction);05032(Morphine addiction)
circRNA10221	826.101	859.543	807.202	717	869.783	875.319	168.441	164.871	162.447	138.352	159.67	155.067	151.029	165.253	down	-0.129848	0.151774	0.293145	no	chrNC_030824.1	6841358	6841480	-	1	circRNA	-	XM_018061086.1	CORO1C	mRNA	chrNC_030824.1:6827361-6841357|chrNC_030824.1:6841480-6891858	coronin, actin binding protein, 1A	GO:0015629(actin cytoskeleton);GO:0030036(actin cytoskeleton organization);GO:0051015(actin filament binding);GO:0001755(neural crest cell migration);GO:0005925(focal adhesion);GO:0010633(negative regulation of epithelial cell migration);GO:0010762(regulation of fibroblast migration);GO:0016328(lateral plasma membrane);GO:0016600(flotillin complex);GO:0030027(lamellipodium);GO:0031982(vesicle);GO…	04145(Phagosome)
circRNA10222	976.667	1049.17	965	1167.58	1168.83	1223.51	59.1651	59.7899	57.6982	66.9357	63.7483	64.3967	65.0269	58.8844	up	0.143152	0.00937423	0.0803917	no	chrNC_030824.1	8186007	8187551	-	3	circRNA	-	XM_005691571.3	MLEC	mRNA	chrNC_030824.1:8184535-8186006|chrNC_030824.1:8187551-8193755	NA	GO:0016021(integral component of membrane);GO:0019899(enzyme binding)	NA
circRNA10223	901.583	1038.98	804.667	803.417	960.3	869.833	56.3873	61.1284	49.6714	47.5518	54.0728	47.266	49.6302	55.729	down	-0.167211	0.21196	0.361439	no	chrNC_030824.1	8602577	8605395	+	2	circRNA	-	XM_018061139.1	GCN1	mRNA	chrNC_030824.1:8601867-8602576|chrNC_030824.1:8605395-8606557	NA	GO:0005737(cytoplasm);GO:0005844(polysome);GO:0006417(regulation of translation);GO:0016020(membrane);GO:0019887(protein kinase regulator activity);GO:0019901(protein kinase binding);GO:0033674(positive regulation of kinase activity);GO:0036003(positive regulation of transcription from RNA polymerase II promoter in response to stress);GO:0043022(ribosome binding);GO:0044822(poly(A) RNA binding);G…	NA
circRNA10224	452.033	463.624	455.293	564.417	530	518.817	24.1723	23.3225	24.03	28.5626	25.5164	24.1045	26.0612	23.8416	up	0.128422	0.230618	0.38077	no	chrNC_030824.1	8835305	8840173	+	5	circRNA	-	XM_005691558.3	MAPKAPK5	mRNA	chrNC_030824.1:8834713-8835304|chrNC_030824.1:8840173-8846964	mitogen-activated protein kinase-activated protein kinase 5	GO:0004683(calmodulin-dependent protein kinase activity);GO:0005516(calmodulin binding);GO:0005634(nucleus);GO:0005737(cytoplasm);GO:0007265(Ras protein signal transduction);GO:0009931(calcium-dependent protein serine/threonine kinase activity);GO:0018105(peptidyl-serine phosphorylation);GO:0046777(protein autophosphorylation);GO:0002039(p53 binding);GO:0005524(ATP binding);GO:0005654(nucleoplasm…	04010(MAPK signaling pathway)
circRNA10225	190.81	185.394	173.55	142.15	137.101	148.117	3.16915	2.89668	2.845	2.23429	2.05013	2.13739	2.1406	2.97028	down	-0.47258	0.00509872	0.0684471	no	chrNC_030824.1	9188204	9213693	-	8	circRNA	-	XM_018061149.1	HECTD4	mRNA	chrNC_030824.1:9182078-9188203|chrNC_030824.1:9213693-9265337	hypothetical protein	GO:0004842(ubiquitin-protein transferase activity);GO:0016567(protein ubiquitination);GO:0016874(ligase activity)	04120(Ubiquitin mediated proteolysis)
circRNA10226	96	88.7083	83	81.7	74.6667	90.25	5.74615	4.99496	4.90342	4.62784	4.02374	4.69343	4.44833	5.21484	down	-0.229358	0.0915403	0.219507	no	chrNC_030824.1	9892315	9898893	-	3	circRNA	-	XM_018061165.1	TPCN1	mRNA	chrNC_030824.1:9891528-9892314|chrNC_030824.1:9898893-9906338	two pore segment channel 2	GO:0005245(voltage-gated calcium channel activity);GO:0005886(plasma membrane);GO:0072345(NAADP-sensitive calcium-release channel activity);GO:0086010(membrane depolarization during action potential);GO:0005765(lysosomal membrane);GO:0010008(endosome membrane);GO:0016021(integral component of membrane);GO:0034765(regulation of ion transmembrane transport);GO:0042802(identical protein binding);GO:…	04972(Pancreatic secretion)
circRNA10227	99.1667	92.5	90.5	94.3333	100.75	110.5	2.93978	2.5796	2.64797	2.64646	2.689	2.84609	2.72718	2.72245	up	0.00250579	0.972327	0.983516	no	chrNC_030824.1	14219720	14245197	-	8	circRNA	-	XM_013970656.2	TAOK3	mRNA	chrNC_030824.1:14210660-14219719|chrNC_030824.1:14245197-14328301	TAO kinase 3	GO:0000165(MAPK cascade);GO:0004702(receptor signaling protein serine/threonine kinase activity);GO:0005515(protein binding);GO:0005524(ATP binding);GO:0005737(cytoplasm);GO:0007095(mitotic G2 DNA damage checkpoint);GO:0043507(positive regulation of JUN kinase activity);GO:0046329(negative regulation of JNK cascade);GO:0046777(protein autophosphorylation)	04010(MAPK signaling pathway)
circRNA10228	244.333	250.917	261.85	276.5	260.917	250.333	18.076	17.4627	19.12	19.3582	17.3788	16.0907	17.6092	18.2196	down	-0.049156	0.607508	0.723073	no	chrNC_030824.1	15908916	15916699	+	3	circRNA	-	XM_018061238.1	BRAP	mRNA	chrNC_030824.1:15903810-15908915|chrNC_030824.1:15916699-15917395	BRCA1 associated protein	GO:0000151(ubiquitin ligase complex);GO:0000165(MAPK cascade);GO:0000166(nucleotide binding);GO:0004842(ubiquitin-protein transferase activity);GO:0005737(cytoplasm);GO:0007265(Ras protein signal transduction);GO:0008139(nuclear localization sequence binding);GO:0008270(zinc ion binding);GO:0009968(negative regulation of signal transduction);GO:0016567(protein ubiquitination);GO:0031965(nuclear m…	04014(Ras signaling pathway)
circRNA10229	711.325	700.742	590.167	490	466.095	451.333	33.0978	30.6726	27.1032	21.5763	19.5255	18.2459	19.7826	30.2912	down	-0.614668	0.0119144	0.087209	no	chrNC_030824.1	18150910	18153395	-	3	circRNA	-	XM_018061310.1	CLIP1	mRNA	chrNC_030824.1:18145033-18150909|chrNC_030824.1:18153395-18154328	restin-like	GO:0001578(microtubule bundle formation);GO:0005813(centrosome);GO:0005881(cytoplasmic microtubule);GO:0008270(zinc ion binding);GO:0016020(membrane);GO:0031116(positive regulation of microtubule polymerization);GO:0035371(microtubule plus-end);GO:0044354(macropinosome);GO:0044861(protein transport into plasma membrane raft);GO:0051010(microtubule plus-end binding);GO:0005515(protein binding);GO:…	00563(Glycosylphosphatidylinositol(GPI)-anchor biosynthesis)
circRNA1023	104.983	122.1	116.336	102.045	124.262	125.233	4.86679	5.32476	5.32293	4.47678	5.1863	5.04405	4.90238	5.17149	down	-0.0770997	0.373211	0.523122	no	chrNC_030808.1	69059465	69077695	-	3	circRNA	-	XM_018045853.1	ITGB5	mRNA	chrNC_030808.1:69047626-69059464|chrNC_030808.1:69077695-69087719	integrin beta 5	GO:0004872(receptor activity);GO:0007155(cell adhesion);GO:0007229(integrin-mediated signaling pathway);GO:0008305(integrin complex)	04151(PI3K-Akt signaling pathway);04512(ECM-receptor interaction);04145(Phagosome);04810(Regulation of actin cytoskeleton);04510(Focal adhesion);05205(Proteoglycans in cancer);05410(Hypertrophic cardiomyopathy (HCM));05412(Arrhythmogenic right ventricular cardiomyopathy (ARVC));05414(Dilated cardiomyopathy (DCM))
circRNA10230	142.121	132.405	106.811	112.119	114.829	112.1	3.98249	3.49031	2.95412	2.97322	2.89697	2.72922	2.86647	3.47564	down	-0.278003	0.170827	0.3144	no	chrNC_030824.1	18261963	18272844	-	9	circRNA	-	XM_018061321.1	ZCCHC8	mRNA	chrNC_030824.1:18260264-18261962|chrNC_030824.1:18272844-18276151	5-aminoimidazole-4-carboxamide ribonucleotide formyltransferase/IMP cyclohydrolase	GO:0008270(zinc ion binding);GO:0044822(poly(A) RNA binding);GO:0071013(catalytic step 2 spliceosome)	00230(Purine metabolism);00670(One carbon pool by folate)
circRNA10231	436.005	502.874	410.9	672.642	546.183	525.2	26.8668	29.1505	24.9906	39.2247	30.3013	28.1182	32.5481	27.0026	up	0.26947	0.239181	0.389343	no	chrNC_030824.1	18287266	18291036	-	3	circRNA	-	XM_005691392.2	RSRC2	mRNA	chrNC_030824.1:18285991-18287265|chrNC_030824.1:18291036-18291505	NA	GO:0044822(poly(A) RNA binding)	NA
circRNA10232	344.192	369.171	331.876	332.629	332.718	365.078	5.48074	5.53005	5.21591	5.01244	4.76993	5.05082	4.9444	5.4089	down	-0.129541	0.0245037	0.116566	no	chrNC_030824.1	18944773	18960660	-	12	circRNA	-	XM_005691365.3	SBNO1	mRNA	chrNC_030824.1:18942376-18944772|chrNC_030824.1:18960660-18964347	NA	GO:0006355(regulation of transcription, DNA-templated)	NA
circRNA10233	255.533	227.25	225.417	194.236	225.917	205.167	6.20393	5.19021	5.40158	4.46272	4.93815	4.32776	4.57621	5.59857	down	-0.290906	0.0592727	0.175193	no	chrNC_030824.1	19192869	19207589	+	9	circRNA	-	XM_005691349.3	TCTN2	mRNA	chrNC_030824.1:19190906-19192868|chrNC_030824.1:19207589-19211112	V-type proton ATPase 116 kDa subunit a isoform 2	GO:0005737(cytoplasm);GO:0005856(cytoskeleton);GO:0007224(smoothened signaling pathway);GO:0016021(integral component of membrane);GO:0036038(MKS complex);GO:0042384(cilium assembly);GO:0060170(ciliary membrane);GO:0060271(cilium morphogenesis)	00190(Oxidative phosphorylation);04145(Phagosome);04142(Lysosome)
circRNA10234	168.842	178.002	178.829	221.432	242.594	235.718	3.93539	3.90296	4.11396	4.88426	5.09078	4.77349	4.91618	3.9841	up	0.303283	0.00188661	0.051292	no	chrNC_030824.1	19241961	19251519	+	8	circRNA	-	XM_018061368.1	ATP6V0A2	mRNA	chrNC_030824.1:19234469-19241960|chrNC_030824.1:19251519-19252309	ATPase, H+ transporting, lysosomal V0 subunit a2	GO:0000220(vacuolar proton-transporting V-type ATPase, V0 domain);GO:0001669(acrosomal vesicle);GO:0005765(lysosomal membrane);GO:0005886(plasma membrane);GO:0005925(focal adhesion);GO:0007035(vacuolar acidification);GO:0010008(endosome membrane);GO:0015986(ATP synthesis coupled proton transport);GO:0015991(ATP hydrolysis coupled proton transport);GO:0016021(integral component of membrane);GO:001…	00190(Oxidative phosphorylation);04145(Phagosome);04142(Lysosome);04966(Collecting duct acid secretion);04721(Synaptic vesicle cycle);05323(Rheumatoid arthritis);05152(Tuberculosis)
circRNA10235	513.067	445.194	511.426	491.76	433.658	448.443	10.1399	8.27694	9.976	9.19733	7.71619	7.7002	8.20457	9.46426	down	-0.206062	0.181832	0.326846	no	chrNC_030824.1	19787205	19809968	-	6	circRNA	-	XM_018061382.1	NCOR2	mRNA	chrNC_030824.1:19782832-19787204|chrNC_030824.1:19809968-19823524	nuclear receptor corepressor 2	GO:0000118(histone deacetylase complex);GO:0000122(negative regulation of transcription from RNA polymerase II promoter);GO:0003714(transcription corepressor activity);GO:0008134(transcription factor binding);GO:0016922(ligand-dependent nuclear receptor binding);GO:0003677(DNA binding);GO:0005654(nucleoplasm)	04330(Notch signaling pathway);05169(Epstein-Barr virus infection)
circRNA10236	88.0333	93.0333	75.6111	100.167	72.0595	101.6	6.63014	6.59137	5.62052	7.1392	4.88612	6.64823	6.22452	6.28068	down	-0.0129583	0.945889	0.96579	no	chrNC_030824.1	19841568	19847779	-	3	circRNA	-	XM_018061382.1	NCOR2	mRNA	chrNC_030824.1:19827590-19841567|chrNC_030824.1:19847779-19850880	nuclear receptor corepressor 2	GO:0000118(histone deacetylase complex);GO:0000122(negative regulation of transcription from RNA polymerase II promoter);GO:0003714(transcription corepressor activity);GO:0008134(transcription factor binding);GO:0016922(ligand-dependent nuclear receptor binding);GO:0003677(DNA binding);GO:0005654(nucleoplasm)	04330(Notch signaling pathway);05169(Epstein-Barr virus infection)
circRNA10237	150.591	138.837	120.064	144.407	118.922	122.785	8.01858	6.9545	6.30998	7.27676	5.70108	5.68041	6.21942	7.09435	down	-0.189891	0.295031	0.447765	no	chrNC_030824.1	19860242	19892862	-	5	circRNA	-	XM_018061382.1	NCOR2	mRNA	chrNC_030824.1:19852305-19860241|chrNC_030824.1:19892862-19899776	nuclear receptor corepressor 2	GO:0000118(histone deacetylase complex);GO:0000122(negative regulation of transcription from RNA polymerase II promoter);GO:0003714(transcription corepressor activity);GO:0008134(transcription factor binding);GO:0016922(ligand-dependent nuclear receptor binding);GO:0003677(DNA binding);GO:0005654(nucleoplasm)	04330(Notch signaling pathway);05169(Epstein-Barr virus infection)
circRNA10238	8.91667	10.7833	5	8	7	4.33333	0.74542	0.848034	0.412557	0.632906	0.526858	0.314744	0.491503	0.66867	down	-0.444096	0.339857	0.491253	no	chrNC_030824.1	20222292	20225733	-	2	circRNA	-	XM_018061403.1	SCARB1	mRNA	chrNC_030824.1:20218122-20222291|chrNC_030824.1:20225733-20275158	scavenger receptor class B, member 1	GO:0001530(lipopolysaccharide binding);GO:0001875(lipopolysaccharide receptor activity);GO:0001935(endothelial cell proliferation);GO:0005765(lysosomal membrane);GO:0005887(integral component of plasma membrane);GO:0005901(caveola);GO:0006707(cholesterol catabolic process);GO:0006898(receptor-mediated endocytosis);GO:0008035(high-density lipoprotein particle binding);GO:0009986(cell surface);GO:0…	04145(Phagosome);04913(Ovarian Steroidogenesis);04925(Aldosterone synthesis and secretion);04976(Bile secretion);04975(Fat digestion and absorption);04977(Vitamin digestion and absorption);05160(Hepatitis C)
circRNA10239	977.191	830.128	919.563	795.458	619.536	914.083	30.4063	24.2992	28.2411	23.4236	17.3559	24.712	21.8305	27.6489	down	-0.340876	0.118005	0.253942	no	chrNC_030824.1	28614667	28711449	-	4	circRNA	-	XM_005691309.3	PDGFC	mRNA	chrNC_030824.1:28607205-28614666|chrNC_030824.1:28711449-28849398	platelet derived growth factor C	GO:0005161(platelet-derived growth factor receptor binding);GO:0005615(extracellular space);GO:0007596(blood coagulation);GO:0008284(positive regulation of cell proliferation);GO:0014068(positive regulation of phosphatidylinositol 3-kinase signaling);GO:0030335(positive regulation of cell migration);GO:0031954(positive regulation of protein autophosphorylation);GO:0043406(positive regulation of M…	04014(Ras signaling pathway);04015(Rap1 signaling pathway);04072(Phospholipase D signaling pathway);04151(PI3K-Akt signaling pathway);04060(Cytokine-cytokine receptor interaction);04810(Regulation of actin cytoskeleton);04510(Focal adhesion);04540(Gap junction);05231(Choline metabolism in cancer);05218(Melanoma);05215(Prostate cancer)
circRNA1024	35.8667	39.3167	36.6857	42.7786	38.5952	40.5	3.09113	3.18761	3.12061	3.48902	2.99473	3.03263	3.17213	3.13312	up	0.0178513	0.830294	0.888349	no	chrNC_030808.1	69069565	69077695	-	2	circRNA	-	XM_018045853.1	ITGB5	mRNA	chrNC_030808.1:69059714-69069564|chrNC_030808.1:69077695-69087719	integrin beta 5	GO:0004872(receptor activity);GO:0007155(cell adhesion);GO:0007229(integrin-mediated signaling pathway);GO:0008305(integrin complex)	04151(PI3K-Akt signaling pathway);04512(ECM-receptor interaction);04145(Phagosome);04810(Regulation of actin cytoskeleton);04510(Focal adhesion);05205(Proteoglycans in cancer);05410(Hypertrophic cardiomyopathy (HCM));05412(Arrhythmogenic right ventricular cardiomyopathy (ARVC));05414(Dilated cardiomyopathy (DCM))
circRNA10240	52.8333	47	40.1167	48.5583	47.7024	43.6167	7.32064	6.12634	5.48632	6.36731	5.95084	5.25086	5.85634	6.3111	down	-0.107893	0.517335	0.649489	no	chrNC_030824.1	28663643	28663823	-	1	circRNA	-	XM_005691309.3	PDGFC	mRNA	chrNC_030824.1:28621601-28663642|chrNC_030824.1:28663823-28711253	platelet derived growth factor C	GO:0005161(platelet-derived growth factor receptor binding);GO:0005615(extracellular space);GO:0007596(blood coagulation);GO:0008284(positive regulation of cell proliferation);GO:0014068(positive regulation of phosphatidylinositol 3-kinase signaling);GO:0030335(positive regulation of cell migration);GO:0031954(positive regulation of protein autophosphorylation);GO:0043406(positive regulation of M…	04014(Ras signaling pathway);04015(Rap1 signaling pathway);04072(Phospholipase D signaling pathway);04151(PI3K-Akt signaling pathway);04060(Cytokine-cytokine receptor interaction);04810(Regulation of actin cytoskeleton);04510(Focal adhesion);04540(Gap junction);05231(Choline metabolism in cancer);05218(Melanoma);05215(Prostate cancer)
circRNA10241	158.473	181.5	134.192	155.167	152.233	164.893	7.14827	7.70164	5.97428	6.6236	6.18232	6.46225	6.42272	6.9414	down	-0.112041	0.417296	0.562915	no	chrNC_030824.1	30900175	30908354	+	6	circRNA	-	XM_018061487.1	FNIP2	mRNA	chrNC_030824.1:30896369-30900174|chrNC_030824.1:30908354-30921732	NA	GO:0000122(negative regulation of transcription from RNA polymerase II promoter);GO:0005654(nucleoplasm);GO:0005737(cytoplasm);GO:0005815(microtubule organizing center);GO:0005886(plasma membrane);GO:0006468(protein phosphorylation);GO:0008630(intrinsic apoptotic signaling pathway in response to DNA damage);GO:0031334(positive regulation of protein complex assembly);GO:0033138(positive regulation…	NA
circRNA10242	76	73.6667	64	46	68.5	85	7.81166	7.123	6.4927	4.47444	6.33895	7.59077	6.13472	7.14245	down	-0.219422	0.388277	0.537102	no	chrNC_030824.1	31309386	31311489	+	2	circRNA	-	XM_018061491.1	RAPGEF2	mRNA	chrNC_030824.1:31274823-31309385|chrNC_030824.1:31311489-31313860	Rap guanine nucleotide exchange factor 2	GO:0005096(GTPase activator activity);GO:0005770(late endosome);GO:0005829(cytosol);GO:0005923(bicellular tight junction);GO:0007218(neuropeptide signaling pathway);GO:0008285(negative regulation of cell proliferation);GO:0016324(apical plasma membrane);GO:0017034(Rap guanyl-nucleotide exchange factor activity);GO:0019933(cAMP-mediated signaling);GO:0030033(microvillus assembly);GO:0030139(endocy…	04015(Rap1 signaling pathway);04010(MAPK signaling pathway)
circRNA10243	154.651	159.782	160.866	89.9024	89.5881	118.56	4.81811	4.68288	4.94657	2.65061	2.51288	3.2092	2.7909	4.81585	down	-0.787063	0.00579035	0.0701172	no	chrNC_030824.1	35332655	35347157	-	4	circRNA	-	XM_018061499.1	TRPC3	mRNA	chrNC_030824.1:35330391-35332654|chrNC_030824.1:35347157-35353625	transient receptor potential cation channel, subfamily C, member 3	GO:0005887(integral component of plasma membrane);GO:0006828(manganese ion transport);GO:0007338(single fertilization);GO:0015279(store-operated calcium channel activity);GO:0051480(regulation of cytosolic calcium ion concentration)	04360(Axon guidance)
circRNA10244	401.242	359.06	369.2	225.333	255.667	237.167	5.87446	4.94528	5.33506	3.12204	3.37003	3.01685	3.16964	5.38493	down	-0.764611	0.00757268	0.0759279	no	chrNC_030824.1	35715654	35734695	+	11	circRNA	-	XM_018061504.1	KIAA1109	mRNA	chrNC_030824.1:35713549-35715653|chrNC_030824.1:35734695-35738700	NA	GO:0016021(integral component of membrane)	NA
circRNA10245	357.443	462.579	347.317	252.139	249.917	253.2	5.23933	6.37848	5.02471	3.49752	3.29809	3.22456	3.34006	5.54751	down	-0.731968	0.0305021	0.127643	no	chrNC_030824.1	38684738	38694897	+	4	circRNA	-	XM_018061516.1	FAT4	mRNA	chrNC_030824.1:38672699-38684737|chrNC_030824.1:38694897-38717056	cadherin-related tumor suppressor	GO:0001658(branching involved in ureteric bud morphogenesis);GO:0003007(heart morphogenesis);GO:0005509(calcium ion binding);GO:0005622(intracellular);GO:0005886(plasma membrane);GO:0007009(plasma membrane organization);GO:0007156(homophilic cell adhesion via plasma membrane adhesion molecules);GO:0007157(heterophilic cell-cell adhesion via plasma membrane cell adhesion molecules);GO:0016021(inte…	04391(Hippo signaling pathway -fly)
circRNA10246	194.133	167.556	218.133	315.033	328.567	272.944	4.18639	3.39909	4.64277	6.42906	6.37912	5.11389	5.97402	4.07609	up	0.551518	0.0292548	0.125758	no	chrNC_030824.1	41109945	41132009	+	6	circRNA	-	XM_018061521.1	LARP1B	mRNA	chrNC_030824.1:41106463-41109944|chrNC_030824.1:41132009-41163306	Sjogren syndrome antigen B (autoantigen La)	GO:0005634(nucleus);GO:0044822(poly(A) RNA binding)	05322(Systemic lupus erythematosus)
circRNA10247	405.258	444	433	343.667	404.417	459.5	14.0771	14.5087	14.8452	11.2972	12.6476	13.8677	12.6042	14.477	down	-0.19986	0.117842	0.253724	no	chrNC_030824.1	41753695	41770937	+	5	circRNA	-	XM_018061527.1	JADE1	mRNA	chrNC_030824.1:41734622-41753694|chrNC_030824.1:41770937-41773860	NA	GO:0000123(histone acetyltransferase complex);GO:0001105(RNA polymerase II transcription coactivator activity);GO:0005829(cytosol);GO:0005886(plasma membrane);GO:0008270(zinc ion binding);GO:0043966(histone H3 acetylation);GO:0043981(histone H4-K5 acetylation);GO:0043982(histone H4-K8 acetylation);GO:0043983(histone H4-K12 acetylation);GO:0045944(positive regulation of transcription from RNA poly…	NA
circRNA10248	10.95	11.8333	14.2	11.25	10.8929	16.9	0.760723	0.77336	0.97368	0.739632	0.68132	1.02008	0.813679	0.835921	down	-0.0389064	0.868962	0.916026	no	chrNC_030824.1	41918158	41928712	-	4	circRNA	-	XM_005691258.3	SCLT1	mRNA	chrNC_030824.1:41911820-41918157|chrNC_030824.1:41928712-41946709	apoptotic chromatin condensation inducer 1a	GO:0005814(centriole);GO:0042384(cilium assembly);GO:0070062(extracellular exosome);GO:0097539(ciliary transition fiber)	03040(Spliceosome);03013(RNA transport);03015(mRNA surveillance pathway)
circRNA10249	163.511	128.543	127.467	154.117	160	155.186	16.9454	12.5318	13.0382	15.1149	14.9287	13.9731	14.6722	14.1718	up	0.0500655	0.757765	0.835795	no	chrNC_030824.1	51566817	51575500	-	2	circRNA	-	XM_005691243.3	SLC7A11	mRNA	chrNC_030824.1:51561199-51566816|chrNC_030824.1:51575500-51580608	solute carrier family 7 (amino acid transporter light chain, L system), member 5	GO:0005887(integral component of plasma membrane);GO:0009636(response to toxic substance);GO:0009986(cell surface);GO:0015327(cystine:glutamate antiporter activity);GO:0070527(platelet aggregation);GO:0089711(L-glutamate transmembrane transport)	05230(Central carbon metabolism in cancer)
circRNA1025	59	50.1667	62	74.3333	72.3333	63.1667	1.14705	0.917502	1.1897	1.36762	1.26609	1.06698	1.23356	1.08475	up	0.185468	0.290464	0.442829	no	chrNC_030808.1	69236368	69246159	-	4	circRNA	-	XM_018050126.1	HEG1	mRNA	chrNC_030808.1:69232506-69236367|chrNC_030808.1:69246159-69267672	neurogenic locus Notch protein-like	GO:0001570(vasculogenesis);GO:0001701(in utero embryonic development);GO:0001886(endothelial cell morphogenesis);GO:0001945(lymph vessel development);GO:0003017(lymph circulation);GO:0003209(cardiac atrium morphogenesis);GO:0003222(ventricular trabecula myocardium morphogenesis);GO:0003281(ventricular septum development);GO:0005509(calcium ion binding);GO:0005911(cell-cell junction);GO:0007043(ce…	04330(Notch signaling pathway);04320(Dorso-ventral axis formation)
circRNA10250	137.496	136.404	130.141	148.985	128.562	113.443	8.7968	8.20964	8.21794	9.0204	7.4053	6.30591	7.5772	8.40813	down	-0.150119	0.403642	0.550882	no	chrNC_030824.1	52812601	52817683	-	2	circRNA	-	XM_018061555.1	SETD7	mRNA	chrNC_030824.1:52806967-52812600|chrNC_030824.1:52817683-52832052	SET domain containing (lysine methyltransferase) 7	GO:0002039(p53 binding);GO:0005694(chromosome);GO:0005730(nucleolus);GO:0006351(transcription, DNA-templated);GO:0006355(regulation of transcription, DNA-templated);GO:0006974(cellular response to DNA damage stimulus);GO:0018024(histone-lysine N-methyltransferase activity);GO:0018026(peptidyl-lysine monomethylation);GO:0018027(peptidyl-lysine dimethylation);GO:0034968(histone lysine methylation);…	00310(Lysine degradation);04068(FoxO signaling pathway)
circRNA10251	114.533	117.458	96.1167	117	132.5	127.476	12.3812	11.9448	10.2552	11.9693	12.8957	11.9729	12.2793	11.5271	up	0.0911996	0.375043	0.524736	no	chrNC_030824.1	54439668	54440542	+	2	circRNA	-	XM_013970518.2	ZNF330	mRNA	chrNC_030824.1:54436960-54439667|chrNC_030824.1:54440542-54444437	NA	GO:0000775(chromosome, centromeric region);GO:0005730(nucleolus);GO:0008270(zinc ion binding)	NA
circRNA10252	56.6274	54.0429	57.5	51.1667	49.6167	48.9833	1.7447	1.56637	1.74855	1.49188	1.37632	1.31124	1.39314	1.68654	down	-0.275724	0.0220647	0.111419	no	chrNC_030824.1	55208695	55242421	-	6	circRNA	-	XM_018061563.1	INPP4B	mRNA	chrNC_030824.1:55180422-55208694|chrNC_030824.1:55242421-55260444	inositol polyphosphate-4-phosphatase type II B	GO:0005737(cytoplasm);GO:0007165(signal transduction);GO:0016316(phosphatidylinositol-3,4-bisphosphate 4-phosphatase activity)	00562(Inositol phosphate metabolism);04070(Phosphatidylinositol signaling system)
circRNA10253	62	90	47	68.25	33.5833	45	5.27095	7.19784	3.94376	5.491	2.5705	3.32389	3.79513	5.47085	down	-0.527616	0.263477	0.414945	no	chrNC_030824.1	56537236	56537530	+	1	circRNA	-	XM_018061566.1	GAB1	mRNA	chrNC_030824.1:56449676-56537235|chrNC_030824.1:56537530-56548268	GRB2 associated binding protein 1	GO:0004871(signal transducer activity);GO:0005737(cytoplasm);GO:0006979(response to oxidative stress);GO:0007173(epidermal growth factor receptor signaling pathway);GO:0007257(activation of JUN kinase activity);GO:0007507(heart development);GO:0008544(epidermis development);GO:0030334(regulation of cell migration);GO:0048008(platelet-derived growth factor receptor signaling pathway);GO:0060711(la…	04014(Ras signaling pathway);04012(ErbB signaling pathway);04072(Phospholipase D signaling pathway);04722(Neurotrophin signaling pathway);05205(Proteoglycans in cancer);05211(Renal cell carcinoma);05100(Bacterial invasion of epithelial cells)
circRNA10254	38.3647	27.1988	23.156	20.3325	18.6333	19.9556	1.34569	0.897482	0.801663	0.674926	0.588439	0.608155	0.62384	1.01494	down	-0.702153	0.141791	0.281735	no	chrNC_030824.1	58511912	58530947	-	2	circRNA	-	XM_018061581.1	ZNF827	mRNA	chrNC_030824.1:58484852-58511911|chrNC_030824.1:58530947-58536729	RE1-silencing transcription factor	GO:0003676(nucleic acid binding);GO:0046872(metal ion binding)	04550(Signaling pathways regulating pluripotency of stem cells);05016(Huntington's disease)
circRNA10255	47.4167	52.5833	41	56.75	41.6667	41.25	4.01753	4.1912	3.42868	4.55035	3.17844	3.03661	3.58847	3.87914	down	-0.112368	0.626276	0.738079	no	chrNC_030824.1	59171649	59187860	-	3	circRNA	-	XM_005691203.3	SLC10A7	mRNA	chrNC_030824.1:59099455-59171648|chrNC_030824.1:59187860-59195206	NA	GO:0016021(integral component of membrane);GO:0006814(sodium ion transport);GO:0015293(symporter activity);GO:0055085(transmembrane transport)	NA
circRNA10256	168.283	210.293	188.483	251.317	223.05	216.093	3.37908	3.97232	3.73547	4.77562	4.03233	3.76994	4.19263	3.69562	up	0.182038	0.2425	0.392918	no	chrNC_030824.1	60407301	60419685	-	4	circRNA	-	XM_005691198.3	PRMT9	mRNA	chrNC_030824.1:60400622-60407300|chrNC_030824.1:60419685-60425096	protein arginine N-methyltransferase 6	GO:0006479(protein methylation);GO:0008168(methyltransferase activity)	04068(FoxO signaling pathway)
circRNA10257	121.143	134.017	103	102	114.567	117.167	2.73712	2.84851	2.29694	2.18096	2.33052	2.30005	2.27051	2.62752	down	-0.210687	0.160847	0.303212	no	chrNC_030824.1	63950364	63968427	-	8	circRNA	-	XM_018061590.1	LRBA	mRNA	chrNC_030824.1:63945552-63950363|chrNC_030824.1:63968427-63973440	neutral sphingomyelinase (N-SMase) activation associated factor	GO:0016020(membrane)	04071(Sphingolipid signaling pathway)
circRNA10258	216.833	199.843	196.417	156.167	206.5	206.95	9.26419	8.03216	8.28276	6.31424	7.94326	7.68217	7.31322	8.52637	down	-0.221425	0.132152	0.269962	no	chrNC_030824.1	64819176	64855600	-	4	circRNA	-	XM_018061600.1	GATB	mRNA	chrNC_030824.1:64803399-64819175|chrNC_030824.1:64855600-64857778	glutamyl-tRNA(Gln) amidotransferase, subunit B	GO:0005739(mitochondrion);GO:0030956(glutamyl-tRNA(Gln) amidotransferase complex);GO:0032543(mitochondrial translation);GO:0050567(glutaminyl-tRNA synthase (glutamine-hydrolyzing) activity);GO:0070681(glutaminyl-tRNAGln biosynthesis via transamidation)	00970(Aminoacyl-tRNA biosynthesis)
circRNA10259	1287.53	1359.5	1261.56	1331.68	1539.7	1457.62	30.5494	30.3449	29.5439	29.9017	32.8911	30.0487	30.9472	30.1461	up	0.0378363	0.502533	0.637488	no	chrNC_030824.1	66468214	66471216	+	3	circRNA	-	XM_005691166.3	TRIM2	mRNA	chrNC_030824.1:66453684-66468213|chrNC_030824.1:66471216-66482680	tripartite motif containing 71, E3 ubiquitin protein ligase	GO:0005622(intracellular);GO:0008270(zinc ion binding);GO:0004842(ubiquitin-protein transferase activity);GO:0005737(cytoplasm);GO:0016567(protein ubiquitination);GO:0016874(ligase activity);GO:0043523(regulation of neuron apoptotic process)	05206(MicroRNAs in cancer)
circRNA1026	19.1667	19.1667	22.1667	32.3333	28.3333	22.6667	0.817502	0.769044	0.933164	1.3051	1.08802	0.839976	1.0777	0.839903	up	0.359659	0.211887	0.361391	no	chrNC_030808.1	69243856	69246159	-	2	circRNA	-	XM_018050126.1	HEG1	mRNA	chrNC_030808.1:69237991-69243855|chrNC_030808.1:69246159-69267672	neurogenic locus Notch protein-like	GO:0001570(vasculogenesis);GO:0001701(in utero embryonic development);GO:0001886(endothelial cell morphogenesis);GO:0001945(lymph vessel development);GO:0003017(lymph circulation);GO:0003209(cardiac atrium morphogenesis);GO:0003222(ventricular trabecula myocardium morphogenesis);GO:0003281(ventricular septum development);GO:0005509(calcium ion binding);GO:0005911(cell-cell junction);GO:0007043(ce…	04330(Notch signaling pathway);04320(Dorso-ventral axis formation)
circRNA10260	438.528	468.644	460.611	594.033	658.5	730.667	43.9923	44.2268	45.6068	56.3951	59.4747	63.6848	59.8516	44.6086	up	0.424066	0.0146977	0.0939977	no	chrNC_030824.1	67958233	67959521	-	2	circRNA	-	XM_005691159.3	PLRG1	mRNA	chrNC_030824.1:67957262-67958232|chrNC_030824.1:67959521-67961541	pleiotropic regulator 1	GO:0000398(mRNA splicing, via spliceosome);GO:0000974(Prp19 complex);GO:0005662(DNA replication factor A complex);GO:0005730(nucleolus);GO:0016607(nuclear speck);GO:0031965(nuclear membrane);GO:0034504(protein localization to nucleus);GO:0071011(precatalytic spliceosome);GO:0071013(catalytic step 2 spliceosome);GO:0080008(Cul4-RING E3 ubiquitin ligase complex);GO:1900087(positive regulation of G1…	03040(Spliceosome)
[truncated: 15,560 more rows]
