# Supplementary material for: Genome-wide analysis of circular RNAs in goat skin fibroblast cells in response to Orf virus infection
Source: PeerJ. 2019 Jan 22;7:e6267. doi: 10.7717/peerj.6267 (PMC6346991; doi:10.7717/peerj.6267)
Supplement: Table S5 [file peerj-07-6267-s007.xlsx]

## Sheet: Sheet1
Table S5: Differentially expressed mRNAs in OV samples vs GSF samples
mRNA	class_code	chr	strand	start	end	t_name	num_exons	length	gene_id	gene_name	GO	KEGG	KO_ENTRY	EC	Description	FPKM.OV_1_OV	FPKM.OV_2_OV	FPKM.OV_3_OV	FPKM.GSF_1_GSF	FPKM.GSF_2_GSF	FPKM.GSF_3_GSF	fc	log2(fc)	pval	qval	regulation	significant
SON:XM_005674679.3	"="	chrNC_030808.1	-	395680	411662	XM_005674679.3	7	7645	MSTRG.4	SON	GO:0000226(microtubule cytoskeleton organization);GO:0000910(cytokinesis);GO:0006397(mRNA processing);GO:0016607(nuclear speck);GO:0043066(negative regulation of apoptotic process);GO:0043484(regulation of RNA splicing);GO:0044822(poly(A) RNA binding);GO:0050733(RS domain binding);GO:0051726(regulation of cell cycle)	04514(Cell adhesion molecules (CAMs));05150(Staphylococcus aureus infection)	K06544	NA	selectin P ligand	4.79613	7.32684	4.82401	0.728754	0.813404	1.06535	3.53087	1.82003	0.00359828	0.180539	up	yes
ADAMTS5:XM_013965221.2	"="	chrNC_030808.1	+	7818403	7871968	XM_013965221.2	9	6809	MSTRG.34	ADAMTS5	GO:0004222(metalloendopeptidase activity);GO:0005178(integrin binding);GO:0005515(protein binding);GO:0005576(extracellular region);GO:0005578(proteinaceous extracellular matrix);GO:0005615(extracellular space);GO:0005788(endoplasmic reticulum lumen);GO:0006508(proteolysis);GO:0008201(heparin binding);GO:0008237(metallopeptidase activity);GO:0008270(zinc ion binding);GO:0022617(extracellular matr…	00510(N-Glycan biosynthesis);00514(Other types of O-glycan biosynthesis);00533(Glycosaminoglycan biosynthesis - keratan sulfate);00601(Glycosphingolipid biosynthesis - lacto and neolacto series)	K07968	EC:2.4.1.90 2.4.1.38 2.4.1.-	UDP-Gal:betaGlcNAc beta 1,4- galactosyltransferase, polypeptide 3	2.71644	2.16651	2.48472	7.2884	6.77635	5.77616	0.450929	-1.14903	0.00209939	0.152554	down	yes
GBE1:XM_018054118.1	"="	chrNC_030808.1	-	27823980	28134705	XM_018054118.1	16	3042	MSTRG.56	GBE1	GO:0003844(1,4-alpha-glucan branching enzyme activity);GO:0004553(hydrolase activity, hydrolyzing O-glycosyl compounds);GO:0005978(glycogen biosynthetic process);GO:0043169(cation binding);GO:0070062(extracellular exosome)	00500(Starch and sucrose metabolism)	K00700	EC:2.4.1.18	glucan (1,4-alpha-), branching enzyme 1	3.51093	9.17922	11.5358	3.0098	4.12615	3.08595	2.04216	1.0301	0.0158762	0.285396	up	yes
VGLL3:XM_018054543.1	"="	chrNC_030808.1	-	33882149	33934635	XM_018054543.1	4	3192	MSTRG.57	VGLL3	GO:0005634(nucleus);GO:0006355(regulation of transcription, DNA-templated)	NA	NA	NA	NA	11.6961	10.4941	5.56444	23.2241	20.1874	18.3989	0.436976	-1.19437	0.00449269	0.188363	down	yes
RCAN1:XM_018055891.1	"="	chrNC_030808.1	+	41286808	41298068	XM_018055891.1	4	2444	MSTRG.71	RCAN1	GO:0000166(nucleotide binding);GO:0005737(cytoplasm);GO:0008597(calcium-dependent protein serine/threonine phosphatase regulator activity);GO:0033173(calcineurin-NFAT signaling cascade);GO:0050790(regulation of catalytic activity);GO:0070884(regulation of calcineurin-NFAT signaling cascade)	04921(Oxytocin signaling pathway);04919(Thyroid hormone signaling pathway)	K17901	NA	regulator of calcineurin 1	7.5365	6.75081	2.22257	12.4611	15.7681	11.7222	0.393629	-1.34509	0.0197832	0.309816	down	yes
SLC5A3:XM_018056774.1	"="	chrNC_030808.1	-	41729810	41762981	XM_018056774.1	2	11326	MSTRG.74	SLC5A3	GO:0005367(myo-inositol:sodium symporter activity);GO:0005887(integral component of plasma membrane);GO:0006020(inositol metabolic process);GO:0006814(sodium ion transport);GO:0015798(myo-inositol transport);GO:0055085(transmembrane transport)	04976(Bile secretion);04973(Carbohydrate digestion and absorption);04978(Mineral absorption)	K14158	NA	sodium/glucose cotransporter 1	0	7.46908	6.82814	0	0	0	4.68856	2.22914	0.0332686	0.369944	up	yes
PHLDB2:XM_018064768.1	"="	chrNC_030808.1	+	56386607	56500694	XM_018064768.1	18	5681	MSTRG.127	PHLDB2	GO:0000226(microtubule cytoskeleton organization);GO:0005886(plasma membrane);GO:0005925(focal adhesion);GO:0010470(regulation of gastrulation);GO:0010717(regulation of epithelial to mesenchymal transition);GO:0031252(cell leading edge);GO:0045111(intermediate filament cytoskeleton);GO:0045180(basal cortex);GO:0045184(establishment of protein localization);GO:0051497(negative regulation of stress…	04141(Protein processing in endoplasmic reticulum)	K09486	NA	hypoxia up-regulated 1	15.3585	5.00298	12.7826	32.1865	33.2787	31.8311	0.325525	-1.61916	0.0497114	0.432459	down	yes
IGF2BP2:XM_005675253.3	"="	chrNC_030808.1	+	81081005	81245002	XM_005675253.3	16	3646	MSTRG.276	IGF2BP2	GO:0000166(nucleotide binding);GO:0003729(mRNA binding);GO:0003730(mRNA 3'-UTR binding);GO:0005634(nucleus);GO:0005737(cytoplasm);GO:0005856(cytoskeleton);GO:0044822(poly(A) RNA binding);GO:0048027(mRNA 5'-UTR binding)	03030(DNA replication);03420(Nucleotide excision repair);03430(Mismatch repair);05206(MicroRNAs in cancer)	K10755	NA	insulin-like growth factor 2 mRNA binding protein 1	10.4321	7.31245	1.75993	0.348769	0.424909	0.36781	4.21525	2.07562	0.00627016	0.20806	up	yes
SERP1:XM_018049043.1	"="	chrNC_030808.1	+	117183021	117187603	XM_018049043.1	3	3120	MSTRG.428	SERP1	GO:0001501(skeletal system development);GO:0005783(endoplasmic reticulum);GO:0005789(endoplasmic reticulum membrane);GO:0005881(cytoplasmic microtubule);GO:0006006(glucose metabolic process);GO:0006486(protein glycosylation);GO:0009791(post-embryonic development);GO:0010259(multicellular organism aging);GO:0015031(protein transport);GO:0016021(integral component of membrane);GO:0030968(endoplasmi…	NA	NA	NA	NA	38.2804	41.461	44.727	1.87932	2.07366	2.09704	14.2288	3.83074	5.95e-07	0.00425038	up	yes
ATP1B3:XM_018049690.1	"="	chrNC_030808.1	-	126573362	126608419	XM_018049690.1	7	1598	MSTRG.474	ATP1B3	GO:0001671(ATPase activator activity);GO:0005391(sodium:potassium-exchanging ATPase activity);GO:0005890(sodium:potassium-exchanging ATPase complex);GO:0006883(cellular sodium ion homeostasis);GO:0010107(potassium ion import);GO:0010248(establishment or maintenance of transmembrane electrochemical gradient);GO:0030007(cellular potassium ion homeostasis);GO:0032781(positive regulation of ATPase ac…	04024(cAMP signaling pathway);04022(cGMP - PKG signaling pathway);04911(Insulin secretion);04918(Thyroid hormone synthesis);04919(Thyroid hormone signaling pathway);04260(Cardiac muscle contraction);04261(Adrenergic signaling in cardiomyocytes);04970(Salivary secretion);04971(Gastric acid secretion);04972(Pancreatic secretion);04976(Bile secretion);04973(Carbohydrate digestion and absorption);049…	K01540	NA	sodium/potassium-transporting ATPase subunit beta-3-like	7.43919	16.8316	66.2794	6.81905	12.7981	7.89952	2.53236	1.34048	0.0375602	0.390712	up	yes
SRPRB:XM_018051114.1	"="	chrNC_030808.1	-	135095623	135131935	XM_018051114.1	7	1852	MSTRG.509	SRPRB	GO:0005047(signal recognition particle binding);GO:0005785(signal recognition particle receptor complex);GO:0005881(cytoplasmic microtubule);GO:0006614(SRP-dependent cotranslational protein targeting to membrane);GO:0016021(integral component of membrane)	04066(HIF-1 signaling pathway);04978(Mineral absorption)	K14736	NA	serotransferrin	29.6235	35.7122	67.5619	20.6645	20.3169	17.5746	2.19044	1.13122	0.013121	0.266764	up	yes
SUMO3:XM_018052124.1	"="	chrNC_030808.1	-	144612562	144622530	XM_018052124.1	4	1717	MSTRG.568	SUMO3	GO:0005634(nucleus);GO:0005737(cytoplasm);GO:0016605(PML body);GO:0016925(protein sumoylation);GO:0031386(protein tag);GO:0070062(extracellular exosome)	03013(RNA transport)	K12160	NA	small ubiquitin-like modifier 3	4.24703	15.5621	15.8434	3.82066	3.55192	4.26962	2.5353	1.34216	0.0206196	0.313962	up	yes
DYRK1A:XM_018052842.1	"="	chrNC_030808.1	+	149441823	149584178	XM_018052842.1	11	3148	MSTRG.614	DYRK1A	GO:0000381(regulation of alternative mRNA splicing, via spliceosome);GO:0004672(protein kinase activity);GO:0004674(protein serine/threonine kinase activity);GO:0004712(protein serine/threonine/tyrosine kinase activity);GO:0004713(protein tyrosine kinase activity);GO:0004715(non-membrane spanning protein tyrosine kinase activity);GO:0005515(protein binding);GO:0005524(ATP binding);GO:0005634(nucl…	05134(Legionellosis)	K08823	EC:2.7.12.1	CDC-like kinase 1	1.26885	0.234652	3.51758	10.0424	8.25576	11.6868	0.223392	-2.16235	0.0322713	0.365415	down	yes
DYRK1A:XM_018052834.1	"="	chrNC_030808.1	+	149442380	149586835	XM_018052834.1	13	5565	MSTRG.614	DYRK1A	GO:0000381(regulation of alternative mRNA splicing, via spliceosome);GO:0004672(protein kinase activity);GO:0004674(protein serine/threonine kinase activity);GO:0004712(protein serine/threonine/tyrosine kinase activity);GO:0004713(protein tyrosine kinase activity);GO:0004715(non-membrane spanning protein tyrosine kinase activity);GO:0005515(protein binding);GO:0005524(ATP binding);GO:0005634(nucl…	05134(Legionellosis)	K08823	EC:2.7.12.1	CDC-like kinase 1	0.658518	0.140806	0.711913	2.20125	2.93507	1.88522	0.446265	-1.16403	0.02228	0.321135	down	yes
GALE:XM_018055684.1	"="	chrNC_030809.1	-	6830294	6834864	XM_018055684.1	11	1561	MSTRG.722	GALE	GO:0003974(UDP-N-acetylglucosamine 4-epimerase activity);GO:0003978(UDP-glucose 4-epimerase activity);GO:0019388(galactose catabolic process);GO:0042803(protein homodimerization activity);GO:0070062(extracellular exosome)	00052(Galactose metabolism);00520(Amino sugar and nucleotide sugar metabolism)	K01784	EC:5.1.3.2	UDP-galactose-4-epimerase	8.60705	10.3012	8.53581	3.29294	3.95525	4.7774	2.04409	1.03146	0.00875047	0.232583	up	yes
FABP3:NM_001285701.1	"="	chrNC_030809.1	-	13664793	13672288	NM_001285701.1	4	634	MSTRG.806	FABP3	GO:0005215(transporter activity);GO:0005615(extracellular space);GO:0005759(mitochondrial matrix);GO:0006810(transport);GO:0008092(cytoskeletal protein binding);GO:0070062(extracellular exosome);GO:0070538(oleic acid binding)	03320(PPAR signaling pathway)	K08752	NA	fatty acid binding protein 3, muscle and heart	54.7147	65.245	75.6134	18.8819	20.3875	22.5449	3.12061	1.64183	6e-05	0.0537604	up	yes
TRIP12:XM_018058591.1	"="	chrNC_030809.1	+	17763216	17916591	XM_018058591.1	42	6784	MSTRG.871	TRIP12	GO:0004842(ubiquitin-protein transferase activity);GO:0005634(nucleus);GO:0005737(cytoplasm);GO:0042787(protein ubiquitination involved in ubiquitin-dependent protein catabolic process);GO:0016874(ligase activity);GO:0005654(nucleoplasm);GO:0006281(DNA repair);GO:0006974(cellular response to DNA damage stimulus);GO:0009790(embryo development);GO:0046966(thyroid hormone receptor binding);GO:190131…	04120(Ubiquitin mediated proteolysis)	K10590	EC:2.3.2.26	thyroid hormone receptor interactor 12	0.013955	0.005258	0	2.97962	2.86355	1.98907	0.279575	-1.83869	0.00114262	0.131745	down	yes
RHBDD1:XM_005676626.3	"="	chrNC_030809.1	-	20605394	20699992	XM_005676626.3	8	1431	MSTRG.876	RHBDD1	GO:0004252(serine-type endopeptidase activity);GO:0010954(positive regulation of protein processing);GO:0030176(integral component of endoplasmic reticulum membrane);GO:0031293(membrane protein intracellular domain proteolysis);GO:0034620(cellular response to unfolded protein);GO:0034644(cellular response to UV);GO:0043066(negative regulation of apoptotic process);GO:0043687(post-translational pr…	04142(Lysosome);04978(Mineral absorption)	NA	NA	NA	0.860555	0.217506	0.049561	1.62165	2.29122	2.43389	0.416046	-1.26518	0.00831483	0.228186	down	yes
CTDSP1:XM_018059502.1	"="	chrNC_030809.1	-	29390624	29397854	XM_018059502.1	7	3735	MSTRG.921	CTDSP1	GO:0001933(negative regulation of protein phosphorylation);GO:0005515(protein binding);GO:0005634(nucleus);GO:0005654(nucleoplasm);GO:0006357(regulation of transcription from RNA polymerase II promoter);GO:0006470(protein dephosphorylation);GO:0008420(CTD phosphatase activity);GO:0045665(negative regulation of neuron differentiation);GO:0046872(metal ion binding);GO:0070062(extracellular exosome)…	NA	NA	NA	NA	2.29102	2.48948	2.77901	8.71037	4.30007	8.34008	0.452265	-1.14476	0.0405325	0.39857	down	yes
CTDSP1:XM_018059509.1	"="	chrNC_030809.1	-	29390624	29397857	XM_018059509.1	7	3735	MSTRG.921	CTDSP1	GO:0001933(negative regulation of protein phosphorylation);GO:0005515(protein binding);GO:0005634(nucleus);GO:0005654(nucleoplasm);GO:0006357(regulation of transcription from RNA polymerase II promoter);GO:0006470(protein dephosphorylation);GO:0008420(CTD phosphatase activity);GO:0045665(negative regulation of neuron differentiation);GO:0046872(metal ion binding);GO:0070062(extracellular exosome)…	NA	NA	NA	NA	1.52301	1.35447	2.67792	6.2486	3.86036	5.84161	0.459807	-1.1209	0.0250682	0.33529	down	yes
MAP2:XM_018060140.1	"="	chrNC_030809.1	-	38304673	38603160	XM_018060140.1	15	5815	MSTRG.953	MAP2	GO:0000226(microtubule cytoskeleton organization);GO:0001578(microtubule bundle formation);GO:0002162(dystroglycan binding);GO:0005730(nucleolus);GO:0005737(cytoplasm);GO:0005874(microtubule);GO:0005875(microtubule associated complex);GO:0008017(microtubule binding);GO:0021954(central nervous system neuron development);GO:0031175(neuron projection development);GO:0043005(neuron projection);GO:004…	04010(MAPK signaling pathway)	K04380	NA	microtubule-associated protein tau	1.00327	2.67563	2.60848	0.163942	0	0	2.95179	1.56159	0.00507674	0.194892	up	yes
NBEAL1:XM_018060689.1	"="	chrNC_030809.1	-	44448534	44596606	XM_018060689.1	54	9216	MSTRG.984	NBEAL1	GO:0005543(phospholipid binding);GO:0012505(endomembrane system);GO:0019898(extrinsic component of membrane)	04071(Sphingolipid signaling pathway)	K18953	NA	neutral sphingomyelinase (N-SMase) activation associated factor	1.96545	2.30688	1.31349	0.123704	0.485707	0.531036	2.04721	1.03366	0.0204837	0.313421	up	yes
SGO2:XM_018061151.1	"="	chrNC_030809.1	-	46839700	46883138	XM_018061151.1	10	6080	MSTRG.1016	SGO2	GO:0000775(chromosome, centromeric region);GO:0005654(nucleoplasm);GO:0030892(mitotic cohesin complex)	NA	NA	NA	NA	6.52673	4.51705	4.98799	0.249994	0.261579	2.13293	3.67718	1.8786	0.0389694	0.394014	up	yes
SGO2:XM_018061146.1	"="	chrNC_030809.1	-	46839700	46883230	XM_018061146.1	9	6057	MSTRG.1016	SGO2	GO:0000775(chromosome, centromeric region);GO:0005654(nucleoplasm);GO:0030892(mitotic cohesin complex)	NA	NA	NA	NA	0.039417	1.45199	0.03034	6.45062	5.73118	3.66911	0.223185	-2.16369	0.0275847	0.347615	down	yes
STAT1:XM_018061547.1	"="	chrNC_030809.1	+	56435120	56474504	XM_018061547.1	24	3434	MSTRG.1045	STAT1	GO:0000983(transcription factor activity, RNA polymerase II core promoter sequence-specific);GO:0001937(negative regulation of endothelial cell proliferation);GO:0005634(nucleus);GO:0005730(nucleolus);GO:0005737(cytoplasm);GO:0006915(apoptotic process);GO:0006919(activation of cysteine-type endopeptidase activity involved in apoptotic process);GO:0007259(JAK-STAT cascade);GO:0007584(response to n…	04630(Jak-STAT signaling pathway);04620(Toll-like receptor signaling pathway);04062(Chemokine signaling pathway);04917(Prolactin signaling pathway);04919(Thyroid hormone signaling pathway);04380(Osteoclast differentiation);05200(Pathways in cancer);05212(Pancreatic cancer);05321(Inflammatiory bowel disease (IBD));04933(AGE-RAGE signaling pathway in diabetic complications);05152(Tuberculosis);0516…	K11220	NA	signal transducer and activator of transcription 1, 91kDa	2.81908	4.55886	15.6677	1.49789	0.128157	1.48053	4.0819	2.02924	0.0324333	0.365688	up	yes
MMADHC:XM_013967881.2	"="	chrNC_030809.1	-	89704273	89721540	XM_013967881.2	8	1414	MSTRG.1111	MMADHC	GO:0009235(cobalamin metabolic process)	NA	NA	NA	NA	25.7064	44.7307	56.7932	19.5075	20.3624	21.3915	2.04	1.02857	0.000733143	0.113428	up	yes
LOC102168948:XM_018063546.1	"="	chrNC_030809.1	-	99597114	99622434	XM_018063546.1	6	3235	MSTRG.1144	LOC102168948	GO:0009897(external side of plasma membrane);GO:0016021(integral component of membrane);GO:0005902(microvillus);GO:0005938(cell cortex);GO:0006909(phagocytosis);GO:0030175(filopodium);GO:0030246(carbohydrate binding)	04145(Phagosome)	K06560	NA	uncharacterized LOC100562574	0.685767	0.513168	1.33288	5.2988	5.4393	4.68599	0.30136	-1.73044	0.00251551	0.163069	down	yes
RBMS1:XM_018063626.1	"="	chrNC_030809.1	-	100074882	100296084	XM_018063626.1	14	4256	MSTRG.1148	RBMS1	GO:0000166(nucleotide binding);GO:0044822(poly(A) RNA binding);GO:0003690(double-stranded DNA binding);GO:0003697(single-stranded DNA binding);GO:0003723(RNA binding);GO:0005515(protein binding);GO:0005634(nucleus);GO:0006260(DNA replication);GO:0006396(RNA processing);GO:0003677(DNA binding)	03013(RNA transport);03015(mRNA surveillance pathway);03018(RNA degradation)	K13126	NA	polyadenylate-binding protein 1	18.4087	11.7024	1.77889	0	1.19315	0	5.95817	2.57487	0.0245262	0.333718	up	yes
TANK:XM_013969369.2	"="	chrNC_030809.1	+	100938172	101016703	XM_013969369.2	8	2057	MSTRG.1147	TANK	GO:0005737(cytoplasm);GO:0007249(I-kappaB kinase/NF-kappaB signaling);GO:0031625(ubiquitin protein ligase binding)	04622(RIG-I-like receptor signaling pathway)	K12650	NA	TRAF family member associated NFKB activator	0.108958	0.29528	0.186229	4.06967	3.71672	2.41372	0.275255	-1.86116	0.00335655	0.17638	down	yes
CDCA7:XM_018064769.1	"="	chrNC_030809.1	+	112949406	112962667	XM_018064769.1	10	2748	MSTRG.1203	CDCA7	GO:0005654(nucleoplasm);GO:0005737(cytoplasm);GO:0042127(regulation of cell proliferation);GO:0006351(transcription, DNA-templated);GO:0006355(regulation of transcription, DNA-templated);GO:0006915(apoptotic process)	NA	NA	NA	NA	2.85306	2.14955	2.86038	0.592375	0.63237	0.520205	2.27683	1.18703	0.00210028	0.152554	up	yes
CDCA7:XM_018064778.1	"="	chrNC_030809.1	+	112949424	112962667	XM_018064778.1	9	2493	MSTRG.1203	CDCA7	GO:0005654(nucleoplasm);GO:0005737(cytoplasm);GO:0042127(regulation of cell proliferation);GO:0006351(transcription, DNA-templated);GO:0006355(regulation of transcription, DNA-templated);GO:0006915(apoptotic process)	NA	NA	NA	NA	7.94017	8.64192	7.52847	3.6338	2.88993	3.65291	2.05583	1.03972	0.00278845	0.16809	up	yes
COL5A2:XM_005675868.3	"="	chrNC_030809.1	-	129168138	129316641	XM_005675868.3	54	6418	MSTRG.1246	COL5A2	GO:0005201(extracellular matrix structural constituent);GO:0005581(collagen trimer)	04974(Protein digestion and absorption)	K19721	NA	collagen type V alpha 2	0	7.40861	463.623	0	0	0	23.9203	4.58016	0.0161603	0.287237	up	yes
SMIM12:XM_013963011.2	"="	chrNC_030810.1	-	9983410	9987760	XM_013963011.2	2	1066	MSTRG.1354	SMIM12	GO:0016021(integral component of membrane)	NA	NA	NA	NA	0.876701	2.66782	19.1371	17.4266	17.8158	18.2165	0.323185	-1.62957	0.0299249	0.35771	down	yes
LSM10:XM_018041751.1	"="	chrNC_030810.1	-	11338955	11341636	XM_018041751.1	2	1198	MSTRG.1380	LSM10	GO:0005683(U7 snRNP);GO:0015030(Cajal body);GO:0071208(histone pre-mRNA DCP binding);GO:0071209(U7 snRNA binding);GO:1900087(positive regulation of G1/S transition of mitotic cell cycle)	NA	NA	NA	NA	0.799609	0.742096	1.08227	6.4097	6.85255	7.61747	0.238013	-2.07089	0.000159549	0.0755091	down	yes
LOC106501985:XR_001295543.2	"="	chrNC_030810.1	-	13823783	13827798	XR_001295543.2	2	497	MSTRG.1413	LOC106501985	NA	NA	NA	NA	NA	4.44293	2.10156	1.78194	5.71458	6.95206	6.24564	0.472865	-1.0805	0.00766791	0.221855	down	yes
SLC6A9:XM_018043199.1	"="	chrNC_030810.1	-	18702087	18733643	XM_018043199.1	14	3230	MSTRG.1475	SLC6A9	GO:0003333(amino acid transmembrane transport);GO:0005283(sodium:amino acid symporter activity);GO:0005328(neurotransmitter:sodium symporter activity);GO:0005887(integral component of plasma membrane);GO:0006836(neurotransmitter transport)	04727(GABAergic synapse)	K05034	NA	solute carrier family 6 (neurotransmitter transporter), member 1	3.66538	2.15196	2.43824	6.54828	6.40045	5.84874	0.497508	-1.00721	0.00415583	0.18593	down	yes
NASP:XM_005678526.3	"="	chrNC_030810.1	+	20285901	20314750	XM_005678526.3	15	3287	MSTRG.1509	NASP	GO:0000790(nuclear chromatin);GO:0001824(blastocyst development);GO:0005634(nucleus);GO:0005654(nucleoplasm);GO:0005737(cytoplasm);GO:0006260(DNA replication);GO:0006335(DNA replication-dependent nucleosome assembly);GO:0006336(DNA replication-independent nucleosome assembly);GO:0007049(cell cycle);GO:0008283(cell proliferation);GO:0015031(protein transport);GO:0032403(protein complex binding);GO…	NA	NA	NA	NA	3.76207	4.43601	2.68891	10.7251	9.59289	8.78748	0.420256	-1.25066	0.00477297	0.190895	down	yes
NASP:XM_005678528.3	"="	chrNC_030810.1	+	20285901	20314756	XM_005678528.3	14	2312	MSTRG.1509	NASP	GO:0000790(nuclear chromatin);GO:0001824(blastocyst development);GO:0005634(nucleus);GO:0005654(nucleoplasm);GO:0005737(cytoplasm);GO:0006260(DNA replication);GO:0006335(DNA replication-dependent nucleosome assembly);GO:0006336(DNA replication-independent nucleosome assembly);GO:0007049(cell cycle);GO:0008283(cell proliferation);GO:0015031(protein transport);GO:0032403(protein complex binding);GO…	NA	NA	NA	NA	28.9701	26.5972	25.3624	4.39197	4.64204	2.44777	5.8356	2.54488	0.00203808	0.150861	up	yes
TMEM69:XM_005709457.3	"="	chrNC_030810.1	+	20388672	20393127	XM_005709457.3	3	1225	MSTRG.1508	TMEM69	GO:0016021(integral component of membrane)	NA	NA	NA	NA	13.6926	13.2074	3.56207	3.43761	1.95584	2.49597	2.53338	1.34106	0.0373769	0.389538	up	yes
BTF3L4:XM_005678424.3	"="	chrNC_030810.1	+	26544314	26569257	XM_005678424.3	7	2250	MSTRG.1552	BTF3L4	GO:0005515(protein binding)	04214(Apoptosis - fly)	K01527	NA	transcription factor BTF3 homolog 4	1.22341	1.2841	1.90878	0.08055	0.363606	0.293288	2.0206	1.01478	0.00339224	0.17638	up	yes
LRRC40:XM_018045438.1	"="	chrNC_030810.1	-	45891743	45931773	XM_018045438.1	14	1965	MSTRG.1643	LRRC40	GO:0016020(membrane)	04014(Ras signaling pathway)	K19613	NA	soc-2 suppressor of clear homolog (C. elegans)	3.23388	3.44728	4.04914	1.27632	0.902059	0.505729	2.45783	1.29739	0.00916473	0.234865	up	yes
GCLM:XM_018045780.1	"="	chrNC_030810.1	-	70941492	70961949	XM_018045780.1	7	4227	MSTRG.1750	GCLM	GO:0004357(glutamate-cysteine ligase activity);GO:0006534(cysteine metabolic process);GO:0006536(glutamate metabolic process);GO:0006750(glutathione biosynthetic process);GO:0006979(response to oxidative stress);GO:0008637(apoptotic mitochondrial changes);GO:0017109(glutamate-cysteine ligase complex);GO:0030234(enzyme regulator activity);GO:0035226(glutamate-cysteine ligase catalytic subunit bind…	00270(Cysteine and methionine metabolism);00480(Glutathione metabolism)	K11205	NA	glutamate-cysteine ligase, modifier subunit	2.03099	2.51768	1.5972	0.163714	0.101976	0.243156	2.56745	1.36034	0.00264474	0.164856	up	yes
TRMT13:XM_005678046.3	"="	chrNC_030810.1	+	77366444	77386082	XM_005678046.3	11	3255	MSTRG.1770	TRMT13	GO:0008175(tRNA methyltransferase activity);GO:0030488(tRNA methylation)	NA	NA	NA	NA	5.3303	5.355	5.27139	1.5846	1.82655	2.4231	2.16811	1.11644	0.00388695	0.183204	up	yes
PRKAB2:XM_018045996.1	"="	chrNC_030810.1	-	97974871	97991339	XM_018045996.1	8	5509	MSTRG.1889	PRKAB2	GO:0004679(AMP-activated protein kinase activity);GO:0006468(protein phosphorylation);GO:0007165(signal transduction);GO:0031588(nucleotide-activated protein kinase complex);GO:0042802(identical protein binding);GO:0045859(regulation of protein kinase activity)	04068(FoxO signaling pathway);04152(AMPK signaling pathway);04910(Insulin signaling pathway);04922(Glucagon signaling pathway);04920(Adipocytokine signaling pathway);04921(Oxytocin signaling pathway);04211(Longevity regulating pathway - mammal);04213(Longevity regulating pathway - multiple species);04710(Circadian rhythm);05410(Hypertrophic cardiomyopathy (HCM));04932(Non-alcoholic fatty liver di…	K07199	NA	protein kinase, AMP-activated, beta 2 non-catalytic subunit	4.84001	2.56773	4.48784	10.1066	9.60661	8.76586	0.459337	-1.12237	0.0232033	0.326729	down	yes
TXNIP:XM_005677732.3	"="	chrNC_030810.1	-	99143350	99147526	XM_005677732.3	8	2886	MSTRG.1904	TXNIP	GO:0000122(negative regulation of transcription from RNA polymerase II promoter);GO:0004857(enzyme inhibitor activity);GO:0005737(cytoplasm);GO:0006606(protein import into nucleus);GO:0006979(response to oxidative stress);GO:0030216(keratinocyte differentiation);GO:0031625(ubiquitin protein ligase binding);GO:0043086(negative regulation of catalytic activity);GO:0048008(platelet-derived growth fa…	NA	NA	NA	NA	7.60397	8.11672	9.22262	0.488384	0.798499	0.705517	5.67832	2.50546	8.36e-05	0.0614353	up	yes
LOC102172954:XM_005677708.3	"="	chrNC_030810.1	+	99395677	99396394	XM_005677708.3	1	718	MSTRG.1911	LOC102172954	GO:0000786(nucleosome);GO:0003677(DNA binding);GO:0005634(nucleus);GO:0006334(nucleosome assembly);GO:0006352(DNA-templated transcription, initiation);GO:0046982(protein heterodimerization activity)	05203(Viral carcinogenesis);05322(Systemic lupus erythematosus);05034(Alcoholism)	K11254	NA	histone H4	29.2428	34.6748	38.6968	8.67664	6.8082	6.77763	4.24261	2.08495	0.000719708	0.113428	up	yes
CERS2:XM_018046053.1	"="	chrNC_030810.1	-	100362738	100368142	XM_018046053.1	11	2374	MSTRG.1953	CERS2	GO:0003677(DNA binding);GO:0005783(endoplasmic reticulum);GO:0005789(endoplasmic reticulum membrane);GO:0016021(integral component of membrane);GO:0031965(nuclear membrane);GO:0046513(ceramide biosynthetic process);GO:0050291(sphingosine N-acyltransferase activity)	00600(Sphingolipid metabolism);04071(Sphingolipid signaling pathway)	K04710	EC:2.3.1.24	ceramide synthase 2	5.35477	3.51243	5.89026	0.116783	1.9036	0.113477	3.81519	1.93175	0.0441152	0.413942	up	yes
SHC1:XM_018046211.1	"="	chrNC_030810.1	-	104510702	104521360	XM_018046211.1	13	3176	MSTRG.2025	SHC1	GO:0000165(MAPK cascade);GO:0000187(activation of MAPK activity);GO:0001525(angiogenesis);GO:0005158(insulin receptor binding);GO:0005159(insulin-like growth factor receptor binding);GO:0005168(neurotrophin TRKA receptor binding);GO:0005622(intracellular);GO:0005886(plasma membrane);GO:0007173(epidermal growth factor receptor signaling pathway);GO:0007507(heart development);GO:0016337(single orga…	04014(Ras signaling pathway);04012(ErbB signaling pathway);04072(Phospholipase D signaling pathway);04510(Focal adhesion);04650(Natural killer cell mediated cytotoxicity);04062(Chemokine signaling pathway);04910(Insulin signaling pathway);04915(Estrogen signaling pathway);04917(Prolactin signaling pathway);04722(Neurotrophin signaling pathway);05206(MicroRNAs in cancer);05214(Glioma);05220(Chroni…	K06279	NA	SHC (Src homology 2 domain containing) transforming protein 1	10.5525	5.38764	5.8187	2.34009	1.16719	2.11282	2.70708	1.43674	0.0137454	0.270646	up	yes
SHC1:XM_018046212.1	"="	chrNC_030810.1	-	104510703	104521237	XM_018046212.1	13	3049	MSTRG.2025	SHC1	GO:0000165(MAPK cascade);GO:0000187(activation of MAPK activity);GO:0001525(angiogenesis);GO:0005158(insulin receptor binding);GO:0005159(insulin-like growth factor receptor binding);GO:0005168(neurotrophin TRKA receptor binding);GO:0005622(intracellular);GO:0005886(plasma membrane);GO:0007173(epidermal growth factor receptor signaling pathway);GO:0007507(heart development);GO:0016337(single orga…	04014(Ras signaling pathway);04012(ErbB signaling pathway);04072(Phospholipase D signaling pathway);04510(Focal adhesion);04650(Natural killer cell mediated cytotoxicity);04062(Chemokine signaling pathway);04910(Insulin signaling pathway);04915(Estrogen signaling pathway);04917(Prolactin signaling pathway);04722(Neurotrophin signaling pathway);05206(MicroRNAs in cancer);05214(Glioma);05220(Chroni…	K06279	NA	SHC (Src homology 2 domain containing) transforming protein 1	13.3927	8.56101	8.45861	4.39103	1.44862	2.31071	2.98521	1.57783	0.0233755	0.327722	up	yes
CKS1B:XM_005677418.2	"="	chrNC_030810.1	+	104521516	104525441	XM_005677418.2	3	815	MSTRG.2026	CKS1B	GO:0007049(cell cycle);GO:0016538(cyclin-dependent protein serine/threonine kinase regulator activity);GO:0045859(regulation of protein kinase activity);GO:0051301(cell division)	05200(Pathways in cancer);05222(Small cell lung cancer)	K02219	NA	CDC28 protein kinase regulatory subunit 1B	33.8232	32.7179	34.5739	7.96766	10.0878	9.70534	3.41171	1.7705	0.0005206	0.107059	up	yes
KRTCAP2:XM_018046232.1	"="	chrNC_030810.1	-	104685834	104688459	XM_018046232.1	5	541	MSTRG.2037	KRTCAP2	GO:0008250(oligosaccharyltransferase complex);GO:0016021(integral component of membrane)	NA	NA	NA	NA	15.8308	0	0	18.2141	14.3921	14.4816	0.125786	-2.99095	0.0261717	0.340686	down	yes
SCAMP3:XM_018046241.1	"="	chrNC_030810.1	-	104751408	104756155	XM_018046241.1	9	1908	MSTRG.2042	SCAMP3	GO:0000139(Golgi membrane);GO:0015031(protein transport);GO:0016021(integral component of membrane);GO:0031625(ubiquitin protein ligase binding);GO:0032526(response to retinoic acid);GO:0070062(extracellular exosome)	NA	NA	NA	NA	1.72694	2.72541	4.54159	0	0.252535	0.498497	3.2809	1.71409	0.000944792	0.124044	up	yes
SSR2:XM_005677363.3	"="	chrNC_030810.1	-	105357832	105365078	XM_005677363.3	6	1102	MSTRG.2055	SSR2	GO:0005783(endoplasmic reticulum);GO:0016021(integral component of membrane);GO:0005789(endoplasmic reticulum membrane)	04141(Protein processing in endoplasmic reticulum)	K13250	NA	signal sequence receptor, beta (translocon-associated protein beta)	95.1217	78.7786	78.0225	182.321	200.672	197.378	0.43005	-1.21742	0.000596573	0.110574	down	yes
SMG5:XM_018046283.1	"="	chrNC_030810.1	-	105579663	105606594	XM_018046283.1	22	4632	MSTRG.2068	SMG5	GO:0005634(nucleus);GO:0005737(cytoplasm);GO:0031625(ubiquitin protein ligase binding);GO:0032204(regulation of telomere maintenance);GO:0035303(regulation of dephosphorylation);GO:0042826(histone deacetylase binding);GO:0051721(protein phosphatase 2A binding);GO:0070182(DNA polymerase binding)	03015(mRNA surveillance pathway)	K11125	NA	SMG5 nonsense mediated mRNA decay factor	4.95921	3.48938	2.47926	0.631168	0.648005	0.485577	2.74899	1.4589	3.97e-05	0.0450742	up	yes
SMG5:XM_018046284.1	"="	chrNC_030810.1	-	105579663	105606594	XM_018046284.1	22	4561	MSTRG.2068	SMG5	GO:0005634(nucleus);GO:0005737(cytoplasm);GO:0031625(ubiquitin protein ligase binding);GO:0032204(regulation of telomere maintenance);GO:0035303(regulation of dephosphorylation);GO:0042826(histone deacetylase binding);GO:0051721(protein phosphatase 2A binding);GO:0070182(DNA polymerase binding)	03015(mRNA surveillance pathway)	K11125	NA	SMG5 nonsense mediated mRNA decay factor	17.2073	16.7593	17.052	0.759543	0.497798	0.562542	11.2047	3.48603	2.65e-05	0.0390112	up	yes
GPATCH4:XM_005677341.3	"="	chrNC_030810.1	-	105881203	105887744	XM_005677341.3	8	1817	MSTRG.2081	GPATCH4	GO:0002244(hematopoietic progenitor cell differentiation);GO:0003676(nucleic acid binding)	NA	NA	NA	NA	5.23974	11.0585	10.1205	4.03994	3.03112	2.34666	2.39255	1.25855	0.0285674	0.351048	up	yes
LOC102172789:XM_018046882.1	"="	chrNC_030811.1	-	17463911	17519228	XM_018046882.1	11	2409	MSTRG.2269	LOC102172789	GO:0003729(mRNA binding);GO:0005685(U1 snRNP);GO:0006376(mRNA splice site selection)	NA	NA	NA	NA	3.33675	2.01482	0.772576	4.60717	5.3103	4.45383	0.464008	-1.10778	0.00359258	0.180492	down	yes
FAM180A:XM_005679506.3	"="	chrNC_030811.1	+	20854646	20868410	XM_005679506.3	3	1348	MSTRG.2289	FAM180A	GO:0005576(extracellular region)	NA	NA	NA	NA	0.577877	0.611502	0.388891	2.41242	2.85734	2.29127	0.429845	-1.21811	0.00101895	0.128261	down	yes
FLNC:XM_018046955.1	"="	chrNC_030811.1	-	27308077	27336806	XM_018046955.1	47	9043	MSTRG.2338	FLNC	GO:0005737(cytoplasm);GO:0005925(focal adhesion);GO:0030506(ankyrin binding);GO:0042383(sarcolemma);GO:0048747(muscle fiber development);GO:0051015(actin filament binding)	04010(MAPK signaling pathway);04510(Focal adhesion);05205(Proteoglycans in cancer);05132(Salmonella infection)	K04437	NA	filamin C, gamma	15.1266	35.7787	31.5027	6.03432	6.70958	2.55019	4.83927	2.27479	0.0224496	0.321959	up	yes
STEAP1:XM_013963377.2	"="	chrNC_030811.1	-	45852933	45865691	XM_013963377.2	4	1125	MSTRG.2409	STEAP1	GO:0005768(endosome);GO:0005887(integral component of plasma membrane);GO:0008823(cupric reductase activity);GO:0015677(copper ion import);GO:0052851(ferric-chelate reductase (NADPH) activity);GO:0097461(ferric iron import into cell)	04978(Mineral absorption)	K14737	EC:1.16.1.-	six transmembrane epithelial antigen of the prostate 1	7.37531	5.49024	7.75928	2.23179	2.70349	3.31814	2.10869	1.07635	0.0137325	0.270646	up	yes
LOC102184495:XR_309949.3	"="	chrNC_030811.1	-	64891184	64893642	XR_309949.3	3	1641	MSTRG.2477	LOC102184495	GO:0016021(integral component of membrane)	NA	NA	NA	NA	0.402581	3.26887	3.36354	0.604332	0.512768	0.619681	2.03849	1.0275	0.0402984	0.397115	up	yes
LOC102184495:XR_309948.3	"="	chrNC_030811.1	-	64891184	64893660	XR_309948.3	3	1662	MSTRG.2477	LOC102184495	GO:0016021(integral component of membrane)	NA	NA	NA	NA	0.539649	3.17954	3.5501	0.426987	0.650307	0.827248	2.05363	1.03818	0.0185862	0.302741	up	yes
ABCB1:XM_018047299.1	"="	chrNC_030811.1	-	87488197	87590927	XM_018047299.1	28	4495	MSTRG.2564	ABCB1	GO:0000086(G2/M transition of mitotic cell cycle);GO:0002481(antigen processing and presentation of exogenous protein antigen via MHC class Ib, TAP-dependent);GO:0002485(antigen processing and presentation of endogenous peptide antigen via MHC class I via ER pathway, TAP-dependent);GO:0002489(antigen processing and presentation of endogenous peptide antigen via MHC class Ib via ER pathway, TAP-de…	02010(ABC transporters);04976(Bile secretion);05206(MicroRNAs in cancer)	K05658	EC:3.6.3.44	multidrug resistance protein 1	1.93663	1.76978	1.56189	0	0.094763	0.065599	2.59231	1.37424	0.000148275	0.0755091	up	yes
GNG11:XM_005678934.3	"="	chrNC_030811.1	-	109380102	109385469	XM_005678934.3	2	1016	MSTRG.2635	GNG11	GO:0004871(signal transducer activity);GO:0005834(heterotrimeric G-protein complex);GO:0007186(G-protein coupled receptor signaling pathway)	04014(Ras signaling pathway);04151(PI3K-Akt signaling pathway);04062(Chemokine signaling pathway);04724(Glutamatergic synapse);04727(GABAergic synapse);04725(Cholinergic synapse);04728(Dopaminergic synapse);04726(Serotonergic synapse);04723(Retrograde endocannabinoid signaling);04713(Circadian entrainment);05200(Pathways in cancer);05032(Morphine addiction);05034(Alcoholism)	K04546	NA	guanine nucleotide binding protein (G protein), gamma 11	8.86369	10.2842	11.101	0	0.079077	0.171534	10.3835	3.37622	1e-05	0.0241415	up	yes
SOCS2:XM_005679821.3	"="	chrNC_030812.1	+	23129217	23135562	XM_005679821.3	3	2285	MSTRG.2715	SOCS2	GO:0001558(regulation of cell growth);GO:0004860(protein kinase inhibitor activity);GO:0005159(insulin-like growth factor receptor binding);GO:0005737(cytoplasm);GO:0006469(negative regulation of protein kinase activity);GO:0008269(JAK pathway signal transduction adaptor activity);GO:0016567(protein ubiquitination);GO:0019221(cytokine-mediated signaling pathway);GO:0032355(response to estradiol);…	04630(Jak-STAT signaling pathway);04910(Insulin signaling pathway);04917(Prolactin signaling pathway);04930(Type II diabetes mellitus)	K04695	NA	suppressor of cytokine signaling 2	1.48179	1.97093	1.9696	0.288321	0.438926	0.263375	2.13349	1.09321	0.000994471	0.126469	up	yes
SOCS2:XM_018047625.1	"="	chrNC_030812.1	+	23130475	23135562	XM_018047625.1	3	2039	MSTRG.2715	SOCS2	GO:0001558(regulation of cell growth);GO:0004860(protein kinase inhibitor activity);GO:0005159(insulin-like growth factor receptor binding);GO:0005737(cytoplasm);GO:0006469(negative regulation of protein kinase activity);GO:0008269(JAK pathway signal transduction adaptor activity);GO:0016567(protein ubiquitination);GO:0019221(cytokine-mediated signaling pathway);GO:0032355(response to estradiol);…	04630(Jak-STAT signaling pathway);04910(Insulin signaling pathway);04917(Prolactin signaling pathway);04930(Type II diabetes mellitus)	K04695	NA	suppressor of cytokine signaling 2	13.0277	10.1741	10.2204	2.77243	3.17598	2.87939	3.01758	1.59339	0.000332631	0.0912249	up	yes
SOCS2:XM_018047626.1	"="	chrNC_030812.1	+	23130910	23135562	XM_018047626.1	3	2259	MSTRG.2715	SOCS2	GO:0001558(regulation of cell growth);GO:0004860(protein kinase inhibitor activity);GO:0005159(insulin-like growth factor receptor binding);GO:0005737(cytoplasm);GO:0006469(negative regulation of protein kinase activity);GO:0008269(JAK pathway signal transduction adaptor activity);GO:0016567(protein ubiquitination);GO:0019221(cytokine-mediated signaling pathway);GO:0032355(response to estradiol);…	04630(Jak-STAT signaling pathway);04910(Insulin signaling pathway);04917(Prolactin signaling pathway);04930(Type II diabetes mellitus)	K04695	NA	suppressor of cytokine signaling 2	2.56377	4.72505	2.83227	0.859245	1.43362	0.853139	2.12063	1.08449	0.0320349	0.365113	up	yes
HNRNPA1:XM_005679851.3	"="	chrNC_030812.1	-	25520066	25524609	XM_005679851.3	10	1814	MSTRG.2735	HNRNPA1	GO:0000166(nucleotide binding);GO:0005654(nucleoplasm);GO:0005737(cytoplasm);GO:0006397(mRNA processing);GO:0008380(RNA splicing);GO:0016020(membrane);GO:0030529(intracellular ribonucleoprotein complex);GO:0032211(negative regulation of telomere maintenance via telomerase);GO:0032212(positive regulation of telomere maintenance via telomerase);GO:0044822(poly(A) RNA binding);GO:0051028(mRNA transp…	03040(Spliceosome)	K12741	NA	heterogeneous nuclear ribonucleoprotein A1	133.976	2.12661	0.5352	63.5797	139.126	110.357	0.0634898	-3.97733	0.0330237	0.368533	down	yes
ASB8:XM_005680026.3	"="	chrNC_030812.1	+	31711229	31719835	XM_005680026.3	4	2250	MSTRG.2825	ASB8	GO:0005622(intracellular);GO:0016567(protein ubiquitination);GO:0035556(intracellular signal transduction)	05205(Proteoglycans in cancer)	K10380	NA	ankyrin 1	2.95266	3.44075	3.12817	1.62342	0.775739	0.264124	2.29228	1.19678	0.0434324	0.410603	up	yes
ASB8:XM_005680027.3	"="	chrNC_030812.1	+	31711229	31719835	XM_005680027.3	4	2254	MSTRG.2825	ASB8	GO:0005622(intracellular);GO:0016567(protein ubiquitination);GO:0035556(intracellular signal transduction)	05205(Proteoglycans in cancer)	K10380	NA	ankyrin 1	2.53762	2.9825	2.48819	0.333189	1.14341	0.579802	2.22209	1.15192	0.0177824	0.297105	up	yes
FRS2:XR_001918058.1	"="	chrNC_030812.1	-	43377315	43487700	XR_001918058.1	10	5960	MSTRG.2880	FRS2	GO:0000187(activation of MAPK activity);GO:0001702(gastrulation with mouth forming second);GO:0001759(organ induction);GO:0003281(ventricular septum development);GO:0005068(transmembrane receptor protein tyrosine kinase adaptor activity);GO:0005104(fibroblast growth factor receptor binding);GO:0005158(insulin receptor binding);GO:0005168(neurotrophin TRKA receptor binding);GO:0005737(cytoplasm);G…	04722(Neurotrophin signaling pathway);05205(Proteoglycans in cancer)	K12461	NA	fibroblast growth factor receptor substrate 2	0	0	0	1.96371	2.15752	2.14058	0.324329	-1.62447	1.93e-05	0.0310946	down	yes
NABP2:XM_005709487.3	"="	chrNC_030812.1	-	56473404	56479393	XM_005709487.3	7	1263	MSTRG.2986	NABP2	GO:0000724(double-strand break repair via homologous recombination);GO:0000784(nuclear chromosome, telomeric region);GO:0003697(single-stranded DNA binding);GO:0005634(nucleus);GO:0005654(nucleoplasm);GO:0005737(cytoplasm);GO:0006281(DNA repair);GO:0006974(cellular response to DNA damage stimulus);GO:0007093(mitotic cell cycle checkpoint);GO:0010212(response to ionizing radiation);GO:0019899(enzy…	NA	NA	NA	NA	1.2355	1.16226	1.12977	4.46349	2.29176	4.48539	0.46892	-1.09259	0.0310694	0.363188	down	yes
SLC41A2:XM_018048199.1	"="	chrNC_030812.1	-	67055048	67201792	XM_018048199.1	11	4335	MSTRG.3072	SLC41A2	GO:0008324(cation transmembrane transporter activity);GO:0016021(integral component of membrane);GO:0055085(transmembrane transport);GO:0098655(cation transmembrane transport)	NA	NA	NA	NA	2.12359	3.04488	3.89965	0.692927	1.15413	1.14551	2.06304	1.04477	0.0015398	0.143046	up	yes
TOM1:XM_018048234.1	"="	chrNC_030812.1	+	72230404	72270827	XM_018048234.1	16	2478	MSTRG.3101	TOM1	GO:0005769(early endosome);GO:0005829(cytosol);GO:0006886(intracellular protein transport);GO:0016020(membrane);GO:0030276(clathrin binding);GO:0070062(extracellular exosome)	04630(Jak-STAT signaling pathway);04144(Endocytosis)	K04705	NA	signal transducing adaptor molecule (SH3 domain and ITAM motif) 1	0.89133	1.30045	0.63752	3.11503	2.38412	3.32607	0.486864	-1.03841	0.0138727	0.271711	down	yes
C2CD5:XM_018048407.1	"="	chrNC_030812.1	+	86239388	86327380	XM_018048407.1	26	4433	MSTRG.3173	C2CD5	GO:0005509(calcium ion binding);GO:0005544(calcium-dependent phospholipid binding);GO:0005815(microtubule organizing center);GO:0005886(plasma membrane);GO:0005938(cell cortex);GO:0006906(vesicle fusion);GO:0030659(cytoplasmic vesicle membrane);GO:0031340(positive regulation of vesicle fusion);GO:0032587(ruffle membrane);GO:0038028(insulin receptor signaling pathway via phosphatidylinositol 3-kin…	04911(Insulin secretion)	K16882	NA	piccolo presynaptic cytomatrix protein	3.45251	2.71099	0.719901	0.111752	0.20217	0.28479	2.39542	1.26028	0.0152177	0.28197	up	yes
RIMKLB:XM_018048513.1	"="	chrNC_030812.1	+	100118493	100163169	XM_018048513.1	7	8955	MSTRG.3237	RIMKLB	GO:0005524(ATP binding);GO:0005737(cytoplasm);GO:0006464(cellular protein modification process);GO:0046872(metal ion binding);GO:0072590(N-acetyl-L-aspartate-L-glutamate ligase activity);GO:0072591(citrate-L-glutamate ligase activity)	00250(Alanine, aspartate and glutamate metabolism)	K18310	EC:6.3.1.17 6.3.2.41	ribosomal modification protein rimK-like family member B	1.54279	0.75535	2.04493	3.30498	3.55108	5.0568	0.492918	-1.02058	0.045387	0.419485	down	yes
COPS7A:XM_018048561.1	"="	chrNC_030812.1	-	102636593	102642835	XM_018048561.1	8	1817	MSTRG.3264	COPS7A	GO:0005654(nucleoplasm);GO:0005737(cytoplasm);GO:0008180(COP9 signalosome);GO:0010388(cullin deneddylation)	NA	NA	NA	NA	3.44014	4.0034	3.79962	0	0	0	4.76931	2.25378	1.57e-05	0.0304528	up	yes
MRPL51:XM_005680970.3	"="	chrNC_030812.1	+	102822126	102823461	XM_005680970.3	3	838	MSTRG.3274	MRPL51	GO:0003735(structural constituent of ribosome);GO:0005743(mitochondrial inner membrane);GO:0005761(mitochondrial ribosome);GO:0005762(mitochondrial large ribosomal subunit);GO:0006412(translation);GO:0032543(mitochondrial translation);GO:0070124(mitochondrial translational initiation);GO:0070125(mitochondrial translational elongation)	04130(SNARE interactions in vesicular transport)	K08510	NA	vesicle-associated membrane protein 1	7.11735	13.9896	14.3226	4.66577	4.33246	5.36983	2.23372	1.15945	0.00571606	0.2019	up	yes
CECR5:XM_018048704.1	"="	chrNC_030812.1	-	107764538	107774368	XM_018048704.1	8	1557	MSTRG.3322	CECR5	GO:0005739(mitochondrion);GO:0046474(glycerophospholipid biosynthetic process)	NA	NA	NA	NA	5.45075	2.95877	3.79819	0.326213	0.159749	0.813157	3.46599	1.79327	0.0095125	0.238708	up	yes
BCL2L13:XM_018048710.1	"="	chrNC_030812.1	+	108006807	108053447	XM_018048710.1	5	1054	MSTRG.3326	BCL2L13	GO:0005739(mitochondrion);GO:0042981(regulation of apoptotic process);GO:0016021(integral component of membrane)	05134(Legionellosis)	K15485	NA	BCL2-like 13 (apoptosis facilitator)	1.16014	1.82706	1.96392	0.151696	0.253315	0	2.37133	1.2457	0.00301747	0.171723	up	yes
RPS19BP1:XM_005681089.3	"="	chrNC_030812.1	-	109876752	109880415	XM_005681089.3	4	853	MSTRG.3373	RPS19BP1	GO:0005654(nucleoplasm);GO:0005730(nucleolus);GO:0005737(cytoplasm);GO:0019899(enzyme binding);GO:0044822(poly(A) RNA binding)	NA	NA	NA	NA	9.36306	20.8052	24.4496	7.19382	7.99221	8.89996	2.12609	1.0882	0.00422236	0.187246	up	yes
TNRC6B:XM_013964362.2	"="	chrNC_030812.1	+	110448853	110576847	XM_013964362.2	22	5835	MSTRG.3375	TNRC6B	GO:0000166(nucleotide binding);GO:0004018(N6-(1,2-dicarboxyethyl)AMP AMP-lyase (fumarate-forming) activity);GO:0009152(purine ribonucleotide biosynthetic process)	NA	NA	NA	NA	7.61776	4.58406	0.20592	8.39495	6.62159	5.94574	0.426079	-1.23081	0.0446948	0.417405	down	yes
FAM13A:XM_005681435.3	"="	chrNC_030813.1	+	36233896	36551226	XM_005681435.3	24	7654	MSTRG.3598	FAM13A	GO:0007165(signal transduction)	01200(Carbon metabolism);00630(Glyoxylate and dicarboxylate metabolism)	K19269	EC:3.1.3.18 3.1.3.48	NA	0	0	0	0.927774	1.53617	1.48372	0.436745	-1.19514	0.00378032	0.182064	down	yes
CCDC149:XM_018049341.1	"="	chrNC_030813.1	-	44828764	44943206	XM_018049341.1	14	4811	MSTRG.3625	CCDC149	GO:0016021(integral component of membrane)	03440(Homologous recombination);03450(Non-homologous end-joining)	K10866	EC:3.6.-.-	GH20438 gene product from transcript GH20438-RA	0.003942	1.94969	1.97111	0	0.005644	0.001776	2.22494	1.15377	0.0279508	0.348603	up	yes
CXCL8:XM_005681749.3	"="	chrNC_030813.1	+	89335401	89338881	XM_005681749.3	4	1496	MSTRG.3752	CXCL8	GO:0005153(interleukin-8 receptor binding);GO:0007050(cell cycle arrest);GO:0030155(regulation of cell adhesion);GO:0030593(neutrophil chemotaxis);GO:0045091(regulation of single stranded viral RNA replication via double stranded DNA intermediate);GO:0050930(induction of positive chemotaxis)	04064(NF-kappa B signaling pathway);04072(Phospholipase D signaling pathway);04060(Cytokine-cytokine receptor interaction);04620(Toll-like receptor signaling pathway);04621(NOD-like receptor signaling pathway);04622(RIG-I-like receptor signaling pathway);04062(Chemokine signaling pathway);05200(Pathways in cancer);05202(Transcriptional misregulation in cancers);05219(Bladder cancer);05323(Rheumat…	K10030	NA	chemokine (C-X-C motif) ligand 8	7.8857	7.14656	5.05036	0.810128	0.65037	0.869359	4.17223	2.06082	0.00029049	0.0912249	up	yes
LOC102181582:XM_018049574.1	"="	chrNC_030813.1	+	89412737	89414915	XM_018049574.1	4	1561	MSTRG.3753	LOC102181582	GO:0001776(leukocyte homeostasis);GO:0002446(neutrophil mediated immunity);GO:0002690(positive regulation of leukocyte chemotaxis);GO:0005615(extracellular space);GO:0006954(inflammatory response);GO:0006955(immune response);GO:0007186(G-protein coupled receptor signaling pathway);GO:0008009(chemokine activity);GO:0008201(heparin binding);GO:0032496(response to lipopolysaccharide);GO:0032642(regu…	04060(Cytokine-cytokine receptor interaction);04062(Chemokine signaling pathway);05323(Rheumatoid arthritis);05133(Pertussis)	K05506	NA	C-X-C motif chemokine 6	12.7237	13.5647	14.5469	3.77919	3.2049	3.39709	3.30011	1.72252	0.000157625	0.0755091	up	yes
SEC31A:XM_018049663.1	"="	chrNC_030813.1	-	98113243	98172636	XM_018049663.1	24	3739	MSTRG.3801	SEC31A	GO:0000139(Golgi membrane);GO:0002474(antigen processing and presentation of peptide antigen via MHC class I);GO:0005515(protein binding);GO:0005737(cytoplasm);GO:0005783(endoplasmic reticulum);GO:0005789(endoplasmic reticulum membrane);GO:0005829(cytosol);GO:0006888(ER to Golgi vesicle-mediated transport);GO:0012507(ER to Golgi transport vesicle membrane);GO:0015031(protein transport);GO:0019886…	04141(Protein processing in endoplasmic reticulum)	K14005	NA	SEC31 homolog A, COPII coat complex component	13.0679	13.041	13.4492	4.13089	1.2365	3.95578	3.68929	1.88334	0.025656	0.337677	up	yes
ARHGAP24:XM_005681857.3	"="	chrNC_030813.1	+	101222387	101286076	XM_005681857.3	7	3364	MSTRG.3813	ARHGAP24	GO:0005096(GTPase activator activity);GO:0007165(signal transduction);GO:0043547(positive regulation of GTPase activity)	04360(Axon guidance)	K07526	NA	SLIT-ROBO Rho GTPase activating protein 3	0.02652	1.64963	1.97331	0.009664	0	0.000621	2.15642	1.10864	0.0170547	0.29308	up	yes
LDB2:XM_005681917.3	"="	chrNC_030813.1	-	111976958	112438346	XM_005681917.3	8	2505	MSTRG.3853	LDB2	GO:0000989(transcription factor activity, transcription factor binding);GO:0005634(nucleus);GO:0006357(regulation of transcription from RNA polymerase II promoter);GO:0030274(LIM domain binding);GO:0001942(hair follicle development);GO:0005667(transcription factor complex);GO:0010669(epithelial structure maintenance);GO:0019899(enzyme binding);GO:0035019(somatic stem cell population maintenance);…	05202(Transcriptional misregulation in cancers)	K15617	NA	LIM domain binding 1	1.24114	0.254314	1.05504	2.77745	3.21778	2.69538	0.457198	-1.12911	0.0342613	0.373781	down	yes
HGFAC:XM_018049802.1	"="	chrNC_030813.1	+	115685288	115693478	XM_018049802.1	14	3703	MSTRG.3872	HGFAC	GO:0004252(serine-type endopeptidase activity);GO:0005576(extracellular region);GO:0005791(rough endoplasmic reticulum);GO:0006508(proteolysis)	04610(Complement and coagulation cascades)	K01328	EC:3.4.21.38	coagulation factor XII (Hageman factor)	3.44834	2.49099	2.79658	0.301668	0.38811	0.328452	2.87407	1.52309	0.000538381	0.107276	up	yes
FAM193A:XM_018049836.1	"="	chrNC_030813.1	+	116484083	116545145	XM_018049836.1	18	4551	MSTRG.3888	FAM193A	GO:0003674(molecular_function);GO:0008150(biological_process)	NA	NA	NA	NA	0.022966	0.01159	0.624895	1.73775	1.42123	1.2397	0.497422	-1.00746	0.0161095	0.287002	down	yes
SH3BP2:XM_018049839.1	"="	chrNC_030813.1	+	116631430	116642287	XM_018049839.1	13	2258	MSTRG.3890	SH3BP2	GO:0005070(SH3/SH2 adaptor activity);GO:0005515(protein binding);GO:0007165(signal transduction);GO:0009967(positive regulation of signal transduction);GO:0017124(SH3 domain binding)	04650(Natural killer cell mediated cytotoxicity)	K07984	NA	SH3-domain binding protein 2	4.70459	5.76336	4.65622	1.3723	1.66488	2.41723	2.17354	1.12005	0.0115532	0.253844	up	yes
SLC25A46:XM_018049982.1	"="	chrNC_030814.1	-	913717	942491	XM_018049982.1	8	4721	MSTRG.3918	SLC25A46	GO:0005741(mitochondrial outer membrane);GO:0006810(transport);GO:0016021(integral component of membrane);GO:0090149(mitochondrial membrane fission)	NA	NA	NA	NA	18.0062	4.36463	3.96773	14.7329	13.6641	15.4375	0.464954	-1.10484	0.045396	0.419485	down	yes
CAST:XM_018050019.1	"="	chrNC_030814.1	-	14434087	14568154	XM_018050019.1	31	4739	MSTRG.3950	CAST	GO:0005783(endoplasmic reticulum);GO:0005829(cytosol);GO:0016020(membrane);GO:0044822(poly(A) RNA binding);GO:2000675(negative regulation of type B pancreatic cell apoptotic process)	NA	NA	NA	NA	4.60288	2.85068	4.85884	9.07189	12.7223	8.62977	0.45666	-1.13081	0.0302362	0.359247	down	yes
RHOBTB3:XM_018050024.1	"="	chrNC_030814.1	-	15465965	15527868	XM_018050024.1	12	5247	MSTRG.3954	RHOBTB3	GO:0005524(ATP binding);GO:0005525(GTP binding);GO:0005829(cytosol);GO:0007264(small GTPase mediated signal transduction);GO:0016887(ATPase activity);GO:0017137(Rab GTPase binding);GO:0042147(retrograde transport, endosome to Golgi);GO:0070062(extracellular exosome)	04120(Ubiquitin mediated proteolysis)	K07868	NA	rhogtpase	67.9311	56.9591	55.201	114.763	105.119	154.894	0.484362	-1.04584	0.01572	0.284468	down	yes
POLR3G:XM_005683430.3	"="	chrNC_030814.1	-	20457564	20509103	XM_005683430.3	7	3365	MSTRG.3970	POLR3G	GO:0000790(nuclear chromatin);GO:0001056(RNA polymerase III activity);GO:0005666(DNA-directed RNA polymerase III complex);GO:0006359(regulation of transcription from RNA polymerase III promoter);GO:0006384(transcription initiation from RNA polymerase III promoter);GO:0008283(cell proliferation);GO:0032728(positive regulation of interferon-beta production);GO:0045089(positive regulation of innate …	00230(Purine metabolism);00240(Pyrimidine metabolism);03020(RNA polymerase);04623(Cytosolic DNA-sensing pathway);05169(Epstein-Barr virus infection)	K03024	NA	polymerase (RNA) III (DNA directed) polypeptide G (32kD)	1.52586	3.87324	6.72986	1.0484	1.83825	0.758397	2.26908	1.18211	0.0254443	0.336794	up	yes
SSBP2:XM_018050056.1	"="	chrNC_030814.1	+	28868828	29175011	XM_018050056.1	17	1717	MSTRG.4000	SSBP2	GO:0003697(single-stranded DNA binding)	NA	NA	NA	NA	2.80377	4.17423	2.41079	7.18401	8.3033	7.48308	0.467802	-1.09603	0.0148247	0.27871	down	yes
PTTG1:XM_005683252.3	"="	chrNC_030814.1	-	38578339	38586041	XM_005683252.3	6	783	MSTRG.4026	PTTG1	GO:0005634(nucleus);GO:0005737(cytoplasm);GO:0006281(DNA repair);GO:0006355(regulation of transcription, DNA-templated);GO:0007067(mitotic nuclear division);GO:0010466(negative regulation of peptidase activity);GO:0017124(SH3 domain binding);GO:0030414(peptidase inhibitor activity);GO:0045143(homologous chromosome segregation);GO:0051276(chromosome organization);GO:0051301(cell division)	04110(Cell cycle);04114(Oocyte meiosis);05166(HTLV-I infection)	K06635	NA	pituitary tumor-transforming 1	1.11929	0	0.454083	2.90462	2.29995	1.86102	0.42296	-1.24141	0.0305582	0.360672	down	yes
PRELID2:XM_005683091.3	"="	chrNC_030814.1	+	53435195	53519417	XM_005683091.3	7	5160	MSTRG.4110	PRELID2	GO:0005758(mitochondrial intermembrane space);GO:0015914(phospholipid transport);GO:1990050(phosphatidic acid transporter activity)	NA	NA	NA	NA	5.38677	4.97611	4.81157	0.623912	0.768538	1.1118	3.30988	1.72678	0.00106945	0.130351	up	yes
ETF1:XM_018050323.1	"="	chrNC_030814.1	+	60604832	60631818	XM_018050323.1	11	3753	MSTRG.4165	ETF1	GO:0005737(cytoplasm);GO:0006415(translational termination);GO:0006479(protein methylation);GO:0016149(translation release factor activity, codon specific);GO:0044822(poly(A) RNA binding)	03015(mRNA surveillance pathway)	K03265	NA	eukaryotic translation termination factor 1	55.1314	82.2501	88.8819	47.6014	26.2564	40.0135	2.03767	1.02692	0.0476476	0.426949	up	yes
CDC23:XM_005682987.1	"="	chrNC_030814.1	+	60856726	60877001	XM_005682987.1	16	2606	MSTRG.4173	CDC23	GO:0005680(anaphase-promoting complex);GO:0007080(mitotic metaphase plate congression);GO:0030071(regulation of mitotic metaphase/anaphase transition);GO:0051301(cell division);GO:0070979(protein K11-linked ubiquitination)	04120(Ubiquitin mediated proteolysis);04110(Cell cycle);04114(Oocyte meiosis);04914(Progesterone-mediated oocyte maturation);05166(HTLV-I infection)	K03355	NA	cell division cycle 23	0	0	0	6.28667	4.19691	9.81586	0.135328	-2.88547	0.00385507	0.18251	down	yes
KIF20A:XM_005682979.3	"="	chrNC_030814.1	-	60877443	60886002	XM_005682979.3	19	3163	MSTRG.4174	KIF20A	GO:0000281(mitotic cytokinesis);GO:0000910(cytokinesis);GO:0000920(cell separation after cytokinesis);GO:0001578(microtubule bundle formation);GO:0003777(microtubule motor activity);GO:0005524(ATP binding);GO:0005794(Golgi apparatus);GO:0005819(spindle);GO:0005871(kinesin complex);GO:0005874(microtubule);GO:0007018(microtubule-based movement);GO:0008017(microtubule binding);GO:0015031(protein tra…	05206(MicroRNAs in cancer)	K17387	NA	kinesin family member 23	2.65463	0.863156	1.39349	4.52401	9.97764	9.24926	0.29063	-1.78275	0.0320462	0.365113	down	yes
C7H19orf25:XM_005682916.3	"="	chrNC_030814.1	+	66602940	66607896	XM_005682916.3	2	1811	MSTRG.4228	C7H19orf25	GO:0005515(protein binding)	NA	NA	NA	NA	13.4809	14.5107	12.822	1.54605	2.19155	1.80606	5.13881	2.36143	0.000309584	0.0912249	up	yes
BSG:XM_018050513.1	"="	chrNC_030814.1	-	67269856	67276813	XM_018050513.1	7	1598	MSTRG.4263	BSG	GO:0002080(acrosomal membrane);GO:0005739(mitochondrion);GO:0005886(plasma membrane);GO:0005925(focal adhesion);GO:0016021(integral component of membrane);GO:0070062(extracellular exosome)	NA	NA	NA	NA	151.826	152.493	152.159	380.131	380.152	342.122	0.415636	-1.26661	0.000211902	0.0835297	down	yes
NOP16:XM_005682739.3	"="	chrNC_030814.1	+	72753334	72758119	XM_005682739.3	5	936	MSTRG.4333	NOP16	GO:0005730(nucleolus);GO:0042273(ribosomal large subunit biogenesis)	NA	NA	NA	NA	46.2938	47.0904	45.3442	20.6137	18.2105	18.8208	2.33358	1.22254	0.000247787	0.0892892	up	yes
CHAF1A:XM_018050871.1	"="	chrNC_030814.1	+	90842611	90867515	XM_018050871.1	15	3529	MSTRG.4453	CHAF1A	GO:0000790(nuclear chromatin);GO:0005634(nucleus);GO:0005730(nucleolus);GO:0006260(DNA replication);GO:0006281(DNA repair);GO:0006334(nucleosome assembly);GO:0006335(DNA replication-dependent nucleosome assembly);GO:0007049(cell cycle);GO:0031497(chromatin assembly);GO:0033186(CAF-1 complex);GO:0042802(identical protein binding);GO:0070087(chromo shadow domain binding)	NA	NA	NA	NA	9.90628	8.6828	7.58777	4.08579	2.61957	4.81805	2.0078	1.00562	0.0255158	0.336794	up	yes
DNM2:XM_018051073.1	"="	chrNC_030814.1	+	95074267	95161732	XM_018051073.1	21	3624	MSTRG.4574	DNM2	GO:0001891(phagocytic cup);GO:0003924(GTPase activity);GO:0005525(GTP binding);GO:0005874(microtubule);GO:0005905(clathrin-coated pit);GO:0006898(receptor-mediated endocytosis);GO:0006909(phagocytosis);GO:0014069(postsynaptic density);GO:0030054(cell junction);GO:0030426(growth cone);GO:0030496(midbody);GO:0030516(regulation of axon extension);GO:0030670(phagocytic vesicle membrane);GO:0045211(po…	04072(Phospholipase D signaling pathway);04144(Endocytosis);04961(Endocrine and other factor-regulated calcium reabsorption);04721(Synaptic vesicle cycle);05100(Bacterial invasion of epithelial cells)	K01528	EC:3.6.5.5	dynamin 2	1.63598	4.91369	10.2015	12.0489	19.885	10.4623	0.422065	-1.24446	0.0390412	0.394284	down	yes
BABAM1:XM_018051373.1	"="	chrNC_030814.1	+	102944286	102950137	XM_018051373.1	10	1534	MSTRG.4717	BABAM1	GO:0005515(protein binding);GO:0005634(nucleus);GO:0005654(nucleoplasm);GO:0005737(cytoplasm);GO:0006302(double-strand break repair);GO:0006303(double-strand break repair via nonhomologous end joining);GO:0007067(mitotic nuclear division);GO:0010212(response to ionizing radiation);GO:0016568(chromatin modification);GO:0031572(G2 DNA damage checkpoint);GO:0045739(positive regulation of DNA repair)…	NA	NA	NA	NA	0	0.055856	0.346274	2.49238	4.50171	3.61089	0.258455	-1.95202	0.00267962	0.166346	down	yes
GDF15:XM_005682110.3	"="	chrNC_030814.1	+	103972431	103974699	XM_005682110.3	2	1220	MSTRG.4750	GDF15	GO:0005125(cytokine activity);GO:0005160(transforming growth factor beta receptor binding);GO:0005615(extracellular space);GO:0008083(growth factor activity);GO:0010862(positive regulation of pathway-restricted SMAD protein phosphorylation);GO:0042981(regulation of apoptotic process);GO:0043408(regulation of MAPK cascade);GO:0048468(cell development);GO:0060395(SMAD protein signal transduction);G…	04913(Ovarian Steroidogenesis)	K05498	NA	bone morphogenetic protein 15	3.74829	4.43619	2.23845	6.89031	8.79087	8.5732	0.473093	-1.0798	0.0209673	0.315312	down	yes
GUK1:XM_018051583.1	"="	chrNC_030814.1	+	105831596	105835006	XM_018051583.1	8	913	MSTRG.4799	GUK1	GO:0004385(guanylate kinase activity);GO:0046037(GMP metabolic process);GO:0046710(GDP metabolic process)	00230(Purine metabolism)	K00942	EC:2.7.4.8	guanylate kinase 1	1.36857	0.430678	0.544304	2.62947	3.77018	1.82455	0.458914	-1.12371	0.0281705	0.349639	down	yes
LOC102185181:XM_005683711.3	"="	chrNC_030815.1	+	44115888	44168550	XM_005683711.3	16	2577	MSTRG.4988	LOC102185181	GO:0005524(ATP binding)	03010(Ribosome)	K02870	NA	NA	3.39812	2.12561	2.80608	0.674244	0.490286	1.49713	2.02057	1.01476	0.0458453	0.421504	up	yes
LOC102185181:XM_005683712.3	"="	chrNC_030815.1	+	44115888	44172521	XM_005683712.3	16	1441	MSTRG.4988	LOC102185181	GO:0005524(ATP binding)	03010(Ribosome)	K02870	NA	NA	0.798333	1.10852	0.347986	8.19176	2.19314	5.06564	0.298507	-1.74416	0.046673	0.424225	down	yes
C8H9orf40:XM_018052076.1	"="	chrNC_030815.1	-	50848912	50854369	XM_018052076.1	2	1116	MSTRG.5010	C8H9orf40	GO:0003674(molecular_function);GO:0005575(cellular_component);GO:0008150(biological_process)	00340(Histidine metabolism)	K19787	EC:2.1.1.22	carnosine N-methyltransferase 1	0.030189	0.236765	7.8639	9.03172	8.26833	10.0842	0.256759	-1.96151	0.0453712	0.419485	down	yes
LOC108636601:XM_018052774.1	"="	chrNC_030815.1	+	67546369	67550356	XM_018052774.1	2	1316	MSTRG.5120	LOC108636601	GO:0000166(nucleotide binding);GO:0003690(double-stranded DNA binding);GO:0003697(single-stranded DNA binding);GO:0005654(nucleoplasm);GO:0008143(poly(A) binding);GO:0010468(regulation of gene expression);GO:0034046(poly(G) binding);GO:0044822(poly(A) RNA binding);GO:0070062(extracellular exosome)	03015(mRNA surveillance pathway)	K14411	NA	musashi RNA binding protein 2	8.8871	6.17544	6.22696	2.16447	1.90049	2.45521	2.47532	1.30762	0.00215078	0.153764	up	yes
REEP4:XM_018052278.1	"="	chrNC_030815.1	-	69122002	69125946	XM_018052278.1	9	1510	MSTRG.5124	REEP4	GO:0005783(endoplasmic reticulum);GO:0005789(endoplasmic reticulum membrane);GO:0005874(microtubule);GO:0006998(nuclear envelope organization);GO:0007067(mitotic nuclear division);GO:0007084(mitotic nuclear envelope reassembly);GO:0008017(microtubule binding);GO:0016021(integral component of membrane);GO:0051301(cell division)	NA	NA	NA	NA	3.7787	2.93116	2.86997	0.771737	1.42913	0.701505	2.11704	1.08205	0.0114711	0.253844	up	yes
LOC108636572:XR_001918468.1	"="	chrNC_030815.1	+	71219042	71219702	XR_001918468.1	1	661	MSTRG.5145	LOC108636572	GO:0003729(mRNA binding);GO:0003735(structural constituent of ribosome);GO:0006412(translation);GO:0017148(negative regulation of translation);GO:0022625(cytosolic large ribosomal subunit);GO:0097452(GAIT complex);GO:1901194(negative regulation of formation of translation preinitiation complex)	03010(Ribosome)	K02872	NA	ribosomal protein L13a	3.86535	0	0	3.80456	3.95081	5.30886	0.285941	-1.80621	0.0350399	0.37883	down	yes
HDHD3:XM_005684325.2	"="	chrNC_030815.1	-	102339164	102342312	XM_005684325.2	2	1629	MSTRG.5330	HDHD3	GO:0005739(mitochondrion);GO:0008152(metabolic process);GO:0016787(hydrolase activity)	00860(Porphyrin and chlorophyll metabolism)	K01698	EC:4.2.1.24	aminolevulinate dehydratase	1.70044	1.74283	1.69007	0.346427	0.015281	0.607038	2.08938	1.06308	0.0178052	0.297387	up	yes
RGS3:XM_018052640.1	"="	chrNC_030815.1	+	102533234	102536633	XM_018052640.1	5	1413	MSTRG.5333	RGS3	GO:0005096(GTPase activator activity);GO:0005654(nucleoplasm);GO:0005737(cytoplasm);GO:0005886(plasma membrane);GO:0043547(positive regulation of GTPase activity)	04360(Axon guidance)	K07524	NA	regulator of G-protein signaling 3	3.48077	3.63821	3.95276	1.00108	1.00801	1.79532	2.11668	1.0818	0.00862045	0.230616	up	yes
LOC102171608:XR_001296046.2	"="	chrNC_030816.1	+	4444365	4445130	XR_001296046.2	1	766	MSTRG.5392	LOC102171608	GO:0000151(ubiquitin ligase complex);GO:0000974(Prp19 complex);GO:0001664(G-protein coupled receptor binding);GO:0001786(phosphatidylserine binding);GO:0005515(protein binding);GO:0005524(ATP binding);GO:0005634(nucleus);GO:0005681(spliceosomal complex);GO:0005730(nucleolus);GO:0005770(late endosome);GO:0005829(cytosol);GO:0005886(plasma membrane);GO:0005925(focal adhesion);GO:0006351(transcripti…	03040(Spliceosome);04141(Protein processing in endoplasmic reticulum);04010(MAPK signaling pathway);04144(Endocytosis);04612(Antigen processing and presentation);04915(Estrogen signaling pathway);04213(Longevity regulating pathway - multiple species);05134(Legionellosis);05162(Measles);05164(Influenza A);05169(Epstein-Barr virus infection);05145(Toxoplasmosis)	K03283	NA	heat shock protein family A (Hsp70) member 8	56.6295	55.863	61.1222	25.2249	27.5995	26.9966	2.14498	1.10096	0.000191402	0.080955	up	yes
GJA1:XM_018053004.1	"="	chrNC_030816.1	-	16975778	16988938	XM_018053004.1	3	3206	MSTRG.5447	GJA1	GO:0001649(osteoblast differentiation);GO:0001701(in utero embryonic development);GO:0001764(neuron migration);GO:0001947(heart looping);GO:0002070(epithelial cell maturation);GO:0002088(lens development in camera-type eye);GO:0003294(atrial ventricular junction remodeling);GO:0004871(signal transducer activity);GO:0005102(receptor binding);GO:0005243(gap junction channel activity);GO:0005737(cyt…	04540(Gap junction);05412(Arrhythmogenic right ventricular cardiomyopathy (ARVC))	K07372	NA	gap junction protein, alpha 1, 43kDa	0.188859	7.98158	9.43895	0.285576	0.2751	1.42615	3.57483	1.83787	0.0358237	0.382841	up	yes
FAM229B:XR_001296067.2	"="	chrNC_030816.1	-	25667120	25676646	XR_001296067.2	4	631	MSTRG.5481	FAM229B	GO:0003674(molecular_function);GO:0005575(cellular_component);GO:0008150(biological_process)	NA	NA	NA	NA	2.80394	3.61607	1.7823	0.599982	0.714107	0.735043	2.13344	1.09318	0.0149241	0.279611	up	yes
RPF2:XM_005684570.3	"="	chrNC_030816.1	-	26655007	26689704	XM_005684570.3	10	2023	MSTRG.5495	RPF2	GO:0005730(nucleolus);GO:0044822(poly(A) RNA binding)	NA	NA	NA	NA	36.8044	35.2978	15.5879	11.4673	11.7391	6.82874	2.47905	1.30978	0.0242738	0.332247	up	yes
LYRM2:XM_005684681.3	"="	chrNC_030816.1	+	47846302	47848589	XM_005684681.3	3	1116	MSTRG.5551	LYRM2	GO:0005739(mitochondrion)	NA	NA	NA	NA	10.4614	8.34391	8.42149	0.887536	1.15958	2.09032	4.28035	2.09773	0.00428428	0.187246	up	yes
ANKRD6:XM_005684684.3	"="	chrNC_030816.1	-	47853076	47917328	XM_005684684.3	15	4107	MSTRG.5552	ANKRD6	GO:0005634(nucleus);GO:0005737(cytoplasm);GO:0046330(positive regulation of JNK cascade);GO:0090090(negative regulation of canonical Wnt signaling pathway);GO:2000096(positive regulation of Wnt signaling pathway, planar cell polarity pathway)	05205(Proteoglycans in cancer);05200(Pathways in cancer);05219(Bladder cancer)	K10380	NA	ankyrin 3, node of Ranvier (ankyrin G)	0.683148	0.12445	0.021778	1.13127	2.22028	1.04477	0.498685	-1.0038	0.0302012	0.359247	down	yes
UBE2J1:XM_018053151.1	"="	chrNC_030816.1	+	48107208	48137099	XM_018053151.1	8	4198	MSTRG.5556	UBE2J1	GO:0005737(cytoplasm);GO:0031625(ubiquitin protein ligase binding);GO:0061630(ubiquitin protein ligase activity);GO:0007286(spermatid development);GO:0016021(integral component of membrane);GO:0016567(protein ubiquitination);GO:0018279(protein N-linked glycosylation via asparagine);GO:0030433(ER-associated ubiquitin-dependent protein catabolic process);GO:0042534(regulation of tumor necrosis fact…	04141(Protein processing in endoplasmic reticulum);04120(Ubiquitin mediated proteolysis);05012(Parkinson's disease)	K10578	EC:2.3.2.23	ubiquitin conjugating enzyme E2, J1	7.04019	7.02258	5.31539	1.75506	1.26896	0.694912	3.29849	1.7218	0.00445502	0.188192	up	yes
PNRC1:XM_018053154.1	"="	chrNC_030816.1	-	48326274	48330403	XM_018053154.1	2	1876	MSTRG.5558	PNRC1	GO:0005634(nucleus);GO:0006351(transcription, DNA-templated);GO:0006355(regulation of transcription, DNA-templated)	NA	NA	NA	NA	6.06339	0.119478	0.462159	9.11868	6.6079	10.2578	0.211932	-2.23832	0.0347729	0.376861	down	yes
SGK1:XM_018053228.1	"="	chrNC_030816.1	-	59393471	59400250	XM_018053228.1	12	2683	MSTRG.5595	SGK1	GO:0001558(regulation of cell growth);GO:0004674(protein serine/threonine kinase activity);GO:0004712(protein serine/threonine/tyrosine kinase activity);GO:0005246(calcium channel regulator activity);GO:0005524(ATP binding);GO:0005634(nucleus);GO:0005654(nucleoplasm);GO:0005737(cytoplasm);GO:0006883(cellular sodium ion homeostasis);GO:0006974(cellular response to DNA damage stimulus);GO:0010765(p…	04068(FoxO signaling pathway);04151(PI3K-Akt signaling pathway);04960(Aldosterone-regulated sodium reabsorption)	K13302	EC:2.7.11.1	serum/glucocorticoid regulated kinase 1	2.1901	2.0196	2.34502	4.21699	5.36675	7.76443	0.485097	-1.04365	0.0246426	0.334379	down	yes
LOC102185264:XM_018053341.1	"="	chrNC_030816.1	-	74375447	74387334	XM_018053341.1	5	1286	MSTRG.5667	LOC102185264	GO:0003823(antigen binding);GO:0005886(plasma membrane);GO:0019882(antigen processing and presentation);GO:0042267(natural killer cell mediated cytotoxicity);GO:0046703(natural killer cell lectin-like receptor binding)	04650(Natural killer cell mediated cytotoxicity)	K07986	NA	UL16 binding protein 2	3.20727	3.24057	1.78214	0.661845	0.81583	0.541204	2.14024	1.09777	0.00543174	0.19818	up	yes
FOXN3:XM_018053855.1	"="	chrNC_030817.1	+	2139724	2401543	XM_018053855.1	7	7718	MSTRG.5781	FOXN3	GO:0003700(transcription factor activity, sequence-specific DNA binding);GO:0007095(mitotic G2 DNA damage checkpoint);GO:0008022(protein C-terminus binding);GO:0043565(sequence-specific DNA binding);GO:0045892(negative regulation of transcription, DNA-templated);GO:0006355(regulation of transcription, DNA-templated)	04068(FoxO signaling pathway)	K09385	NA	fork head domain transcription factor slp2-like	1.70045	0.436218	0.454459	3.54621	5.89474	4.68604	0.303754	-1.71903	0.00979993	0.240536	down	yes
ZC3H14:XM_018053871.1	"="	chrNC_030817.1	-	2900709	2941241	XM_018053871.1	17	3518	MSTRG.5785	ZC3H14	GO:0005634(nucleus);GO:0005737(cytoplasm);GO:0008143(poly(A) binding);GO:0016607(nuclear speck);GO:0043488(regulation of mRNA stability);GO:0044822(poly(A) RNA binding);GO:0046872(metal ion binding);GO:1900364(negative regulation of mRNA polyadenylation);GO:0005654(nucleoplasm);GO:0005730(nucleolus)	NA	NA	NA	NA	21.2993	2.57133	1.21636	18.9747	18.1056	20.2162	0.237705	-2.07276	0.0144908	0.276182	down	yes
ZC3H14:XM_018053873.1	"="	chrNC_030817.1	-	2901607	2941233	XM_018053873.1	17	2601	MSTRG.5785	ZC3H14	GO:0005634(nucleus);GO:0005737(cytoplasm);GO:0008143(poly(A) binding);GO:0016607(nuclear speck);GO:0043488(regulation of mRNA stability);GO:0044822(poly(A) RNA binding);GO:0046872(metal ion binding);GO:1900364(negative regulation of mRNA polyadenylation);GO:0005654(nucleoplasm);GO:0005730(nucleolus)	NA	NA	NA	NA	1.10055	9.37096	12.7568	1.56482	2.01351	1.61183	2.80742	1.48925	0.0268914	0.343343	up	yes
ZC3H14:XM_018053877.1	"="	chrNC_030817.1	-	2901607	2941240	XM_018053877.1	14	2151	MSTRG.5785	ZC3H14	GO:0005634(nucleus);GO:0005737(cytoplasm);GO:0008143(poly(A) binding);GO:0016607(nuclear speck);GO:0043488(regulation of mRNA stability);GO:0044822(poly(A) RNA binding);GO:0046872(metal ion binding);GO:1900364(negative regulation of mRNA polyadenylation);GO:0005654(nucleoplasm);GO:0005730(nucleolus)	NA	NA	NA	NA	6.07473	12.0529	13.2837	5.10214	6.02057	3.40634	2.00048	1.00035	0.046775	0.42438	up	yes
ZNF410:XM_018053985.1	"="	chrNC_030817.1	-	17794719	17837719	XM_018053985.1	11	2434	MSTRG.5856	ZNF410	GO:0003676(nucleic acid binding);GO:0046872(metal ion binding)	04110(Cell cycle)	K10500	NA	zinc finger and BTB domain containing 17	6.64811	6.38859	6.2783	3.08196	1.6709	3.48317	2.02842	1.02035	0.0318044	0.364784	up	yes
PTGR2:XM_018053987.1	"="	chrNC_030817.1	-	17839544	17859897	XM_018053987.1	11	2317	MSTRG.5857	PTGR2	GO:0005739(mitochondrion);GO:0006693(prostaglandin metabolic process);GO:0008270(zinc ion binding);GO:0036132(13-prostaglandin reductase activity);GO:0047522(15-oxoprostaglandin 13-oxidase activity);GO:0055114(oxidation-reduction process)	NA	NA	NA	NA	1.97169	3.76253	4.60641	0.005898	0.60344	0	3.83273	1.93837	0.00582434	0.202971	up	yes
TLN2:XM_018054292.1	"="	chrNC_030817.1	+	55378559	55876947	XM_018054292.1	59	9666	MSTRG.6108	TLN2	GO:0001726(ruffle);GO:0005200(structural constituent of cytoskeleton);GO:0005856(cytoskeleton);GO:0005925(focal adhesion);GO:0007016(cytoskeletal anchoring at plasma membrane);GO:0007155(cell adhesion);GO:0051015(actin filament binding)	04015(Rap1 signaling pathway);04510(Focal adhesion);04611(Platelet activation);05166(HTLV-I infection)	K06271	NA	talin 2	0.005282	0.211889	0.014186	1.71539	1.23199	1.23747	0.449346	-1.1541	0.00448254	0.188351	down	yes
CA12:XM_005685676.3	"="	chrNC_030817.1	-	56396861	56461903	XM_005685676.3	10	4173	MSTRG.6121	CA12	GO:0004089(carbonate dehydratase activity);GO:0006730(one-carbon metabolic process);GO:0008270(zinc ion binding);GO:0016021(integral component of membrane);GO:0055064(chloride ion homeostasis)	00910(Nitrogen metabolism)	K01672	EC:4.2.1.1	carbonic anhydrase XII	9.52529	3.9551	5.31831	2.37635	2.56426	1.6009	2.10345	1.07276	0.0350532	0.37883	up	yes
LOC102181394:XR_310320.3	"="	chrNC_030817.1	-	66294430	66308731	XR_310320.3	3	7824	MSTRG.6214	LOC102181394	NA	NA	NA	NA	NA	7.5351	25.636	27.1432	2.98879	0.370112	0.49019	9.89428	3.3066	0.0198283	0.309816	up	yes
MEIS2:XM_018054483.1	"="	chrNC_030817.1	+	70267135	70489714	XM_018054483.1	13	3785	MSTRG.6249	MEIS2	GO:0003677(DNA binding);GO:0005634(nucleus);GO:0006355(regulation of transcription, DNA-templated)	04550(Signaling pathways regulating pluripotency of stem cells);05202(Transcriptional misregulation in cancers)	K15613	NA	Meis homeobox 1	3.75818	2.41807	0.485997	4.31488	4.68581	4.35826	0.490337	-1.02816	0.0175077	0.295549	down	yes
MEIS2:XM_018054490.1	"="	chrNC_030817.1	+	70268265	70489714	XM_018054490.1	13	3179	MSTRG.6249	MEIS2	GO:0003677(DNA binding);GO:0005634(nucleus);GO:0006355(regulation of transcription, DNA-templated)	04550(Signaling pathways regulating pluripotency of stem cells);05202(Transcriptional misregulation in cancers)	K15613	NA	Meis homeobox 1	1.02632	2.53196	2.74115	0.33719	0.212127	1.25963	2.04137	1.02954	0.0427762	0.407794	up	yes
LOC102176691:XM_005685401.3	"="	chrNC_030817.1	+	76355996	76362315	XM_005685401.3	6	1407	MSTRG.6283	LOC102176691	GO:0004731(purine-nucleoside phosphorylase activity);GO:0005737(cytoplasm);GO:0005856(cytoskeleton);GO:0009116(nucleoside metabolic process);GO:0043101(purine-containing compound salvage)	00230(Purine metabolism);00240(Pyrimidine metabolism);00760(Nicotinate and nicotinamide metabolism)	K03783	EC:2.4.2.1	purine nucleoside phosphorylase-like	30.0463	31.7381	41.8512	9.58843	11.3734	8.97217	3.28676	1.71666	0.0010962	0.131745	up	yes
ARHGEF40:XM_018054533.1	"="	chrNC_030817.1	+	76897609	76920257	XM_018054533.1	23	5575	MSTRG.6300	ARHGEF40	GO:0005089(Rho guanyl-nucleotide exchange factor activity);GO:0035023(regulation of Rho protein signal transduction);GO:0043547(positive regulation of GTPase activity)	NA	NA	NA	NA	7.49929	4.43124	4.05316	2.75414	1.23745	1.73172	2.07765	1.05495	0.0209708	0.315312	up	yes
RBM23:XM_013966886.2	"="	chrNC_030817.1	-	79490668	79497931	XM_013966886.2	12	3347	MSTRG.6320	RBM23	GO:0000166(nucleotide binding);GO:0003723(RNA binding);GO:0005634(nucleus);GO:0006397(mRNA processing);GO:0016020(membrane)	04931(Insulin resistance)	K08772	EC:6.2.1.-	solute carrier family 27 (fatty acid transporter), member 3	0.695715	0.11325	0.553527	1.87312	1.71597	2.61058	0.468139	-1.09499	0.0239432	0.330306	down	yes
LOC102179291:XM_005686262.3	"="	chrNC_030818.1	-	2871374	2873516	XM_005686262.3	4	553	MSTRG.6542	LOC102179291	GO:0004129(cytochrome-c oxidase activity);GO:0005743(mitochondrial inner membrane);GO:0045277(respiratory chain complex IV);GO:0046872(metal ion binding);GO:1902600(hydrogen ion transmembrane transport)	00190(Oxidative phosphorylation);04260(Cardiac muscle contraction);05010(Alzheimer's disease);05012(Parkinson's disease);05016(Huntington's disease);04932(Non-alcoholic fatty liver disease (NAFLD))	K02265	NA	cytochrome c oxidase subunit 5B	211.454	251.099	225.461	122.309	81.5051	100.317	2.27872	1.18823	0.0111598	0.251098	up	yes
RNF149:XM_018054928.1	"="	chrNC_030818.1	-	6105008	6131111	XM_018054928.1	7	2498	MSTRG.6567	RNF149	GO:0008270(zinc ion binding);GO:0016021(integral component of membrane);GO:0016567(protein ubiquitination);GO:0031647(regulation of protein stability);GO:0035690(cellular response to drug);GO:0043409(negative regulation of MAPK cascade);GO:0061630(ubiquitin protein ligase activity);GO:0070062(extracellular exosome)	NA	NA	NA	NA	0.847819	2.40355	4.83115	0.473373	0.881089	0.715893	2.14379	1.10017	0.00141309	0.141254	up	yes
CRIPT:XM_005686569.3	"="	chrNC_030818.1	+	28648447	28659797	XM_005686569.3	5	1235	MSTRG.6724	CRIPT	GO:0005730(nucleolus);GO:0005737(cytoplasm);GO:0008017(microtubule binding);GO:0014069(postsynaptic density);GO:0030054(cell junction);GO:0030165(PDZ domain binding);GO:0030425(dendrite);GO:0031122(cytoplasmic microtubule organization);GO:0032403(protein complex binding);GO:0035372(protein localization to microtubule);GO:0043025(neuronal cell body);GO:0043197(dendritic spine);GO:0043198(dendritic…	NA	NA	NA	NA	29.4605	26.6719	10.117	6.72819	7.74482	7.95605	2.33516	1.22352	0.0288643	0.352157	up	yes
CALM2:XM_018055199.1	"="	chrNC_030818.1	-	29156107	29169575	XM_018055199.1	6	1188	MSTRG.6730	CALM2	GO:0000922(spindle pole);GO:0002027(regulation of heart rate);GO:0005509(calcium ion binding);GO:0005513(detection of calcium ion);GO:0005634(nucleus);GO:0005813(centrosome);GO:0005876(spindle microtubule);GO:0010880(regulation of release of sequestered calcium ion into cytosol by sarcoplasmic reticulum);GO:0019901(protein kinase binding);GO:0019904(protein domain specific binding);GO:0021762(sub…	04020(Calcium signaling pathway);04070(Phosphatidylinositol signaling system);04114(Oocyte meiosis);04910(Insulin signaling pathway);04912(GnRH signaling pathway);04916(Melanogenesis);04261(Adrenergic signaling in cardiomyocytes);04270(Vascular smooth muscle contraction);04744(Phototransduction);04014(Ras signaling pathway);04015(Rap1 signaling pathway);04024(cAMP signaling pathway);04022(cGMP - …	K02183	NA	calmodulin-A-like	66.2759	17.3127	8.75768	8.03889	6.74416	8.83536	2.26998	1.18268	0.0250788	0.33529	up	yes
PELI1:XM_013967837.2	"="	chrNC_030818.1	-	62241463	62261587	XM_013967837.2	7	3346	MSTRG.6862	PELI1	GO:0008063(Toll signaling pathway);GO:0003674(molecular_function);GO:0005575(cellular_component)	NA	NA	NA	NA	0	0.207419	1.33593	1.32008	3.82508	4.28201	0.388769	-1.36301	0.0385737	0.393135	down	yes
FOSL2:XM_018055489.1	"="	chrNC_030818.1	-	71072128	71095051	XM_018055489.1	4	6015	MSTRG.6922	FOSL2	GO:0000978(RNA polymerase II core promoter proximal region sequence-specific DNA binding);GO:0000982(transcription factor activity, RNA polymerase II core promoter proximal region sequence-specific binding);GO:0003334(keratinocyte development);GO:0003682(chromatin binding);GO:0005634(nucleus);GO:0005654(nucleoplasm);GO:0045944(positive regulation of transcription from RNA polymerase II promoter);…	04380(Osteoclast differentiation)	K09030	NA	FOS like antigen 2	5.54927	4.83986	3.74303	43.5991	51.8706	50.0294	0.112407	-3.1532	0.000115597	0.0699957	down	yes
LPIN1:XM_018055627.1	"="	chrNC_030818.1	-	85672771	85743368	XM_018055627.1	21	5493	MSTRG.7019	LPIN1	GO:0003713(transcription coactivator activity);GO:0005634(nucleus);GO:0005741(mitochondrial outer membrane);GO:0008195(phosphatidate phosphatase activity);GO:0009062(fatty acid catabolic process);GO:0016311(dephosphorylation);GO:0019432(triglyceride biosynthetic process);GO:0045944(positive regulation of transcription from RNA polymerase II promoter);GO:0006357(regulation of transcription from RN…	00561(Glycerolipid metabolism);00564(Glycerophospholipid metabolism)	K15728	EC:3.1.3.4	lipin 1	0.178121	0.104347	0.137978	2.75348	1.07398	0.919924	0.456891	-1.13008	0.0469286	0.424463	down	yes
ST6GALNAC4:XM_018055836.1	"="	chrNC_030818.1	-	98122531	98131701	XM_018055836.1	6	1663	MSTRG.7117	ST6GALNAC4	GO:0005794(Golgi apparatus);GO:0006486(protein glycosylation);GO:0016021(integral component of membrane);GO:0047290((alpha-N-acetylneuraminyl-2,3-beta-galactosyl-1,3)-N-acetyl-galactosaminide 6-alpha-sialyltransferase activity);GO:0097503(sialylation);GO:0008373(sialyltransferase activity)	00604(Glycosphingolipid biosynthesis - ganglio series)	K03374	EC:2.4.99.7	ST6 (alpha-N-acetyl-neuraminyl-2,3-beta-galactosyl-1,3)-N-acetylgalactosaminide alpha-2,6-sialyltransferase 4	2.55027	3.41131	3.11244	12.4459	15.4416	15.6211	0.263429	-1.92451	0.000595168	0.110574	down	yes
ST6GALNAC4:XM_018055837.1	"="	chrNC_030818.1	-	98122531	98131701	XM_018055837.1	5	1555	MSTRG.7117	ST6GALNAC4	GO:0005794(Golgi apparatus);GO:0006486(protein glycosylation);GO:0016021(integral component of membrane);GO:0047290((alpha-N-acetylneuraminyl-2,3-beta-galactosyl-1,3)-N-acetyl-galactosaminide 6-alpha-sialyltransferase activity);GO:0097503(sialylation);GO:0008373(sialyltransferase activity)	00604(Glycosphingolipid biosynthesis - ganglio series)	K03374	EC:2.4.99.7	ST6 (alpha-N-acetyl-neuraminyl-2,3-beta-galactosyl-1,3)-N-acetylgalactosaminide alpha-2,6-sialyltransferase 4	11.1755	9.49601	8.99587	1.28454	2.34358	2.39818	3.63595	1.86233	0.0041001	0.185325	up	yes
DPM2:XM_005687244.3	"="	chrNC_030818.1	-	98150358	98153369	XM_005687244.3	4	941	MSTRG.7119	DPM2	GO:0000506(glycosylphosphatidylinositol-N-acetylglucosaminyltransferase (GPI-GnT) complex);GO:0004582(dolichyl-phosphate beta-D-mannosyltransferase activity);GO:0006506(GPI anchor biosynthetic process);GO:0019348(dolichol metabolic process);GO:0030176(integral component of endoplasmic reticulum membrane);GO:0030234(enzyme regulator activity);GO:0031647(regulation of protein stability);GO:0033185(…	00510(N-Glycan biosynthesis);00563(Glycosylphosphatidylinositol(GPI)-anchor biosynthesis)	K09658	NA	dolichyl-phosphate mannosyltransferase polypeptide 2, regulatory subunit	13.1905	13.3784	17.6572	3.35292	6.12412	1.85902	3.5478	1.82692	0.02831	0.350253	up	yes
FAM102A:XM_018055840.1	"="	chrNC_030818.1	-	98156741	98191995	XM_018055840.1	11	3844	MSTRG.7119	FAM102A	GO:0005515(protein binding)	NA	NA	NA	NA	4.08004	1.28654	1.05599	6.95253	3.60687	6.49946	0.41489	-1.2692	0.0317922	0.364759	down	yes
GOLGA2:XM_018055866.1	"="	chrNC_030818.1	-	98408669	98425705	XM_018055866.1	27	4297	MSTRG.7128	GOLGA2	GO:0005794(Golgi apparatus)	04530(Tight junction)	K06102	NA	cingulin	3.49796	5.83467	2.48105	10.1419	14.7515	15.2181	0.331907	-1.59115	0.0251374	0.33529	down	yes
MRPL41:XM_005687389.3	"="	chrNC_030818.1	-	105784369	105785017	XM_005687389.3	1	649	MSTRG.7270	MRPL41	GO:0003735(structural constituent of ribosome);GO:0005762(mitochondrial large ribosomal subunit);GO:0006412(translation);GO:0044822(poly(A) RNA binding)	NA	NA	NA	NA	1.75835	44.0588	47.7695	1.90868	1.45923	2.38774	7.74397	2.95307	0.0266763	0.341758	up	yes
NAXD:XM_018056360.1	"="	chrNC_030819.1	-	1068034	1080657	XM_018056360.1	10	2144	MSTRG.7297	NAXD	GO:0005524(ATP binding);GO:0005739(mitochondrion);GO:0046496(nicotinamide nucleotide metabolic process);GO:0047453(ATP-dependent NAD(P)H-hydrate dehydratase activity);GO:0052855(ADP-dependent NAD(P)H-hydrate dehydratase activity)	NA	NA	NA	NA	2.53918	3.55917	11.997	1.71479	1.60501	2.82716	2.16995	1.11766	0.0318808	0.365113	up	yes
LATS2:XM_018056548.1	"="	chrNC_030819.1	-	51063740	51098269	XM_018056548.1	8	5034	MSTRG.7406	LATS2	GO:0000082(G1/S transition of mitotic cell cycle);GO:0000922(spindle pole);GO:0001827(inner cell mass cell fate commitment);GO:0001828(inner cell mass cellular morphogenesis);GO:0004674(protein serine/threonine kinase activity);GO:0005524(ATP binding);GO:0005634(nucleus);GO:0005737(cytoplasm);GO:0005815(microtubule organizing center);GO:0007067(mitotic nuclear division);GO:0009755(hormone-mediate…	04390(Hippo signaling pathway)	K08791	EC:2.7.11.1	large tumor suppressor kinase 2	1.8834	3.59301	5.02468	9.31161	10.1933	7.10603	0.461799	-1.11466	0.0146429	0.276862	down	yes
LOC102189595:XM_018056591.1	"="	chrNC_030819.1	+	54401494	54403143	XM_018056591.1	2	723	MSTRG.7432	LOC102189595	GO:0001054(RNA polymerase I activity);GO:0001056(RNA polymerase III activity);GO:0003677(DNA binding);GO:0005666(DNA-directed RNA polymerase III complex);GO:0005736(DNA-directed RNA polymerase I complex);GO:0006360(transcription from RNA polymerase I promoter);GO:0006383(transcription from RNA polymerase III promoter);GO:0046983(protein dimerization activity)	00230(Purine metabolism);00240(Pyrimidine metabolism);03020(RNA polymerase);04623(Cytosolic DNA-sensing pathway);05169(Epstein-Barr virus infection)	K03020	NA	DNA-directed RNA polymerases I and III subunit RPAC2	22.2442	20.7583	21.2923	0.456523	2.08449	2.37886	9.14238	3.19257	0.00553706	0.198832	up	yes
UBL3:XM_005687541.3	"="	chrNC_030819.1	-	55863784	55912351	XM_005687541.3	5	4361	MSTRG.7442	UBL3	GO:0005886(plasma membrane)	NA	NA	NA	NA	13.0377	1.78182	1.53123	12.6398	13.8621	13.0882	0.288724	-1.79224	0.0240473	0.331233	down	yes
INTS6:XM_018056709.1	"="	chrNC_030819.1	+	65730598	65785048	XM_018056709.1	15	2887	MSTRG.7494	INTS6	GO:0004888(transmembrane signaling receptor activity);GO:0005515(protein binding);GO:0005654(nucleoplasm);GO:0007165(signal transduction);GO:0015629(actin cytoskeleton);GO:0016180(snRNA processing);GO:0032039(integrator complex);GO:0042795(snRNA transcription from RNA polymerase II promoter)	NA	NA	NA	NA	0	0.670724	0.759517	2.49629	3.25857	1.47938	0.445795	-1.16555	0.0355775	0.381453	down	yes
NUDT15:XM_018056753.1	"="	chrNC_030819.1	-	68675015	68683748	XM_018056753.1	3	2827	MSTRG.7528	NUDT15	GO:0005829(cytosol);GO:0006203(dGTP catabolic process);GO:0008413(8-oxo-7,8-dihydroguanosine triphosphate pyrophosphatase activity);GO:0035539(8-oxo-7,8-dihydrodeoxyguanosine triphosphate pyrophosphatase activity)	00310(Lysine degradation)	K11433	EC:2.1.1.43	NA	1.04796	2.36183	3.87922	5.20296	6.08715	6.78771	0.4914	-1.02503	2.57e-05	0.0390112	down	yes
CCNY:XM_018057043.1	"="	chrNC_030820.1	-	17410069	17519508	XM_018057043.1	10	3754	MSTRG.7645	CCNY	GO:0000086(G2/M transition of mitotic cell cycle);GO:0000308(cytoplasmic cyclin-dependent protein kinase holoenzyme complex);GO:0005515(protein binding);GO:0005634(nucleus);GO:0005886(plasma membrane);GO:0016055(Wnt signaling pathway);GO:0016538(cyclin-dependent protein serine/threonine kinase regulator activity);GO:0019901(protein kinase binding);GO:0045737(positive regulation of cyclin-dependen…	04144(Endocytosis)	K18468	NA	putative cyclin-Y-like protein 3	20.9659	13.9525	34.3912	0	0	0.941014	18.8794	4.23874	0.00326974	0.17638	up	yes
HSPA14:XM_013968502.2	"="	chrNC_030820.1	+	28807791	28833731	XM_013968502.2	15	1895	MSTRG.7690	HSPA14	GO:0005524(ATP binding);GO:0005829(cytosol);GO:0005840(ribosome);GO:0016020(membrane)	03040(Spliceosome);04141(Protein processing in endoplasmic reticulum);04144(Endocytosis)	K03283	NA	heat shock 70 kDa protein IV-like	5.15826	5.17022	7.68808	0.892932	1.91951	1.22549	3.0719	1.61913	0.00555188	0.198832	up	yes
KIAA1462:XM_018057200.1	"="	chrNC_030820.1	-	34396051	34427170	XM_018057200.1	3	4517	MSTRG.7730	KIAA1462	GO:0005911(cell-cell junction);GO:0005912(adherens junction);GO:0007155(cell adhesion)	NA	NA	NA	NA	2.69067	0.146175	0.414861	4.45556	5.1168	4.01445	0.307082	-1.70331	0.0198034	0.309816	down	yes
SNX5:XM_018057231.1	"="	chrNC_030820.1	-	37661191	37676456	XM_018057231.1	13	1909	MSTRG.7746	SNX5	GO:0001726(ruffle);GO:0001891(phagocytic cup);GO:0005768(endosome);GO:0006886(intracellular protein transport);GO:0006897(endocytosis);GO:0006907(pinocytosis);GO:0016050(vesicle organization);GO:0019898(extrinsic component of membrane);GO:0030659(cytoplasmic vesicle membrane);GO:0031234(extrinsic component of cytoplasmic side of plasma membrane);GO:0031313(extrinsic component of endosome membrane…	04144(Endocytosis)	K17920	NA	sorting nexin 5	0.540556	0.642157	0.805158	1.96854	2.67804	5.20376	0.41575	-1.26621	0.0351923	0.379257	down	yes
SIRPA:XM_018057452.1	"="	chrNC_030820.1	-	52531896	52576286	XM_018057452.1	9	4186	MSTRG.7869	SIRPA	GO:0016021(integral component of membrane)	04380(Osteoclast differentiation)	K06551	NA	signal-regulatory protein alpha	0.902784	2.56135	2.34364	10.0384	11.2468	13.5766	0.23597	-2.08333	0.00167381	0.143046	down	yes
DNAJC5:XM_018057492.1	"="	chrNC_030820.1	-	53228440	53257795	XM_018057492.1	5	4509	MSTRG.7882	DNAJC5	GO:0005739(mitochondrion);GO:0005765(lysosomal membrane);GO:0005886(plasma membrane);GO:0008021(synaptic vesicle);GO:0042470(melanosome);GO:0043524(negative regulation of neuron apoptotic process);GO:0070062(extracellular exosome)	04141(Protein processing in endoplasmic reticulum)	K09525	NA	DnaJ (Hsp40) homolog, subfamily C, member 5	6.15774	3.98742	5.53129	11.3995	14.2743	15.0507	0.423166	-1.2407	0.0115292	0.253844	down	yes
POFUT1:XM_005688374.3	"="	chrNC_030820.1	+	61002495	61026706	XM_005688374.3	7	5094	MSTRG.7974	POFUT1	GO:0016757(transferase activity, transferring glycosyl groups);GO:0001525(angiogenesis);GO:0001756(somitogenesis);GO:0005783(endoplasmic reticulum);GO:0006493(protein O-linked glycosylation);GO:0007219(Notch signaling pathway);GO:0007399(nervous system development);GO:0007507(heart development);GO:0008417(fucosyltransferase activity);GO:0016020(membrane);GO:0036066(protein O-linked fucosylation);…	00514(Other types of O-glycan biosynthesis)	K03691	EC:2.4.1.221	protein O-fucosyltransferase 1	11.4861	12.3263	11.0111	4.23571	3.9624	4.21487	2.44664	1.2908	0.000180823	0.0792656	up	yes
MANBAL:XM_005688534.3	"="	chrNC_030820.1	+	65803119	65827734	XM_005688534.3	3	1170	MSTRG.8052	MANBAL	GO:0016021(integral component of membrane)	NA	NA	NA	NA	12.4724	7.44806	9.01311	1.33139	1.97	2.58063	3.52614	1.81809	0.00818831	0.227204	up	yes
PLTP:XM_018057937.1	"="	chrNC_030820.1	-	74164932	74175895	XM_018057937.1	16	2038	MSTRG.8114	PLTP	GO:0005615(extracellular space);GO:0006629(lipid metabolic process);GO:0008289(lipid binding);GO:0010189(vitamin E biosynthetic process);GO:0010875(positive regulation of cholesterol efflux);GO:0030317(sperm motility);GO:0034375(high-density lipoprotein particle remodeling)	03320(PPAR signaling pathway)	K08761	NA	phospholipid transfer protein	2.76384	1.89731	0.987395	5.39825	5.18866	4.26722	0.44883	-1.15576	0.000527013	0.107059	down	yes
CD40:XM_005688620.3	"="	chrNC_030820.1	+	74353546	74364695	XM_005688620.3	9	1298	MSTRG.8120	CD40	GO:0002768(immune response-regulating cell surface receptor signaling pathway);GO:0006874(cellular calcium ion homeostasis);GO:0009897(external side of plasma membrane);GO:0030890(positive regulation of B cell proliferation);GO:0031625(ubiquitin protein ligase binding);GO:0032735(positive regulation of interleukin-12 production);GO:0035631(CD40 receptor complex);GO:0042113(B cell activation);GO:0…	04064(NF-kappa B signaling pathway);04060(Cytokine-cytokine receptor interaction);04514(Cell adhesion molecules (CAMs));04620(Toll-like receptor signaling pathway);04672(Intestinal immune network for IgA production);05202(Transcriptional misregulation in cancers);05310(Asthma);05322(Systemic lupus erythematosus);05320(Autoimmune thyroid disease);05330(Allograft rejection);05340(Primary immunodefi…	K03160	NA	CD40 molecule, TNF receptor superfamily member 5	3.60366	3.99862	3.19926	0.786514	1.38464	1.61898	2.05355	1.03812	0.0160534	0.286896	up	yes
IMPA1:XM_018058158.1	"="	chrNC_030821.1	-	1300934	1324638	XM_018058158.1	9	2393	MSTRG.8172	IMPA1	GO:0000287(magnesium ion binding);GO:0005737(cytoplasm);GO:0006020(inositol metabolic process);GO:0006021(inositol biosynthetic process);GO:0006661(phosphatidylinositol biosynthetic process);GO:0007165(signal transduction);GO:0008934(inositol monophosphate 1-phosphatase activity);GO:0030145(manganese ion binding);GO:0031403(lithium ion binding);GO:0042803(protein homodimerization activity);GO:004…	00562(Inositol phosphate metabolism);04070(Phosphatidylinositol signaling system)	K01092	EC:3.1.3.25	inositol(myo)-1(or 4)-monophosphatase 1	25.4407	10.2266	7.91519	5.9701	4.66963	4.73684	2.09548	1.06728	0.00596507	0.204593	up	yes
CCNE2:XM_018058239.1	"="	chrNC_030821.1	-	12743232	12755983	XM_018058239.1	12	2739	MSTRG.8222	CCNE2	GO:0005634(nucleus);GO:0007049(cell cycle);GO:0051301(cell division)	04151(PI3K-Akt signaling pathway);04110(Cell cycle);04114(Oocyte meiosis);04115(p53 signaling pathway);05200(Pathways in cancer);05206(MicroRNAs in cancer);05203(Viral carcinogenesis);05215(Prostate cancer);05222(Small cell lung cancer);05162(Measles);05161(Hepatitis B)	K06626	NA	cyclin E2	6.39488	7.06187	3.62962	1.73858	1.62473	1.28502	2.47776	1.30904	0.00723991	0.219939	up	yes
VPS13B:XM_018058287.1	"="	chrNC_030821.1	+	16964507	17751028	XM_018058287.1	62	14205	MSTRG.8250	VPS13B	GO:0015031(protein transport)	04662(B cell receptor signaling pathway)	NA	NA	NA	2.9664	2.89393	2.75891	0	0	0	3.85799	1.94785	1.67e-07	0.00416855	up	yes
RRS1:XM_018058453.1	"="	chrNC_030821.1	-	51423752	51425604	XM_018058453.1	1	1853	MSTRG.8354	RRS1	GO:0000794(condensed nuclear chromosome);GO:0002244(hematopoietic progenitor cell differentiation);GO:0005730(nucleolus);GO:0005783(endoplasmic reticulum);GO:0007080(mitotic metaphase plate congression);GO:0042254(ribosome biogenesis);GO:0044822(poly(A) RNA binding)	NA	NA	NA	NA	1.58385	2.15983	1.28895	0	0	0	2.63511	1.39786	0.00262552	0.164767	up	yes
PDE7A:XM_018058454.1	"="	chrNC_030821.1	+	51897797	52004751	XM_018058454.1	13	3183	MSTRG.8357	PDE7A	GO:0004115(3',5'-cyclic-AMP phosphodiesterase activity);GO:0005829(cytosol);GO:0006198(cAMP catabolic process);GO:0019933(cAMP-mediated signaling);GO:0046872(metal ion binding);GO:0007165(signal transduction)	00230(Purine metabolism);05032(Morphine addiction)	K18436	EC:3.1.4.53	phosphodiesterase 7A	2.51386	2.33142	2.02063	0	0	0	3.24862	1.69983	5.18e-06	0.0221969	up	yes
PDE7A:XM_018058455.1	"="	chrNC_030821.1	+	51946264	52004751	XM_018058455.1	13	3248	MSTRG.8357	PDE7A	GO:0004115(3',5'-cyclic-AMP phosphodiesterase activity);GO:0005829(cytosol);GO:0006198(cAMP catabolic process);GO:0019933(cAMP-mediated signaling);GO:0046872(metal ion binding);GO:0007165(signal transduction)	00230(Purine metabolism);05032(Morphine addiction)	K18436	EC:3.1.4.53	phosphodiesterase 7A	0	0	0	1.30163	1.08424	1.05173	0.465824	-1.10214	0.000338545	0.0912249	down	yes
CEBPD:XM_018058529.1	"="	chrNC_030821.1	-	62920428	62922029	XM_018058529.1	1	1602	MSTRG.8404	CEBPD	GO:0003700(transcription factor activity, sequence-specific DNA binding);GO:0005634(nucleus);GO:0006351(transcription, DNA-templated);GO:0006355(regulation of transcription, DNA-templated);GO:0043565(sequence-specific DNA binding)	04668(TNF signaling pathway);05202(Transcriptional misregulation in cancers);05152(Tuberculosis)	K10048	NA	CCAAT/enhancer binding protein (C/EBP), delta	36.2212	37.0222	39.97	0	0	0	38.956	5.28377	1.21e-07	0.00416855	up	yes
HAS2:XM_005688873.3	"="	chrNC_030821.1	-	63935102	63975351	XM_005688873.3	5	4309	MSTRG.8408	HAS2	GO:0001570(vasculogenesis);GO:0005737(cytoplasm);GO:0005887(integral component of plasma membrane);GO:0008284(positive regulation of cell proliferation);GO:0030213(hyaluronan biosynthetic process);GO:0030335(positive regulation of cell migration);GO:0036120(cellular response to platelet-derived growth factor stimulus);GO:0036302(atrioventricular canal development);GO:0045226(extracellular polysac…	NA	NA	NA	NA	10.1156	9.96933	8.63483	4.47181	3.55741	4.64233	2.00977	1.00703	0.003485	0.178256	up	yes
TMEM65:XM_018058546.1	"="	chrNC_030821.1	-	66298113	66346958	XM_018058546.1	8	3878	MSTRG.8424	TMEM65	GO:0003231(cardiac ventricle development);GO:0005739(mitochondrion);GO:0005886(plasma membrane);GO:0014704(intercalated disc);GO:0016021(integral component of membrane)	00520(Amino sugar and nucleotide sugar metabolism)	K01183	EC:3.2.1.14	GH10759 gene product from transcript GH10759-RA	9.45228	11.5078	12.2986	1.42178	0.086083	0.154558	8.3501	3.06179	0.00639179	0.210005	up	yes
ARHGAP39:XM_018058758.1	"="	chrNC_030821.1	-	81518725	81550290	XM_018058758.1	10	4876	MSTRG.8515	ARHGAP39	GO:0005856(cytoskeleton);GO:0007165(signal transduction);GO:0005096(GTPase activator activity);GO:0005634(nucleus);GO:0005829(cytosol);GO:0043547(positive regulation of GTPase activity);GO:0051056(regulation of small GTPase mediated signal transduction)	00240(Pyrimidine metabolism);00410(beta-Alanine metabolism);00770(Pantothenate and CoA biosynthesis);00983(Drug metabolism - other enzymes)	K01464	EC:3.5.2.2	hypothetical protein	0	0.114936	0	1.62591	1.19303	1.29017	0.438192	-1.19037	0.00164436	0.143046	down	yes
TNKS1BP1:XM_018059075.1	"="	chrNC_030822.1	+	2744009	2768386	XM_018059075.1	12	5840	MSTRG.8573	TNKS1BP1	GO:0005654(nucleoplasm);GO:0005886(plasma membrane);GO:0030014(CCR4-NOT complex)	NA	NA	NA	NA	4.02556	10.5606	14.2857	3.76518	2.9601	4.48988	2.21621	1.14809	0.0104327	0.245459	up	yes
TNKS1BP1:XM_018059077.1	"="	chrNC_030822.1	+	2746614	2768386	XM_018059077.1	12	5874	MSTRG.8573	TNKS1BP1	GO:0005654(nucleoplasm);GO:0005886(plasma membrane);GO:0030014(CCR4-NOT complex)	NA	NA	NA	NA	3.80718	9.09434	12.6899	3.58841	2.82775	4.12737	2.09697	1.06831	0.00890126	0.233862	up	yes
C15H11orf49:XM_005690159.3	"="	chrNC_030822.1	-	5925426	6135202	XM_005690159.3	9	1708	MSTRG.8598	C15H11orf49	GO:0005654(nucleoplasm)	NA	NA	NA	NA	2.39516	1.88383	1.44798	0	0	0	2.81907	1.49522	2.59e-05	0.0390112	up	yes
PRR5L:XM_018059229.1	"="	chrNC_030822.1	-	16009247	16088571	XM_018059229.1	9	2303	MSTRG.8635	PRR5L	GO:0001933(negative regulation of protein phosphorylation);GO:0001934(positive regulation of protein phosphorylation);GO:0005739(mitochondrion);GO:0010762(regulation of fibroblast migration);GO:0014068(positive regulation of phosphatidylinositol 3-kinase signaling);GO:0031625(ubiquitin protein ligase binding);GO:0031932(TORC2 complex);GO:0038203(TORC2 signaling)	NA	NA	NA	NA	0.580866	0	0.642903	2.28095	1.42409	1.67398	0.494681	-1.01543	0.0450851	0.418254	down	yes
DEPDC7:XM_018059270.1	"="	chrNC_030822.1	-	19250069	19273002	XM_018059270.1	9	1740	MSTRG.8654	DEPDC7	GO:0005622(intracellular);GO:0035556(intracellular signal transduction)	NA	NA	NA	NA	4.55527	5.22445	4.99722	2.49231	1.98014	1.32833	2.04513	1.0322	0.0152558	0.282092	up	yes
HSPA8:XM_005689565.3	"="	chrNC_030822.1	+	48651348	48655824	XM_005689565.3	9	2318	MSTRG.8825	HSPA8	GO:0000151(ubiquitin ligase complex);GO:0000974(Prp19 complex);GO:0001664(G-protein coupled receptor binding);GO:0001786(phosphatidylserine binding);GO:0005515(protein binding);GO:0005524(ATP binding);GO:0005634(nucleus);GO:0005681(spliceosomal complex);GO:0005730(nucleolus);GO:0005770(late endosome);GO:0005829(cytosol);GO:0005886(plasma membrane);GO:0005925(focal adhesion);GO:0006351(transcripti…	03040(Spliceosome);04141(Protein processing in endoplasmic reticulum);04010(MAPK signaling pathway);04144(Endocytosis);04612(Antigen processing and presentation);04915(Estrogen signaling pathway);04213(Longevity regulating pathway - multiple species);05134(Legionellosis);05162(Measles);05164(Influenza A);05169(Epstein-Barr virus infection);05145(Toxoplasmosis)	K03283	NA	heat shock 70kDa protein 8	1609.8	1637.84	1553.31	761.594	702.168	768.186	2.14581	1.10152	0.000235026	0.0876488	up	yes
HSPA8:NM_001314233.1	"="	chrNC_030822.1	+	48652198	48655592	NM_001314233.1	8	1953	MSTRG.8825	HSPA8	GO:0000151(ubiquitin ligase complex);GO:0000974(Prp19 complex);GO:0001664(G-protein coupled receptor binding);GO:0001786(phosphatidylserine binding);GO:0005515(protein binding);GO:0005524(ATP binding);GO:0005634(nucleus);GO:0005681(spliceosomal complex);GO:0005730(nucleolus);GO:0005770(late endosome);GO:0005829(cytosol);GO:0005886(plasma membrane);GO:0005925(focal adhesion);GO:0006351(transcripti…	03040(Spliceosome);04141(Protein processing in endoplasmic reticulum);04010(MAPK signaling pathway);04144(Endocytosis);04612(Antigen processing and presentation);04915(Estrogen signaling pathway);04213(Longevity regulating pathway - multiple species);05134(Legionellosis);05162(Measles);05164(Influenza A);05169(Epstein-Barr virus infection);05145(Toxoplasmosis)	K03283	NA	heat shock 70kDa protein 8	54.9701	47.8877	51.7632	23.7115	29.282	14.8783	2.27518	1.18598	0.0337458	0.37145	up	yes
ARHGEF12:XM_018059648.1	"="	chrNC_030822.1	-	51277677	51401071	XM_018059648.1	41	8866	MSTRG.8835	ARHGEF12	GO:0001664(G-protein coupled receptor binding);GO:0005089(Rho guanyl-nucleotide exchange factor activity);GO:0005737(cytoplasm);GO:0007186(G-protein coupled receptor signaling pathway);GO:0035023(regulation of Rho protein signal transduction);GO:0035556(intracellular signal transduction);GO:0043547(positive regulation of GTPase activity);GO:0070062(extracellular exosome)	04810(Regulation of actin cytoskeleton);04611(Platelet activation);04270(Vascular smooth muscle contraction);04360(Axon guidance);05200(Pathways in cancer);05205(Proteoglycans in cancer);05152(Tuberculosis)	K07532	NA	Rho guanine nucleotide exchange factor (GEF) 12	6.86221	3.35752	1.89349	9.30312	9.95091	6.66529	0.451462	-1.14732	0.00328119	0.17638	down	yes
DPAGT1:XM_013969550.2	"="	chrNC_030822.1	+	52667103	52672722	XM_013969550.2	10	2494	MSTRG.8847	DPAGT1	GO:0003975(UDP-N-acetylglucosamine-dolichyl-phosphate N-acetylglucosaminephosphotransferase activity);GO:0003976(UDP-N-acetylglucosamine-lysosomal-enzyme N-acetylglucosaminephosphotransferase activity);GO:0005789(endoplasmic reticulum membrane);GO:0006047(UDP-N-acetylglucosamine metabolic process);GO:0006487(protein N-linked glycosylation);GO:0008963(phospho-N-acetylmuramoyl-pentapeptide-transfer…	00510(N-Glycan biosynthesis)	K01001	EC:2.7.8.15	dolichyl-phosphate (UDP-N-acetylglucosamine) N-acetylglucosaminephosphotransferase 1 (GlcNAc-1-P transferase)	0	1.93396	2.7553	0	0	0	2.4423	1.28824	0.0118167	0.256332	up	yes
PPP2R1B:XM_018059799.1	"="	chrNC_030822.1	+	60285571	60309149	XM_018059799.1	15	4182	MSTRG.8919	PPP2R1B	GO:0006461(protein complex assembly);GO:0008601(protein phosphatase type 2A regulator activity);GO:0034047(regulation of protein phosphatase type 2A activity);GO:0045121(membrane raft);GO:0060561(apoptotic process involved in morphogenesis);GO:0070062(extracellular exosome);GO:2001241(positive regulation of extrinsic apoptotic signaling pathway in absence of ligand)	03015(mRNA surveillance pathway);04350(TGF-beta signaling pathway);04390(Hippo signaling pathway);04071(Sphingolipid signaling pathway);04151(PI3K-Akt signaling pathway);04152(AMPK signaling pathway);04114(Oocyte meiosis);04530(Tight junction);04261(Adrenergic signaling in cardiomyocytes);04728(Dopaminergic synapse);04730(Long-term depression);05160(Hepatitis C);05142(Chagas disease (American try…	K03456	NA	protein phosphatase 2, regulatory subunit A, beta	11.8623	11.2017	10.4036	3.86414	7.11005	3.20382	2.18883	1.13016	0.0426441	0.407156	up	yes
SLC35F2:XM_018059843.1	"="	chrNC_030822.1	+	64910043	64976508	XM_018059843.1	8	2096	MSTRG.8935	SLC35F2	GO:0003674(molecular_function);GO:0005575(cellular_component);GO:0006810(transport);GO:0008150(biological_process);GO:0016021(integral component of membrane)	NA	NA	NA	NA	0	0.000365	0.809916	1.13179	3.57649	3.99835	0.351452	-1.5086	0.0400345	0.396481	down	yes
ALKBH8:XM_013969562.2	"="	chrNC_030822.1	+	65324701	65451275	XM_013969562.2	12	2456	MSTRG.8936	ALKBH8	GO:0000049(tRNA binding);GO:0002098(tRNA wobble uridine modification);GO:0005506(iron ion binding);GO:0005634(nucleus);GO:0005829(cytosol);GO:0008270(zinc ion binding);GO:0016300(tRNA (uracil) methyltransferase activity);GO:0016706(oxidoreductase activity, acting on paired donors, with incorporation or reduction of molecular oxygen, 2-oxoglutarate as one donor, and incorporation of one atom each …	NA	NA	NA	NA	1.68023	0.692611	0.242855	2.79427	3.23525	1.71029	0.477494	-1.06645	0.0100747	0.242058	down	yes
YAP1:XM_018059888.1	"="	chrNC_030822.1	+	75816733	75951007	XM_018059888.1	8	1923	MSTRG.8956	YAP1	GO:0000902(cell morphogenesis);GO:0000979(RNA polymerase II core promoter sequence-specific DNA binding);GO:0001076(transcription factor activity, RNA polymerase II transcription factor binding);GO:0001570(vasculogenesis);GO:0003143(embryonic heart tube morphogenesis);GO:0003682(chromatin binding);GO:0003713(transcription coactivator activity);GO:0003714(transcription corepressor activity);GO:000…	04390(Hippo signaling pathway)	K16687	NA	yorkie homolog	0.854057	3.99799	1.30354	8.01069	10.6872	9.39747	0.275021	-1.86238	0.0335108	0.370889	down	yes
KBTBD3:XM_013969383.2	"="	chrNC_030822.1	-	80865371	80884860	XM_013969383.2	3	7829	MSTRG.8969	KBTBD3	GO:0004842(ubiquitin-protein transferase activity);GO:0016567(protein ubiquitination);GO:0031463(Cul3-RING ubiquitin ligase complex)	04120(Ubiquitin mediated proteolysis)	K10447	NA	hypothetical protein	0	0	0.000239	1.12672	1.06758	0.91161	0.491131	-1.02582	0.000293666	0.0912249	down	yes
ZC3H11A:XM_018060000.1	"="	chrNC_030823.1	+	949331	993243	XM_018060000.1	19	6001	MSTRG.8990	ZC3H11A	GO:0000346(transcription export complex);GO:0016973(poly(A)+ mRNA export from nucleus);GO:0044822(poly(A) RNA binding);GO:0046872(metal ion binding)	NA	NA	NA	NA	3.50914	1.98247	2.32337	1.39803	0.44734	0.411843	2.02709	1.01941	0.0388453	0.394014	up	yes
LOC102176524:XM_018060142.1	"="	chrNC_030823.1	+	5903957	5953386	XM_018060142.1	20	3938	MSTRG.9023	LOC102176524	GO:0005388(calcium-transporting ATPase activity);GO:0005516(calmodulin binding);GO:0005524(ATP binding);GO:0005886(plasma membrane);GO:0006874(cellular calcium ion homeostasis);GO:0016021(integral component of membrane);GO:0030317(sperm motility);GO:0036126(sperm flagellum);GO:0046872(metal ion binding);GO:0070588(calcium ion transmembrane transport)	04020(Calcium signaling pathway);04024(cAMP signaling pathway);04022(cGMP - PKG signaling pathway);04261(Adrenergic signaling in cardiomyocytes);04970(Salivary secretion);04972(Pancreatic secretion)	K05850	EC:3.6.3.8	ATPase, Ca++ transporting, plasma membrane 4	3.20656	0.580938	0.583622	4.014	4.29375	4.30547	0.393304	-1.34628	0.0165023	0.28956	down	yes
LOC102183714:XM_018060342.1	"="	chrNC_030823.1	-	40489918	40508260	XM_018060342.1	7	1243	MSTRG.9176	LOC102183714	GO:0001948(glycoprotein binding);GO:0005737(cytoplasm);GO:0006281(DNA repair);GO:0006516(glycoprotein catabolic process);GO:0006986(response to unfolded protein);GO:0016567(protein ubiquitination);GO:0019005(SCF ubiquitin ligase complex);GO:0030246(carbohydrate binding);GO:0030433(ER-associated ubiquitin-dependent protein catabolic process);GO:0031146(SCF-dependent proteasomal ubiquitin-dependent…	04141(Protein processing in endoplasmic reticulum)	K10100	NA	F-box protein 6	1.45491	0.995063	1.38034	2.58593	5.59509	4.00033	0.463029	-1.11082	0.0385695	0.393135	down	yes
CLSTN1:XM_018060382.1	"="	chrNC_030823.1	+	42200194	42276330	XM_018060382.1	18	4439	MSTRG.9202	CLSTN1	GO:0001540(beta-amyloid binding);GO:0001558(regulation of cell growth);GO:0005509(calcium ion binding);GO:0007156(homophilic cell adhesion via plasma membrane adhesion molecules);GO:0009986(cell surface);GO:0016021(integral component of membrane);GO:0019894(kinesin binding);GO:0042988(X11-like protein binding);GO:0045211(postsynaptic membrane);GO:0050806(positive regulation of synaptic transmissi…	04391(Hippo signaling pathway -fly)	K16669	NA	GK24450 gene product from transcript GK24450-RA	0.366655	0.108536	0.354021	1.32221	1.98949	1.46331	0.492931	-1.02054	0.00953496	0.238708	down	yes
IER5:XM_018060679.1	"="	chrNC_030823.1	+	60788827	60791024	XM_018060679.1	1	2198	MSTRG.9386	IER5	GO:0005515(protein binding);GO:0042802(identical protein binding)	NA	NA	NA	NA	34.0675	39.8648	41.8489	0	0	0	40.0099	5.32228	4.36e-07	0.00425038	up	yes
VASH2:XM_018060744.1	"="	chrNC_030823.1	-	69244432	69286961	XM_018060744.1	8	5541	MSTRG.9423	VASH2	GO:0001938(positive regulation of endothelial cell proliferation);GO:0005737(cytoplasm);GO:0045766(positive regulation of angiogenesis)	NA	NA	NA	NA	7.72607	7.43534	6.83818	2.4364	2.7146	2.5374	2.32203	1.21538	0.000117794	0.0699957	up	yes
DTL:XM_005691016.3	"="	chrNC_030823.1	-	70074829	70126246	XM_005691016.3	15	4392	MSTRG.9433	DTL	GO:0000209(protein polyubiquitination);GO:0004842(ubiquitin-protein transferase activity);GO:0005654(nucleoplasm);GO:0005730(nucleolus);GO:0005737(cytoplasm);GO:0005813(centrosome);GO:0006511(ubiquitin-dependent protein catabolic process);GO:0006513(protein monoubiquitination);GO:0009411(response to UV);GO:0019985(translesion synthesis);GO:0031464(Cul4A-RING E3 ubiquitin ligase complex);GO:003146…	03040(Spliceosome)	K12857	NA	Hypothetical protein CBG17375	5.49484	5.75152	5.04314	2.10198	2.00033	2.01519	2.10307	1.0725	0.000168504	0.0758619	up	yes
TMEM9:XM_018060840.1	"="	chrNC_030823.1	-	78180555	78193296	XM_018060840.1	5	1658	MSTRG.9468	TMEM9	GO:0016021(integral component of membrane)	NA	NA	NA	NA	5.14719	5.59989	5.46875	17.2463	17.7699	19.259	0.337434	-1.56732	8.12e-05	0.0605392	down	yes
TMEM9:XM_018060839.1	"="	chrNC_030823.1	-	78180555	78193448	XM_018060839.1	6	1371	MSTRG.9468	TMEM9	GO:0016021(integral component of membrane)	NA	NA	NA	NA	4.14397	4.01556	3.82579	11.7576	9.97728	8.23266	0.454239	-1.13848	0.00450844	0.188852	down	yes
XBP1:XM_018061044.1	"="	chrNC_030824.1	+	3041839	3046873	XM_018061044.1	5	1776	MSTRG.9576	XBP1	GO:0003700(transcription factor activity, sequence-specific DNA binding);GO:0006355(regulation of transcription, DNA-templated);GO:0043565(sequence-specific DNA binding)	04141(Protein processing in endoplasmic reticulum);04932(Non-alcoholic fatty liver disease (NAFLD));05166(HTLV-I infection)	K09027	NA	X-box binding protein 1	21.8084	45.098	43.7966	18.9556	14.0742	18.8591	2.08779	1.06198	0.0251516	0.335353	up	yes
PXN:XM_018061137.1	"="	chrNC_030824.1	+	8515985	8558916	XM_018061137.1	11	3676	MSTRG.9638	PXN	GO:0001725(stress fiber);GO:0005654(nucleoplasm);GO:0005737(cytoplasm);GO:0005886(plasma membrane);GO:0005901(caveola);GO:0005925(focal adhesion);GO:0007160(cell-matrix adhesion);GO:0007179(transforming growth factor beta receptor signaling pathway);GO:0008013(beta-catenin binding);GO:0008270(zinc ion binding);GO:0017166(vinculin binding);GO:0030027(lamellipodium);GO:0034614(cellular response to …	04370(VEGF signaling pathway);04810(Regulation of actin cytoskeleton);04510(Focal adhesion);04670(Leukocyte transendothelial migration);04062(Chemokine signaling pathway);05205(Proteoglycans in cancer);05203(Viral carcinogenesis);05100(Bacterial invasion of epithelial cells)	K05760	NA	paxillin	3.41014	3.11427	2.82279	10.5812	10.5563	8.48918	0.37467	-1.41631	0.000719083	0.113428	down	yes
PTPN11:XM_018061156.1	"="	chrNC_030824.1	+	9300848	9368622	XM_018061156.1	16	6124	MSTRG.9654	PTPN11	GO:0000077(DNA damage checkpoint);GO:0000187(activation of MAPK activity);GO:0004721(phosphoprotein phosphatase activity);GO:0004725(protein tyrosine phosphatase activity);GO:0004726(non-membrane spanning protein tyrosine phosphatase activity);GO:0005070(SH3/SH2 adaptor activity);GO:0005158(insulin receptor binding);GO:0005515(protein binding);GO:0005634(nucleus);GO:0005737(cytoplasm);GO:0005739(…	04014(Ras signaling pathway);04630(Jak-STAT signaling pathway);04072(Phospholipase D signaling pathway);04650(Natural killer cell mediated cytotoxicity);04670(Leukocyte transendothelial migration);04920(Adipocytokine signaling pathway);04722(Neurotrophin signaling pathway);04360(Axon guidance);05205(Proteoglycans in cancer);05220(Chronic myeloid leukemia);05211(Renal cell carcinoma);04931(Insulin…	K07293	EC:3.1.3.48	protein tyrosine phosphatase, non-receptor type 11	5.95089	3.62587	1.20862	7.81497	8.32447	9.27117	0.406138	-1.29996	0.0102453	0.24332	down	yes
VPS37B:XM_018061335.1	"="	chrNC_030824.1	-	18554049	18585005	XM_018061335.1	4	2639	MSTRG.9746	VPS37B	GO:0000813(ESCRT I complex);GO:0005515(protein binding);GO:0005737(cytoplasm);GO:0005768(endosome);GO:0005886(plasma membrane);GO:0006914(autophagy);GO:0010008(endosome membrane);GO:0015031(protein transport);GO:0016197(endosomal transport);GO:0019058(viral life cycle);GO:0030496(midbody);GO:0031902(late endosome membrane);GO:0036258(multivesicular body assembly);GO:0039702(viral budding via host…	04144(Endocytosis)	K12185	NA	vacuolar protein sorting 37 homolog B (S. cerevisiae)	0.972782	4.68002	4.76631	0.947851	1.23549	0.702089	2.21778	1.14912	0.0397955	0.395828	up	yes
STX2:XM_018061419.1	"="	chrNC_030824.1	-	24833875	24875226	XM_018061419.1	10	3096	MSTRG.9785	STX2	GO:0000149(SNARE binding);GO:0005484(SNAP receptor activity);GO:0005615(extracellular space);GO:0005886(plasma membrane);GO:0006886(intracellular protein transport);GO:0007340(acrosome reaction);GO:0008021(synaptic vesicle);GO:0016021(integral component of membrane);GO:0016323(basolateral plasma membrane);GO:0030027(lamellipodium);GO:0030154(cell differentiation);GO:0030193(regulation of blood co…	04130(SNARE interactions in vesicular transport);04721(Synaptic vesicle cycle)	K08486	NA	syntaxin 2	9.2368	5.13894	3.25574	1.05253	0.9561	0.936586	3.05782	1.6125	0.000122472	0.0699957	up	yes
PGAM5:XM_018061453.1	"="	chrNC_030824.1	+	26699796	26706498	XM_018061453.1	6	1845	MSTRG.9800	PGAM5	GO:0005096(GTPase activator activity);GO:0005739(mitochondrion);GO:0006470(protein dephosphorylation);GO:0009400(receptor signaling protein serine/threonine phosphatase activity);GO:0016311(dephosphorylation);GO:0016791(phosphatase activity);GO:0032403(protein complex binding);GO:0035556(intracellular signal transduction);GO:0043547(positive regulation of GTPase activity);GO:0070266(necroptotic p…	04668(TNF signaling pathway)	K15637	EC:3.1.3.16	PGAM family member 5, serine/threonine protein phosphatase, mitochondrial	13.4085	2.31563	0.1524	0.551403	0.149304	0.044407	2.58099	1.36793	0.00049539	0.106708	up	yes
MSMO1:XM_005691138.3	"="	chrNC_030824.1	+	69190202	69207149	XM_005691138.3	7	1933	MSTRG.9928	MSMO1	GO:0005506(iron ion binding);GO:0006633(fatty acid biosynthetic process);GO:0016021(integral component of membrane);GO:0016491(oxidoreductase activity);GO:0055114(oxidation-reduction process)	00100(Steroid biosynthesis)	K07750	EC:1.14.13.72	methylsterol monooxygenase 1	1.75745	5.35371	3.32123	0.107572	1.12128	0.864104	2.69646	1.43107	0.0468172	0.424463	up	yes
TMEM170A:XM_018061726.1	"="	chrNC_030825.1	-	4034750	4048571	XM_018061726.1	3	3604	MSTRG.9972	TMEM170A	GO:0016021(integral component of membrane)	NA	NA	NA	NA	3.35975	2.28679	11.3518	0.785449	1.20853	0.512641	3.3061	1.72513	0.0484133	0.428964	up	yes
CDH13:XM_005691833.2	"="	chrNC_030825.1	+	10496014	11545740	XM_005691833.2	14	3694	MSTRG.10006	CDH13	GO:0005509(calcium ion binding);GO:0005886(plasma membrane);GO:0007156(homophilic cell adhesion via plasma membrane adhesion molecules);GO:0031225(anchored component of membrane);GO:0042803(protein homodimerization activity)	04514(Cell adhesion molecules (CAMs));05412(Arrhythmogenic right ventricular cardiomyopathy (ARVC))	K06736	NA	cadherin 2, type 1, N-cadherin (neuronal)	68.9773	54.156	47.878	21.0852	23.938	23.7185	2.34668	1.23062	0.0011551	0.131745	up	yes
DEF8:XM_018061924.1	"="	chrNC_030825.1	+	16121582	16135670	XM_018061924.1	12	3296	MSTRG.10084	DEF8	GO:0005622(intracellular);GO:0035556(intracellular signal transduction);GO:0046872(metal ion binding)	NA	NA	NA	NA	2.79339	2.37558	2.21354	0.542222	0.206531	0.500705	2.42172	1.27603	0.00220331	0.155479	up	yes
AKTIP:XM_018061990.1	"="	chrNC_030825.1	-	23217789	23226916	XM_018061990.1	11	1891	MSTRG.10119	AKTIP	GO:0001934(positive regulation of protein phosphorylation);GO:0005730(nucleolus);GO:0005737(cytoplasm);GO:0005794(Golgi apparatus);GO:0005829(cytosol);GO:0005886(plasma membrane);GO:0007032(endosome organization);GO:0007040(lysosome organization);GO:0008333(endosome to lysosome transport);GO:0016567(protein ubiquitination);GO:0030897(HOPS complex);GO:0031625(ubiquitin protein ligase binding);GO:0…	NA	NA	NA	NA	0.411832	0.167682	1.63031	2.7868	2.01678	3.01451	0.474557	-1.07535	0.0488099	0.43019	down	yes
CBFB:XM_018062100.1	"="	chrNC_030825.1	+	35973487	36021271	XM_018062100.1	6	3032	MSTRG.10190	CBFB	GO:0000209(protein polyubiquitination);GO:0001503(ossification);GO:0001649(osteoblast differentiation);GO:0003677(DNA binding);GO:0003712(transcription cofactor activity);GO:0003713(transcription coactivator activity);GO:0005515(protein binding);GO:0005634(nucleus);GO:0016020(membrane);GO:0016513(core-binding factor complex);GO:0030098(lymphocyte differentiation);GO:0030099(myeloid cell different…	NA	NA	NA	NA	5.42599	6.68886	9.50453	3.88836	1.73299	3.30128	2.148	1.103	0.0400272	0.396481	up	yes
CTCF:XM_018062159.1	"="	chrNC_030825.1	+	36407953	36450353	XM_018062159.1	13	3963	MSTRG.10210	CTCF	GO:0000122(negative regulation of transcription from RNA polymerase II promoter);GO:0000775(chromosome, centromeric region);GO:0000793(condensed chromosome);GO:0000978(RNA polymerase II core promoter proximal region sequence-specific DNA binding);GO:0001078(transcriptional repressor activity, RNA polymerase II core promoter proximal region sequence-specific binding);GO:0001228(transcriptional act…	04110(Cell cycle)	K10500	NA	zinc finger and BTB domain containing 17	0.511328	2.24869	1.51238	6.1811	4.44387	5.37658	0.380398	-1.39442	0.021902	0.320252	down	yes
NUTF2:XM_005692160.3	"="	chrNC_030825.1	+	36625796	36634561	XM_005692160.3	5	2199	MSTRG.10221	NUTF2	GO:0000060(protein import into nucleus, translocation);GO:0005737(cytoplasm);GO:0006611(protein export from nucleus);GO:0008536(Ran GTPase binding);GO:0070062(extracellular exosome)	NA	NA	NA	NA	6.89507	2.10691	0	4.96226	10.0676	3.82013	0.368648	-1.43968	0.0493784	0.431749	down	yes
SNTB2:XM_005692471.3	"="	chrNC_030825.1	+	37651194	37724298	XM_005692471.3	7	8605	MSTRG.10246	SNTB2	GO:0005198(structural molecule activity);GO:0005737(cytoplasm);GO:0005925(focal adhesion);GO:0043234(protein complex);GO:0044822(poly(A) RNA binding);GO:0045202(synapse);GO:0070062(extracellular exosome)	04144(Endocytosis)	K12196	NA	vacuolar protein sorting-associated protein 4A	7.03307	11.126	11.8479	2.92152	3.25861	3.17357	2.70957	1.43807	0.000534668	0.107276	up	yes
NFAT5:XM_018062217.1	"="	chrNC_030825.1	+	37991393	38044038	XM_018062217.1	14	12985	MSTRG.10259	NFAT5	GO:0000978(RNA polymerase II core promoter proximal region sequence-specific DNA binding);GO:0001077(transcriptional activator activity, RNA polymerase II core promoter proximal region sequence-specific binding);GO:0001816(cytokine production);GO:0003700(transcription factor activity, sequence-specific DNA binding);GO:0005515(protein binding);GO:0005634(nucleus);GO:0005654(nucleoplasm);GO:0005737…	04010(MAPK signaling pathway);04310(Wnt signaling pathway);04022(cGMP - PKG signaling pathway);04660(T cell receptor signaling pathway);04662(B cell receptor signaling pathway);04921(Oxytocin signaling pathway);04360(Axon guidance);05166(HTLV-I infection);05161(Hepatitis B)	K17333	NA	nuclear factor of activated T-cells, cytoplasmic, calcineurin-dependent 3	0.04387	0.178568	0.467948	1.80937	1.08682	2.20926	0.469292	-1.09144	0.0141781	0.274238	down	yes
CEP89:XM_005692244.3	"="	chrNC_030825.1	-	44382396	44456579	XM_005692244.3	19	2432	MSTRG.10302	CEP89	GO:0000922(spindle pole);GO:0005814(centriole);GO:0005886(plasma membrane);GO:0031513(nonmotile primary cilium);GO:0031514(motile cilium);GO:0035058(nonmotile primary cilium assembly);GO:0097539(ciliary transition fiber)	04974(Protein digestion and absorption)	K13868	NA	b(0	3.70655	3.76972	2.66925	0.904307	1.33704	0.79348	2.14046	1.09792	0.00609496	0.205939	up	yes
PSENEN:XM_005692291.3	"="	chrNC_030825.1	+	47304073	47305483	XM_005692291.3	4	676	MSTRG.10340	PSENEN	GO:0005789(endoplasmic reticulum membrane);GO:0005794(Golgi apparatus);GO:0007219(Notch signaling pathway);GO:0007220(Notch receptor processing);GO:0016021(integral component of membrane);GO:0070765(gamma-secretase complex)	04330(Notch signaling pathway);05010(Alzheimer's disease)	K06170	NA	presenilin enhancer gamma secretase subunit	54.023	97.174	95.6425	0.721159	9.55351	0.905596	25.8197	4.6904	0.0179502	0.29851	up	yes
AXL:XM_005692561.3	"="	chrNC_030825.1	+	51330311	51366310	XM_005692561.3	20	4298	MSTRG.10442	AXL	GO:0001764(neuron migration);GO:0001779(natural killer cell differentiation);GO:0001786(phosphatidylserine binding);GO:0001961(positive regulation of cytokine-mediated signaling pathway);GO:0001974(blood vessel remodeling);GO:0004713(protein tyrosine kinase activity);GO:0005524(ATP binding);GO:0005615(extracellular space);GO:0005622(intracellular);GO:0006954(inflammatory response);GO:0007167(enzy…	05164(Influenza A)	K15047	NA	AXL receptor tyrosine kinase	6.26381	1.10765	0.187858	5.31828	3.73163	4.93433	0.411985	-1.27933	0.0127404	0.26473	down	yes
AXL:XM_018062453.1	"="	chrNC_030825.1	+	51330439	51366310	XM_018062453.1	19	4668	MSTRG.10442	AXL	GO:0001764(neuron migration);GO:0001779(natural killer cell differentiation);GO:0001786(phosphatidylserine binding);GO:0001961(positive regulation of cytokine-mediated signaling pathway);GO:0001974(blood vessel remodeling);GO:0004713(protein tyrosine kinase activity);GO:0005524(ATP binding);GO:0005615(extracellular space);GO:0005622(intracellular);GO:0006954(inflammatory response);GO:0007167(enzy…	05164(Influenza A)	K15047	NA	AXL receptor tyrosine kinase	37.388	0.98495	0	36.7347	48.7795	59.2395	0.0682746	-3.87251	0.0164092	0.289372	down	yes
ERCC1:XM_018062599.1	"="	chrNC_030825.1	-	54078066	54092445	XM_018062599.1	10	1057	MSTRG.10517	ERCC1	GO:0000014(single-stranded DNA endodeoxyribonuclease activity);GO:0000109(nucleotide-excision repair complex);GO:0000110(nucleotide-excision repair factor 1 complex);GO:0000720(pyrimidine dimer repair by nucleotide-excision repair);GO:0000784(nuclear chromosome, telomeric region);GO:0001094(TFIID-class transcription factor binding);GO:0001302(replicative cell aging);GO:0003684(damaged DNA binding…	03420(Nucleotide excision repair);03460(Fanconi anemia pathway)	K10849	NA	excision repair cross-complementation group 1	1.68521	2.45007	3.90366	0.852932	0.447439	0.729355	2.22669	1.1549	0.00555573	0.198832	up	yes
QPCTL:XM_018062622.1	"="	chrNC_030825.1	+	54311077	54316507	XM_018062622.1	7	1733	MSTRG.10528	QPCTL	GO:0000139(Golgi membrane);GO:0008270(zinc ion binding);GO:0016021(integral component of membrane);GO:0016603(glutaminyl-peptide cyclotransferase activity);GO:0017186(peptidyl-pyroglutamic acid biosynthetic process, using glutaminyl-peptide cyclotransferase)	NA	NA	NA	NA	0	8.01617	6.82558	0	0.103923	0	4.63365	2.21215	0.0390783	0.394284	up	yes
DHX34:XM_018062674.1	"="	chrNC_030825.1	+	55376931	55403869	XM_018062674.1	17	4873	MSTRG.10561	DHX34	GO:0000956(nuclear-transcribed mRNA catabolic process);GO:0004004(ATP-dependent RNA helicase activity);GO:0005524(ATP binding);GO:0005634(nucleus);GO:0005739(mitochondrion);GO:0006396(RNA processing);GO:0016020(membrane);GO:0044822(poly(A) RNA binding);GO:2000623(negative regulation of nuclear-transcribed mRNA catabolic process, nonsense-mediated decay)	03040(Spliceosome)	K12818	EC:3.6.4.13	DEAH (Asp-Glu-Ala-His) box polypeptide 8	1.28335	0.03688	0.031259	1.72756	2.59338	1.62657	0.430862	-1.2147	0.0199174	0.310169	down	yes
ZNF667:XM_018063430.1	"="	chrNC_030825.1	+	65152287	65175689	XM_018063430.1	6	3505	MSTRG.10766	ZNF667	GO:0003676(nucleic acid binding);GO:0003712(transcription cofactor activity);GO:0005634(nucleus);GO:0006357(regulation of transcription from RNA polymerase II promoter);GO:0046872(metal ion binding)	04110(Cell cycle)	K10500	NA	zinc finger and BTB domain containing 17	4.73941	2.26647	4.02983	0.643774	0.868838	0.380437	2.77357	1.47174	0.0172843	0.294093	up	yes
LOC102180342:XM_018063516.1	"="	chrNC_030825.1	-	66606326	66642438	XM_018063516.1	4	4641	MSTRG.10801	LOC102180342	GO:0000977(RNA polymerase II regulatory region sequence-specific DNA binding);GO:0003700(transcription factor activity, sequence-specific DNA binding);GO:0005622(intracellular);GO:0006355(regulation of transcription, DNA-templated);GO:0046872(metal ion binding)	04010(MAPK signaling pathway);04012(ErbB signaling pathway);04810(Regulation of actin cytoskeleton);04510(Focal adhesion)	K04409	EC:2.7.11.1	p21 protein (Cdc42/Rac)-activated kinase 1	1.47195	2.22986	1.72075	0.354604	0.736961	0.048232	2.07444	1.05272	0.0316832	0.36431	up	yes
ZNF329:XM_018063541.1	"="	chrNC_030825.1	-	66942082	66954294	XM_018063541.1	3	2911	MSTRG.10808	ZNF329	GO:0003676(nucleic acid binding);GO:0003700(transcription factor activity, sequence-specific DNA binding);GO:0005622(intracellular);GO:0006355(regulation of transcription, DNA-templated);GO:0007010(cytoskeleton organization);GO:0022604(regulation of cell morphogenesis);GO:0046872(metal ion binding)	04110(Cell cycle);05202(Transcriptional misregulation in cancers)	K10500	NA	zinc finger and BTB domain containing 17	8.87087	9.56387	11.4603	0.349072	1.00942	0.664081	6.7321	2.75106	0.000634186	0.113186	up	yes
DUSP14:XM_005693160.3	"="	chrNC_030826.1	+	13411637	13436082	XM_005693160.3	3	1743	MSTRG.10923	DUSP14	GO:0035335(peptidyl-tyrosine dephosphorylation)	04010(MAPK signaling pathway)	K04459	EC:3.1.3.16 3.1.3.48	uncharacterized LOC495963	1.84308	2.59704	3.75924	0.062537	0.549428	0.302299	2.94305	1.55731	0.00226413	0.157216	up	yes
ZNF830:XM_005693209.3	"="	chrNC_030826.1	-	14753732	14756613	XM_005693209.3	1	2882	MSTRG.10940	ZNF830	GO:0001546(preantral ovarian follicle growth);GO:0001832(blastocyst growth);GO:0003676(nucleic acid binding);GO:0005634(nucleus);GO:0005737(cytoplasm);GO:0007067(mitotic nuclear division);GO:0008270(zinc ion binding);GO:0016607(nuclear speck);GO:0033260(nuclear DNA replication);GO:0033314(mitotic DNA replication checkpoint);GO:0043066(negative regulation of apoptotic process);GO:0044773(mitotic D…	NA	NA	NA	NA	0	2.99164	2.77074	0	0	0	2.71481	1.44085	0.0338114	0.371844	up	yes
NF1:XM_018064268.1	"="	chrNC_030826.1	-	18275846	18526690	XM_018064268.1	58	12581	MSTRG.10964	NF1	GO:0000165(MAPK cascade);GO:0001649(osteoblast differentiation);GO:0001656(metanephros development);GO:0001666(response to hypoxia);GO:0001889(liver development);GO:0001937(negative regulation of endothelial cell proliferation);GO:0001938(positive regulation of endothelial cell proliferation);GO:0001952(regulation of cell-matrix adhesion);GO:0001953(negative regulation of cell-matrix adhesion);GO…	04014(Ras signaling pathway);04010(MAPK signaling pathway)	K08052	NA	neurofibromin 1	5.84748	1.34588	1.28508	7.27577	7.1893	4.37209	0.427894	-1.22467	0.0269112	0.343508	down	yes
KIAA0100:XR_001919682.1	"="	chrNC_030826.1	-	19890470	19917783	XR_001919682.1	39	6656	MSTRG.10988	KIAA0100	GO:0005576(extracellular region)	NA	NA	NA	NA	16.8535	7.29219	9.45297	0.335203	0.090719	3.13038	6.20903	2.63437	0.0425466	0.40711	up	yes
RPAIN:XM_005693440.3	"="	chrNC_030826.1	-	25933625	25940652	XM_005693440.3	6	1153	MSTRG.11108	RPAIN	GO:0005634(nucleus);GO:0005730(nucleolus);GO:0005737(cytoplasm);GO:0006261(DNA-dependent DNA replication);GO:0006281(DNA repair);GO:0006310(DNA recombination);GO:0006606(protein import into nucleus);GO:0009411(response to UV);GO:0016605(PML body);GO:0032403(protein complex binding);GO:0046872(metal ion binding)	NA	NA	NA	NA	1.84157	1.8106	1.83637	0.209277	0.109751	0.26992	2.36972	1.24472	0.000330189	0.0912249	up	yes
GABARAP:XM_005693485.3	"="	chrNC_030826.1	-	26765220	26767280	XM_005693485.3	4	945	MSTRG.11142	GABARAP	GO:0000045(autophagosome assembly);GO:0000421(autophagosome membrane);GO:0000422(mitophagy);GO:0005829(cytosol);GO:0006995(cellular response to nitrogen starvation)	04068(FoxO signaling pathway);04140(Regulation of autophagy);04727(GABAergic synapse)	K08341	NA	GABA(A) receptor-associated protein	53.23	15.0637	1.12865	55.7006	79.2494	62.8012	0.149095	-2.7457	0.0137754	0.271023	down	yes
NEURL4:XM_018064561.1	"="	chrNC_030826.1	-	26833598	26846481	XM_018064561.1	31	5796	MSTRG.11146	NEURL4	GO:0005515(protein binding);GO:0005814(centriole)	NA	NA	NA	NA	0	0.425948	0	0.928233	2.25835	2.02483	0.425443	-1.23296	0.0344618	0.375117	down	yes
PMP22:XM_005693588.3	"="	chrNC_030826.1	-	32436582	32463764	XM_005693588.3	5	1101	MSTRG.11219	PMP22	GO:0005886(plasma membrane);GO:0007050(cell cycle arrest);GO:0008219(cell death);GO:0016021(integral component of membrane);GO:0032060(bleb assembly)	NA	NA	NA	NA	1.93205	1.08116	0.483893	4.43255	2.10008	5.1563	0.423767	-1.23866	0.0431959	0.409644	down	yes
CDC6:XM_005693776.2	"="	chrNC_030826.1	+	40182912	40193992	XM_005693776.2	12	2467	MSTRG.11398	CDC6	GO:0000922(spindle pole);GO:0005524(ATP binding);GO:0005654(nucleoplasm);GO:0005794(Golgi apparatus);GO:0006270(DNA replication initiation);GO:0019900(kinase binding);GO:0030071(regulation of mitotic metaphase/anaphase transition);GO:0032467(positive regulation of cytokinesis);GO:0051233(spindle midzone);GO:0051301(cell division);GO:0051984(positive regulation of chromosome segregation)	04110(Cell cycle)	K02213	NA	cell division cycle 6	12.5158	13.4271	11.0952	5.21811	3.6396	4.14587	2.48877	1.31543	0.0033052	0.17638	up	yes
STAT3:NM_001314278.1	"="	chrNC_030826.1	-	42059244	42089362	NM_001314278.1	23	2313	MSTRG.11425	STAT3	GO:0000790(nuclear chromatin);GO:0000978(RNA polymerase II core promoter proximal region sequence-specific DNA binding);GO:0001077(transcriptional activator activity, RNA polymerase II core promoter proximal region sequence-specific binding);GO:0001103(RNA polymerase II repressing transcription factor binding);GO:0001659(temperature homeostasis);GO:0001754(eye photoreceptor cell differentiation);…	04630(Jak-STAT signaling pathway);04066(HIF-1 signaling pathway);04068(FoxO signaling pathway);04550(Signaling pathways regulating pluripotency of stem cells);04062(Chemokine signaling pathway);04920(Adipocytokine signaling pathway);04917(Prolactin signaling pathway);05200(Pathways in cancer);05206(MicroRNAs in cancer);05205(Proteoglycans in cancer);05203(Viral carcinogenesis);05212(Pancreatic ca…	K04692	NA	signal transducer and activator of transcription 3 (acute-phase response factor)	8.21425	15.7229	13.9272	25.6631	31.0577	26.2024	0.479188	-1.06134	0.0149449	0.279611	down	yes
TBC1D16:XM_018063644.1	"="	chrNC_030826.1	+	51761991	51850290	XM_018063644.1	12	7634	MSTRG.11667	TBC1D16	GO:0001881(receptor recycling);GO:0005096(GTPase activator activity);GO:0005769(early endosome);GO:0006886(intracellular protein transport);GO:0017137(Rab GTPase binding);GO:0031338(regulation of vesicle fusion)	NA	NA	NA	NA	0	0	0	2.80682	2.99266	3.06446	0.253207	-1.98161	9.39e-06	0.0241415	down	yes
PGS1:XM_018063681.1	"="	chrNC_030826.1	-	52994117	53030464	XM_018063681.1	10	2268	MSTRG.11682	PGS1	GO:0005524(ATP binding);GO:0005739(mitochondrion);GO:0005783(endoplasmic reticulum);GO:0006655(phosphatidylglycerol biosynthetic process);GO:0008444(CDP-diacylglycerol-glycerol-3-phosphate 3-phosphatidyltransferase activity)	00564(Glycerophospholipid metabolism)	K00995	EC:2.7.8.5	phosphatidylglycerophosphate synthase 1	13.9224	12.8415	11.8538	3.67537	8.24309	4.25962	2.25144	1.17085	0.0462299	0.422503	up	yes
SPHK1:XM_018063749.1	"="	chrNC_030826.1	-	54574128	54577395	XM_018063749.1	6	1747	MSTRG.11709	SPHK1	GO:0000287(magnesium ion binding);GO:0001568(blood vessel development);GO:0003376(sphingosine-1-phosphate signaling pathway);GO:0003677(DNA binding);GO:0005516(calmodulin binding);GO:0005524(ATP binding);GO:0005737(cytoplasm);GO:0005886(plasma membrane);GO:0006954(inflammatory response);GO:0007420(brain development);GO:0008481(sphinganine kinase activity);GO:0010800(positive regulation of peptidy…	00600(Sphingolipid metabolism);04370(VEGF signaling pathway);04020(Calcium signaling pathway);04071(Sphingolipid signaling pathway);04666(Fc gamma R-mediated phagocytosis);05152(Tuberculosis)	K04718	EC:2.7.1.91	sphingosine kinase 1	4.36149	5.97775	5.72565	0.835264	0.187274	0.922876	3.98078	1.99305	0.00512936	0.195432	up	yes
SPHK1:XM_018063750.1	"="	chrNC_030826.1	-	54574128	54577395	XM_018063750.1	6	1779	MSTRG.11709	SPHK1	GO:0000287(magnesium ion binding);GO:0001568(blood vessel development);GO:0003376(sphingosine-1-phosphate signaling pathway);GO:0003677(DNA binding);GO:0005516(calmodulin binding);GO:0005524(ATP binding);GO:0005737(cytoplasm);GO:0005886(plasma membrane);GO:0006954(inflammatory response);GO:0007420(brain development);GO:0008481(sphinganine kinase activity);GO:0010800(positive regulation of peptidy…	00600(Sphingolipid metabolism);04370(VEGF signaling pathway);04020(Calcium signaling pathway);04071(Sphingolipid signaling pathway);04666(Fc gamma R-mediated phagocytosis);05152(Tuberculosis)	K04718	EC:2.7.1.91	sphingosine kinase 1	4.61395	5.99415	3.63806	0.701637	0.14549	0.081475	4.34032	2.1178	0.0050168	0.194585	up	yes
SPHK1:XM_018063747.1	"="	chrNC_030826.1	-	54574128	54577398	XM_018063747.1	5	2467	MSTRG.11709	SPHK1	GO:0000287(magnesium ion binding);GO:0001568(blood vessel development);GO:0003376(sphingosine-1-phosphate signaling pathway);GO:0003677(DNA binding);GO:0005516(calmodulin binding);GO:0005524(ATP binding);GO:0005737(cytoplasm);GO:0005886(plasma membrane);GO:0006954(inflammatory response);GO:0007420(brain development);GO:0008481(sphinganine kinase activity);GO:0010800(positive regulation of peptidy…	00600(Sphingolipid metabolism);04370(VEGF signaling pathway);04020(Calcium signaling pathway);04071(Sphingolipid signaling pathway);04666(Fc gamma R-mediated phagocytosis);05152(Tuberculosis)	K04718	EC:2.7.1.91	sphingosine kinase 1	2.76232	7.34615	6.45727	1.2127	0.921847	0.266634	3.66507	1.87384	0.020309	0.312662	up	yes
CPEB4:XM_005694540.3	"="	chrNC_030827.1	+	5658602	5730247	XM_005694540.3	10	7405	MSTRG.11834	CPEB4	GO:0000166(nucleotide binding);GO:0000900(translation repressor activity, nucleic acid binding);GO:0002931(response to ischemia);GO:0003730(mRNA 3'-UTR binding);GO:0005634(nucleus);GO:0005737(cytoplasm);GO:0005783(endoplasmic reticulum);GO:0006412(translation);GO:0008135(translation factor activity, RNA binding);GO:0014069(postsynaptic density);GO:0030425(dendrite);GO:0043005(neuron projection);G…	04114(Oocyte meiosis);04914(Progesterone-mediated oocyte maturation);04320(Dorso-ventral axis formation)	K02602	NA	cytoplasmic polyadenylation element binding protein 4	0.00219	0.01989	0.965464	1.65697	1.52584	2.37001	0.468109	-1.09508	0.0170983	0.293162	down	yes
PIK3R1:XM_005694609.3	"="	chrNC_030827.1	-	11398631	11408661	XM_005694609.3	10	5141	MSTRG.11875	PIK3R1	GO:0001678(cellular glucose homeostasis);GO:0001953(negative regulation of cell-matrix adhesion);GO:0005068(transmembrane receptor protein tyrosine kinase adaptor activity);GO:0005158(insulin receptor binding);GO:0005159(insulin-like growth factor receptor binding);GO:0005168(neurotrophin TRKA receptor binding);GO:0005515(protein binding);GO:0005634(nucleus);GO:0005801(cis-Golgi network);GO:00058…	04014(Ras signaling pathway);04015(Rap1 signaling pathway);04012(ErbB signaling pathway);04370(VEGF signaling pathway);04630(Jak-STAT signaling pathway);04668(TNF signaling pathway);04066(HIF-1 signaling pathway);04068(FoxO signaling pathway);04070(Phosphatidylinositol signaling system);04072(Phospholipase D signaling pathway);04071(Sphingolipid signaling pathway);04024(cAMP signaling pathway);04…	K02649	NA	phosphoinositide-3-kinase regulatory subunit 1	0.816645	2.76468	4.18257	5.50866	8.79827	6.80258	0.447344	-1.16054	0.00876316	0.232671	down	yes
DAB2:XM_005694774.3	"="	chrNC_030827.1	+	34992174	35049436	XM_005694774.3	15	4565	MSTRG.11979	DAB2	GO:0005730(nucleolus);GO:0005905(clathrin-coated pit);GO:0005925(focal adhesion);GO:0006898(receptor-mediated endocytosis);GO:0008022(protein C-terminus binding);GO:0010718(positive regulation of epithelial to mesenchymal transition);GO:0010862(positive regulation of pathway-restricted SMAD protein phosphorylation);GO:0030136(clathrin-coated vesicle);GO:0030335(positive regulation of cell migrati…	04144(Endocytosis)	K12475	NA	Dab, mitogen-responsive phosphoprotein, homolog 2 (Drosophila)	3.47	8.30128	11.6697	33.0647	18.6436	25.406	0.332055	-1.59051	0.0190105	0.306455	down	yes
DROSHA:XM_018065629.1	"="	chrNC_030827.1	+	41930879	42053992	XM_018065629.1	33	4470	MSTRG.12012	DROSHA	GO:0003725(double-stranded RNA binding);GO:0004525(ribonuclease III activity);GO:0005634(nucleus);GO:0030422(production of siRNA involved in RNA interference);GO:0031053(primary miRNA processing);GO:0031054(pre-miRNA processing);GO:0090502(RNA phosphodiester bond hydrolysis, endonucleolytic)	03008(Ribosome biogenesis in eukaryotes);05205(Proteoglycans in cancer)	K03685	EC:3.1.26.3	drosha, ribonuclease type III	0	0	0	0.700147	1.25117	1.36565	0.482158	-1.05242	0.00838421	0.228801	down	yes
MARCH11:XM_018065811.1	"="	chrNC_030827.1	+	56903699	57019253	XM_018065811.1	4	1575	MSTRG.12022	11-Mar	GO:0008270(zinc ion binding);GO:0016021(integral component of membrane);GO:0016567(protein ubiquitination);GO:0016874(ligase activity);GO:0030659(cytoplasmic vesicle membrane)	NA	NA	NA	NA	18.5834	0	0	14.0276	13.5264	14.7456	0.144564	-2.79022	0.0410829	0.40121	down	yes
VIMP:XM_018066566.1	"="	chrNC_030828.1	+	4468898	4477633	XM_018066566.1	6	1291	MSTRG.12068	VIMP	GO:0006886(intracellular protein transport);GO:0030176(integral component of endoplasmic reticulum membrane)	04141(Protein processing in endoplasmic reticulum)	K14025	NA	VCP interacting membrane selenoprotein	4.43495	13.3906	24.3983	3.58572	5.47951	4.08675	2.63165	1.39597	0.00574124	0.202089	up	yes
ARRDC4:XM_018066402.1	"="	chrNC_030828.1	-	7990076	8004933	XM_018066402.1	8	4123	MSTRG.12084	ARRDC4	GO:0005768(endosome);GO:0005886(plasma membrane);GO:0051443(positive regulation of ubiquitin-protein transferase activity)	NA	NA	NA	NA	4.73114	4.93686	4.7808	0.381421	1.15261	1.71911	2.92855	1.55019	0.0175962	0.295674	up	yes
UNC45A:XM_005694985.3	"="	chrNC_030828.1	-	21001420	21015986	XM_005694985.3	20	3265	MSTRG.12125	UNC45A	GO:0051879(Hsp90 protein binding);GO:0061077(chaperone-mediated protein folding)	04144(Endocytosis);04141(Protein processing in endoplasmic reticulum);04120(Ubiquitin mediated proteolysis)	K17918	NA	sorting nexin 12	11.0399	16.3407	11.2439	5.29997	6.36845	4.35228	2.17689	1.12227	0.0211911	0.316966	up	yes
KLF13:XM_018066229.1	"="	chrNC_030828.1	+	27256367	27299458	XM_018066229.1	2	6801	MSTRG.12188	KLF13	GO:0003676(nucleic acid binding);GO:0046872(metal ion binding)	04350(TGF-beta signaling pathway)	K04684	NA	Sp1 transcription factor	5.2556	0.612343	0	5.14835	5.19418	5.07207	0.30956	-1.69171	0.00751641	0.221855	down	yes
PML:XM_005695149.3	"="	chrNC_030828.1	-	34016210	34067821	XM_005695149.3	9	4409	MSTRG.12253	PML	GO:0001666(response to hypoxia);GO:0001932(regulation of protein phosphorylation);GO:0002230(positive regulation of defense response to virus by host);GO:0003713(transcription coactivator activity);GO:0005730(nucleolus);GO:0005829(cytosol);GO:0006461(protein complex assembly);GO:0006919(activation of cysteine-type endopeptidase activity involved in apoptotic process);GO:0006977(DNA damage respons…	04120(Ubiquitin mediated proteolysis);04144(Endocytosis);05200(Pathways in cancer);05202(Transcriptional misregulation in cancers);05221(Acute myeloid leukemia);05164(Influenza A);05168(Herpes simplex infection)	K10054	NA	promyelocytic leukemia	1.59867	0.893502	0.4831	2.50297	3.08007	2.75604	0.495205	-1.0139	0.00293911	0.170985	down	yes
KLC1:XR_001919856.1	"="	chrNC_030828.1	+	67516790	67583822	XR_001919856.1	17	2454	MSTRG.12424	KLC1	GO:0003777(microtubule motor activity);GO:0005871(kinesin complex)	05132(Salmonella infection)	K10407	NA	kinesin light chain 1	6.73495	5.07848	5.03373	1.74585	2.50339	2.47802	2.01061	1.00763	0.0089018	0.233862	up	yes
AZI2:XM_013973395.2	"="	chrNC_030829.1	-	2667955	2704435	XM_013973395.2	8	3137	MSTRG.12479	AZI2	GO:0000278(mitotic cell cycle);GO:0005737(cytoplasm);GO:0007249(I-kappaB kinase/NF-kappaB signaling);GO:0032607(interferon-alpha production);GO:0032609(interferon-gamma production);GO:0032635(interleukin-6 production);GO:0032640(tumor necrosis factor production);GO:0042110(T cell activation);GO:0044565(dendritic cell proliferation);GO:0097028(dendritic cell differentiation)	04622(RIG-I-like receptor signaling pathway)	K12651	NA	5-azacytidine induced 2	3.54448	2.13978	2.97095	0.94613	0.649736	0.873203	2.08784	1.06201	0.0102352	0.24332	up	yes
AZI2:XM_018067029.1	"="	chrNC_030829.1	-	2668716	2704389	XM_018067029.1	9	2365	MSTRG.12479	AZI2	GO:0000278(mitotic cell cycle);GO:0005737(cytoplasm);GO:0007249(I-kappaB kinase/NF-kappaB signaling);GO:0032607(interferon-alpha production);GO:0032609(interferon-gamma production);GO:0032635(interleukin-6 production);GO:0032640(tumor necrosis factor production);GO:0042110(T cell activation);GO:0044565(dendritic cell proliferation);GO:0097028(dendritic cell differentiation)	04622(RIG-I-like receptor signaling pathway)	K12651	NA	5-azacytidine induced 2	3.90016	1.08768	1.79029	0.123694	0.446784	0	2.49009	1.3162	0.0331629	0.369263	up	yes
STAC:XM_018038451.1	"="	chrNC_030829.1	+	10010038	10120876	XM_018038451.1	11	2966	MSTRG.12501	STAC	GO:0005737(cytoplasm);GO:0035556(intracellular signal transduction);GO:0046872(metal ion binding)	04210(Apoptosis);00310(Lysine degradation)	K11433	EC:2.1.1.43	histone-lysine N-methyltransferase SETMAR-like	0.966754	0.819362	0.565378	3.54374	2.87313	2.47018	0.44229	-1.17694	0.00172308	0.143773	down	yes
HIGD1A:XM_018066905.1	"="	chrNC_030829.1	-	14716416	14722999	XM_018066905.1	4	1383	MSTRG.12555	HIGD1A	GO:0016021(integral component of membrane)	NA	NA	NA	NA	45.5707	10.2319	10.8355	5.03671	4.43108	5.35737	2.80968	1.4904	0.0359641	0.383494	up	yes
TRNT1:XM_018067190.1	"="	chrNC_030829.1	-	23000824	23021933	XM_018067190.1	8	1896	MSTRG.12611	TRNT1	GO:0000049(tRNA binding);GO:0001680(tRNA 3'-terminal CCA addition);GO:0004810(tRNA adenylyltransferase activity);GO:0005739(mitochondrion)	03013(RNA transport)	K00974	EC:2.7.7.72 3.1.3.- 3.1.4.-	tRNA nucleotidyl transferase, CCA-adding, 1	3.16289	4.51346	1.14902	0.109458	0.296441	0.392949	2.79745	1.48411	0.0340257	0.372747	up	yes
SLC25A26:XM_005695756.3	"="	chrNC_030829.1	-	35070963	35213688	XM_005695756.3	10	2314	MSTRG.12638	SLC25A26	GO:0000095(S-adenosyl-L-methionine transmembrane transporter activity);GO:0003735(structural constituent of ribosome);GO:0005743(mitochondrial inner membrane);GO:0006412(translation);GO:0015805(S-adenosyl-L-methionine transport);GO:0016021(integral component of membrane);GO:1901962(S-adenosyl-L-methionine transmembrane transport)	NA	NA	NA	NA	4.25897	0.856885	0.835847	4.22407	4.67798	3.06734	0.489776	-1.02981	0.0364249	0.385404	down	yes
BAP1:XM_018038290.1	"="	chrNC_030829.1	+	48575932	48584398	XM_018038290.1	17	3406	MSTRG.12712	BAP1	GO:0004843(thiol-dependent ubiquitin-specific protease activity);GO:0005737(cytoplasm);GO:0016579(protein deubiquitination);GO:0001558(regulation of cell growth);GO:0003682(chromatin binding);GO:0005634(nucleus);GO:0006511(ubiquitin-dependent protein catabolic process);GO:0035517(PR-DUB complex);GO:0035520(monoubiquitinated protein deubiquitination);GO:0035522(monoubiquitinated histone H2A deubiq…	03040(Spliceosome)	K12850	NA	putative ubiquitin carboxyl- hydrolase ubh-4	1.53498	1.64906	1.05164	6.95088	6.20273	3.71522	0.363137	-1.46141	0.011393	0.252929	down	yes
ABHD14B:XM_005695891.3	"="	chrNC_030829.1	+	49051873	49055932	XM_005695891.3	4	1699	MSTRG.12725	ABHD14B	GO:0005730(nucleolus);GO:0005737(cytoplasm);GO:0005829(cytosol);GO:0016787(hydrolase activity);GO:0045944(positive regulation of transcription from RNA polymerase II promoter);GO:0070062(extracellular exosome)	01210(2-Oxocarboxylic acid metabolism);01230(Biosynthesis of amino acids);00220(Arginine biosynthesis)	K14677	EC:3.5.1.14	aminoacylase 1	3.92287	4.61073	4.68381	14.2424	8.18064	9.31683	0.479288	-1.06104	0.0285039	0.350851	down	yes
PCBP4:XM_018066918.1	"="	chrNC_030829.1	+	49056913	49066926	XM_018066918.1	13	2065	MSTRG.12725	PCBP4	GO:0003677(DNA binding);GO:0005737(cytoplasm);GO:0030529(intracellular ribonucleoprotein complex);GO:0044822(poly(A) RNA binding);GO:0003723(RNA binding)	03040(Spliceosome)	K12889	NA	poly(rC) binding protein 1	3.9699	2.55384	4.20681	1.34531	0.988221	0.264865	2.4801	1.3104	0.0373562	0.389538	up	yes
TEX264:XM_018038295.1	"="	chrNC_030829.1	-	49220550	49247883	XM_018038295.1	4	1369	MSTRG.12728	TEX264	GO:0070062(extracellular exosome)	NA	NA	NA	NA	0.816117	0.244276	0.008587	1.76354	1.89589	1.149	0.48775	-1.03579	0.00340565	0.17638	down	yes
MANF:XM_018038225.1	"="	chrNC_030829.1	-	49459629	49463491	XM_018038225.1	4	885	MSTRG.12735	MANF	GO:0005576(extracellular region);GO:0006986(response to unfolded protein);GO:0008083(growth factor activity)	NA	NA	NA	NA	70.2032	90.5911	91.4638	46.9542	25.0864	45.6472	2.21634	1.14818	0.0439764	0.413711	up	yes
TUSC2:XM_018038367.1	"="	chrNC_030829.1	+	50097265	50100349	XM_018038367.1	3	1819	MSTRG.12748	TUSC2	GO:0001779(natural killer cell differentiation);GO:0005739(mitochondrion);GO:0006909(phagocytosis);GO:0006954(inflammatory response);GO:0032618(interleukin-15 production);GO:0032700(negative regulation of interleukin-17 production);GO:0032733(positive regulation of interleukin-10 production);GO:0048469(cell maturation);GO:0051881(regulation of mitochondrial membrane potential);GO:0052567(response…	NA	NA	NA	NA	14.9048	11.6813	14.7502	3.7293	3.84222	1.76676	3.65394	1.86945	0.0104254	0.245401	up	yes
DAG1:XM_018066667.1	"="	chrNC_030829.1	-	50689263	50738318	XM_018066667.1	3	5729	MSTRG.12771	DAG1	GO:0002011(morphogenesis of an epithelial sheet);GO:0003779(actin binding);GO:0005509(calcium ion binding);GO:0005604(basement membrane);GO:0005615(extracellular space);GO:0005654(nucleoplasm);GO:0005737(cytoplasm);GO:0005911(cell-cell junction);GO:0005925(focal adhesion);GO:0006509(membrane protein ectodomain proteolysis);GO:0006607(NLS-bearing protein import into nucleus);GO:0007016(cytoskeleta…	04512(ECM-receptor interaction);05410(Hypertrophic cardiomyopathy (HCM));05412(Arrhythmogenic right ventricular cardiomyopathy (ARVC));05414(Dilated cardiomyopathy (DCM));05416(Viral myocarditis)	K06265	NA	dystroglycan 1 (dystrophin-associated glycoprotein 1)	0.340997	0.594082	0.523324	8.04807	12.0291	8.15864	0.145928	-2.77667	0.000903924	0.123327	down	yes
DAG1:XM_018066668.1	"="	chrNC_030829.1	-	50689263	50738318	XM_018066668.1	3	5410	MSTRG.12771	DAG1	GO:0002011(morphogenesis of an epithelial sheet);GO:0003779(actin binding);GO:0005509(calcium ion binding);GO:0005604(basement membrane);GO:0005615(extracellular space);GO:0005654(nucleoplasm);GO:0005737(cytoplasm);GO:0005911(cell-cell junction);GO:0005925(focal adhesion);GO:0006509(membrane protein ectodomain proteolysis);GO:0006607(NLS-bearing protein import into nucleus);GO:0007016(cytoskeleta…	04512(ECM-receptor interaction);05410(Hypertrophic cardiomyopathy (HCM));05412(Arrhythmogenic right ventricular cardiomyopathy (ARVC));05414(Dilated cardiomyopathy (DCM));05416(Viral myocarditis)	K06265	NA	dystroglycan 1 (dystrophin-associated glycoprotein 1)	0.25849	0.24591	0.135462	5.02658	2.89037	3.32345	0.256831	-1.96111	0.00269117	0.166856	down	yes
DHX30:XM_018066787.1	"="	chrNC_030829.1	-	51956502	51971564	XM_018066787.1	19	3798	MSTRG.12817	DHX30	GO:0003682(chromatin binding);GO:0003725(double-stranded RNA binding);GO:0005524(ATP binding);GO:0008026(ATP-dependent helicase activity);GO:0035770(ribonucleoprotein granule);GO:0042645(mitochondrial nucleoid);GO:0044822(poly(A) RNA binding);GO:1902775(mitochondrial large ribosomal subunit assembly);GO:0004004(ATP-dependent RNA helicase activity);GO:0005634(nucleus);GO:0005737(cytoplasm);GO:0006…	03018(RNA degradation)	K14442	EC:3.6.4.13	ATP-dependent RNA helicase DHX36	0.771071	1.41016	0.970346	5.18713	4.95137	5.67103	0.327847	-1.60891	0.00165439	0.143046	down	yes
RAB7A:XM_018066621.1	"="	chrNC_030829.1	-	59104356	59149578	XM_018066621.1	6	1999	MSTRG.12896	RAB7A	GO:0000421(autophagosome membrane);GO:0003924(GTPase activity);GO:0005515(protein binding);GO:0005525(GTP binding);GO:0005764(lysosome);GO:0005765(lysosomal membrane);GO:0005770(late endosome);GO:0005774(vacuolar membrane);GO:0005794(Golgi apparatus);GO:0005811(lipid particle);GO:0005829(cytosol);GO:0006622(protein targeting to lysosome);GO:0006897(endocytosis);GO:0007174(epidermal growth factor …	04144(Endocytosis);04145(Phagosome);05132(Salmonella infection);05152(Tuberculosis);05146(Amoebiasis)	K07897	NA	RAB7A, member RAS oncogene family	80.4424	31.3483	24.8341	103.162	101.923	82.8943	0.388999	-1.36216	0.00426368	0.187246	down	yes
GMNN:XM_005696778.3	"="	chrNC_030830.1	+	16951738	16962368	XM_005696778.3	7	1058	MSTRG.13024	GMNN	GO:0003714(transcription corepressor activity);GO:0005634(nucleus);GO:0005737(cytoplasm);GO:0006461(protein complex assembly);GO:0008156(negative regulation of DNA replication);GO:0009887(organ morphogenesis);GO:0042826(histone deacetylase binding);GO:0045786(negative regulation of cell cycle);GO:0045892(negative regulation of transcription, DNA-templated);GO:0070491(repressing transcription fact…	NA	NA	NA	NA	5.81708	5.478	4.68922	1.28517	0.861827	1.91058	2.70246	1.43427	0.00792495	0.224001	up	yes
CARMIL1:XM_018038752.1	"="	chrNC_030830.1	+	17412576	17720335	XM_018038752.1	39	5665	MSTRG.13025	CARMIL1	GO:0030027(lamellipodium);GO:0030335(positive regulation of cell migration);GO:0051638(barbed-end actin filament uncapping);GO:1902745(positive regulation of lamellipodium organization);GO:2000813(negative regulation of barbed-end actin filament capping);GO:0005634(nucleus);GO:0005737(cytoplasm);GO:0016477(cell migration);GO:0030032(lamellipodium assembly);GO:0031529(ruffle organization);GO:00319…	04621(NOD-like receptor signaling pathway)	K12800	NA	NACHT	1.61011	0.911554	1.90536	4.35593	3.91444	3.63431	0.493347	-1.01933	0.0191563	0.307516	down	yes
LOC102185882:XM_005696755.2	"="	chrNC_030830.1	+	18074003	18074485	XM_005696755.2	1	483	MSTRG.13029	LOC102185882	GO:0000788(nuclear nucleosome);GO:0002230(positive regulation of defense response to virus by host);GO:0003677(DNA binding);GO:0005515(protein binding);GO:0006335(DNA replication-dependent nucleosome assembly);GO:0016020(membrane);GO:0042393(histone binding);GO:0046982(protein heterodimerization activity);GO:0051290(protein heterotetramerization);GO:0060968(regulation of gene silencing);GO:007006…	05202(Transcriptional misregulation in cancers);05322(Systemic lupus erythematosus);05034(Alcoholism)	K11253	NA	histone H3.1-like	68.2985	0	0	38.86	36.1258	35.6367	0.0801252	-3.6416	0.0481763	0.428383	down	yes
LOC106503502:XM_013974079.2	"="	chrNC_030830.1	-	18078566	18080068	XM_013974079.2	1	1503	MSTRG.13031	LOC106503502	GO:0000228(nuclear chromosome);GO:0000784(nuclear chromosome, telomeric region);GO:0000786(nucleosome);GO:0005634(nucleus);GO:0006334(nucleosome assembly);GO:0006335(DNA replication-dependent nucleosome assembly);GO:0006336(DNA replication-independent nucleosome assembly);GO:0016020(membrane);GO:0019904(protein domain specific binding);GO:0042393(histone binding);GO:0043234(protein complex);GO:00…	05203(Viral carcinogenesis);05322(Systemic lupus erythematosus);05034(Alcoholism)	K11254	NA	histone H4	48.1773	57.698	62.5399	21.9963	15.1346	20.588	2.88701	1.52957	0.0041116	0.185325	up	yes
LOC102181912:XM_005696741.3	"="	chrNC_030830.1	+	18218877	18219354	XM_005696741.3	1	478	MSTRG.13042	LOC102181912	GO:0000786(nucleosome);GO:0003677(DNA binding);GO:0005654(nucleoplasm);GO:0005737(cytoplasm);GO:0046982(protein heterodimerization activity)	05203(Viral carcinogenesis);05322(Systemic lupus erythematosus);05034(Alcoholism)	K11252	NA	histone H2B type 1-N	31.8901	24.1898	25.851	5.07235	8.18612	7.37312	3.5895	1.84378	0.00462511	0.190702	up	yes
LOC102173795:XR_311008.3	"="	chrNC_030830.1	+	18908229	18911597	XR_311008.3	3	1414	MSTRG.13080	LOC102173795	NA	NA	NA	NA	NA	1.68673	5.54877	5.50383	11.2933	12.4845	8.11637	0.448808	-1.15583	0.0448797	0.417755	down	yes
LOC108633414:XM_018038546.1	"="	chrNC_030830.1	-	18942910	18943378	XM_018038546.1	1	469	MSTRG.13081	LOC108633414	GO:0005654(nucleoplasm);GO:0005737(cytoplasm)	05203(Viral carcinogenesis);05322(Systemic lupus erythematosus);05034(Alcoholism)	K11252	NA	histone H2B type 2-F	143.21	169.375	160.823	73.3164	57.616	63.902	2.42899	1.28036	0.00249609	0.162842	up	yes
LOC102178319:XM_018038542.1	"="	chrNC_030830.1	+	18946831	18947667	XM_018038542.1	1	837	MSTRG.13083	LOC102178319	GO:0000228(nuclear chromosome);GO:0000784(nuclear chromosome, telomeric region);GO:0000786(nucleosome);GO:0000788(nuclear nucleosome);GO:0002230(positive regulation of defense response to virus by host);GO:0005634(nucleus);GO:0006334(nucleosome assembly);GO:0006335(DNA replication-dependent nucleosome assembly);GO:0016020(membrane);GO:0042393(histone binding);GO:0043234(protein complex);GO:005129…	05202(Transcriptional misregulation in cancers);05322(Systemic lupus erythematosus);05034(Alcoholism)	K11253	NA	hemochromatosis	79.3857	89.7168	67.4463	36.5344	30.8763	33.2026	2.27544	1.18614	0.00323184	0.176373	up	yes
LOC102180307:XM_005701693.3	"="	chrNC_030830.1	+	18953188	18953896	XM_005701693.3	1	709	MSTRG.13086	LOC102180307	GO:0000228(nuclear chromosome);GO:0000784(nuclear chromosome, telomeric region);GO:0000786(nucleosome);GO:0005634(nucleus);GO:0006334(nucleosome assembly);GO:0006335(DNA replication-dependent nucleosome assembly);GO:0006336(DNA replication-independent nucleosome assembly);GO:0016020(membrane);GO:0019904(protein domain specific binding);GO:0042393(histone binding);GO:0043234(protein complex);GO:00…	05203(Viral carcinogenesis);05322(Systemic lupus erythematosus);05034(Alcoholism)	K11254	NA	histone H4	18.1433	25.9306	26.6132	6.92346	3.45796	5.3631	4.07565	2.02703	0.00716326	0.218889	up	yes
LOC102178621:XM_018038553.1	"="	chrNC_030830.1	-	18984497	18992382	XM_018038553.1	2	744	MSTRG.13087	LOC102178621	GO:0000788(nuclear nucleosome);GO:0002230(positive regulation of defense response to virus by host);GO:0003677(DNA binding);GO:0005515(protein binding);GO:0006335(DNA replication-dependent nucleosome assembly);GO:0016020(membrane);GO:0042393(histone binding);GO:0046982(protein heterodimerization activity);GO:0051290(protein heterotetramerization);GO:0060968(regulation of gene silencing);GO:007006…	05203(Viral carcinogenesis);05322(Systemic lupus erythematosus);05034(Alcoholism)	K11254	NA	uncharacterized LOC100593558	50.0427	84.1338	102.798	30.5407	22.6222	22.7053	3.08131	1.62354	0.00613372	0.206689	up	yes
C23H6orf47:XM_005696592.3	"="	chrNC_030830.1	-	22323618	22326110	XM_005696592.3	1	2493	MSTRG.13162	C23H6orf47	GO:0005737(cytoplasm)	NA	NA	NA	NA	0	4.27391	4.64362	0	0	0	3.50477	1.80932	0.0247209	0.334497	up	yes
HSP70.1:NM_001285703.1	"="	chrNC_030830.1	+	22440675	22442600	NM_001285703.1	1	1926	MSTRG.13179	HSP70.1	GO:0000151(ubiquitin ligase complex);GO:0000723(telomere maintenance);GO:0001664(G-protein coupled receptor binding);GO:0005515(protein binding);GO:0005524(ATP binding);GO:0005739(mitochondrion);GO:0005814(centriole);GO:0005829(cytosol);GO:0005925(focal adhesion);GO:0006281(DNA repair);GO:0016234(inclusion body);GO:0031072(heat shock protein binding);GO:0031397(negative regulation of protein ubiq…	03040(Spliceosome);04141(Protein processing in endoplasmic reticulum);04010(MAPK signaling pathway);04144(Endocytosis);04612(Antigen processing and presentation);04915(Estrogen signaling pathway);04213(Longevity regulating pathway - multiple species);05134(Legionellosis);05162(Measles);05164(Influenza A);05169(Epstein-Barr virus infection);05145(Toxoplasmosis)	K03283	NA	heat shock protein 70.1	15.3852	12.2474	24.8789	8.49798	6.35421	9.69075	2.02016	1.01447	0.0490925	0.431235	up	yes
STK19:XM_005709527.3	"="	chrNC_030830.1	+	22577469	22586663	XM_005709527.3	8	1573	MSTRG.13191	STK19	GO:0005515(protein binding);GO:0016301(kinase activity);GO:0016310(phosphorylation)	03018(RNA degradation)	K12599	EC:3.6.4.-	SKI2 homolog, superkiller viralicidic activity 2-like	0	0	0.287213	6.05013	5.75705	7.13718	0.152001	-2.71785	0.000150361	0.0755091	down	yes
HMGA1:XM_018039155.1	"="	chrNC_030830.1	-	40363291	40372174	XM_018039155.1	6	1831	MSTRG.13352	HMGA1	NA	NA	NA	NA	NA	2.5725	1.41178	1.40194	6.69015	5.26802	5.41096	0.393678	-1.34491	0.00161726	0.143046	down	yes
HMGA1:XM_018039156.1	"="	chrNC_030830.1	-	40363291	40372174	XM_018039156.1	6	1834	MSTRG.13352	HMGA1	NA	NA	NA	NA	NA	0.465897	0.537935	0.366532	1.74048	3.74774	1.64619	0.445416	-1.16677	0.0360336	0.383619	down	yes
RGL2:XM_018038573.1	"="	chrNC_030830.1	+	41209705	41217113	XM_018038573.1	18	3488	MSTRG.13366	RGL2	GO:0005085(guanyl-nucleotide exchange factor activity);GO:0005622(intracellular);GO:0007264(small GTPase mediated signal transduction);GO:0043547(positive regulation of GTPase activity)	04014(Ras signaling pathway)	K17636	NA	ral guanine nucleotide dissociation stimulator-like 2	4.38484	5.16905	5.05238	2.31051	2.31711	0.92398	2.12114	1.08484	0.040249	0.397093	up	yes
CNDP2:XM_018039688.1	"="	chrNC_030831.1	-	4012382	4025534	XM_018039688.1	12	3461	MSTRG.13421	CNDP2	GO:0004180(carboxypeptidase activity);GO:0005654(nucleoplasm);GO:0005737(cytoplasm);GO:0006508(proteolysis);GO:0008237(metallopeptidase activity);GO:0034701(tripeptidase activity);GO:0046872(metal ion binding);GO:0070062(extracellular exosome)	00330(Arginine and proline metabolism);00340(Histidine metabolism);00410(beta-Alanine metabolism)	K08660	EC:3.4.13.18	CNDP dipeptidase 2 (metallopeptidase M20 family)	2.53343	0.3617	0.217042	5.4754	10.6624	2.92545	0.249157	-2.00488	0.0332189	0.369721	down	yes
LOC102170373:XM_005696965.3	"="	chrNC_030831.1	-	12598612	12615342	XM_005696965.3	8	1632	MSTRG.13436	LOC102170373	GO:0004867(serine-type endopeptidase inhibitor activity);GO:0005615(extracellular space);GO:0005737(cytoplasm);GO:0010951(negative regulation of endopeptidase activity);GO:0043066(negative regulation of apoptotic process)	04610(Complement and coagulation cascades)	K19821	NA	plasminogen activator inhibitor 2-like	15.6982	16.6539	9.41616	6.42586	6.17255	3.59959	2.237	1.16157	0.0256039	0.337333	up	yes
ZNF24:XM_005696986.3	"="	chrNC_030831.1	+	22023619	22033482	XM_005696986.3	4	6534	MSTRG.13450	ZNF24	GO:0003700(transcription factor activity, sequence-specific DNA binding);GO:0005634(nucleus);GO:0042552(myelination);GO:0043565(sequence-specific DNA binding);GO:0045892(negative regulation of transcription, DNA-templated)	04722(Neurotrophin signaling pathway)	K12458	NA	zinc finger protein 274	13.0422	1.23537	1.44772	12.6322	11.9538	8.18761	0.317538	-1.655	0.0443215	0.415238	down	yes
ZNF521:XM_018039577.1	"="	chrNC_030831.1	+	31703411	32017145	XM_018039577.1	8	4968	MSTRG.13487	ZNF521	GO:0003676(nucleic acid binding);GO:0005634(nucleus);GO:0019904(protein domain specific binding);GO:0046872(metal ion binding);GO:0048663(neuron fate commitment)	04120(Ubiquitin mediated proteolysis)	K03364	NA	hypothetical protein	2.44263	1.42769	0	2.27529	3.25799	3.46309	0.473118	-1.07973	0.0479996	0.427978	down	yes
PTPN2:XM_018039610.1	"="	chrNC_030831.1	-	43436686	43502637	XM_018039610.1	11	1783	MSTRG.13570	PTPN2	GO:0004725(protein tyrosine phosphatase activity);GO:0005178(integrin binding);GO:0005634(nucleus);GO:0005783(endoplasmic reticulum);GO:0005793(endoplasmic reticulum-Golgi intermediate compartment);GO:0005886(plasma membrane);GO:0008285(negative regulation of cell proliferation);GO:0008286(insulin receptor signaling pathway);GO:0010804(negative regulation of tumor necrosis factor-mediated signali…	04630(Jak-STAT signaling pathway)	K18026	EC:3.1.3.48	protein tyrosine phosphatase, non-receptor type 2	7.22787	7.20629	6.04264	1.07773	0.311111	1.69202	3.98795	1.99565	0.0115631	0.253844	up	yes
LOC102181552:XM_005697318.2	"="	chrNC_030831.1	+	62260091	62276740	XM_005697318.2	8	2024	MSTRG.13652	LOC102181552	GO:0004867(serine-type endopeptidase inhibitor activity);GO:0005615(extracellular space);GO:0010951(negative regulation of endopeptidase activity);GO:0043066(negative regulation of apoptotic process)	04610(Complement and coagulation cascades)	K19821	NA	plasminogen activator inhibitor 2	456.041	426.702	230.326	137.974	126.548	141.643	2.49939	1.32158	0.00673575	0.213544	up	yes
BFAR:XM_005697517.3	"="	chrNC_030832.1	+	13425443	13455086	XM_005697517.3	8	2654	MSTRG.13871	BFAR	GO:0005783(endoplasmic reticulum);GO:0008270(zinc ion binding);GO:0016021(integral component of membrane);GO:0030674(protein binding, bridging);GO:0042787(protein ubiquitination involved in ubiquitin-dependent protein catabolic process);GO:0043066(negative regulation of apoptotic process);GO:0043161(proteasome-mediated ubiquitin-dependent protein catabolic process);GO:0051865(protein autoubiquiti…	NA	NA	NA	NA	1.95113	4.75261	16.9828	2.21865	2.93369	2.85526	2.08972	1.06331	0.0154798	0.283041	up	yes
CDR2:XM_018040937.1	"="	chrNC_030832.1	-	19947524	19975021	XM_018040937.1	5	2746	MSTRG.13925	CDR2	GO:0005737(cytoplasm)	NA	NA	NA	NA	5.53593	13.428	15.2934	3.50693	3.4848	3.36728	2.76306	1.46627	0.00470267	0.190712	up	yes
TGFB1I1:XM_018040642.1	"="	chrNC_030832.1	+	27380591	27386711	XM_018040642.1	11	1848	MSTRG.14047	TGFB1I1	GO:0003713(transcription coactivator activity);GO:0005737(cytoplasm);GO:0005856(cytoskeleton);GO:0005925(focal adhesion);GO:0008270(zinc ion binding);GO:0010718(positive regulation of epithelial to mesenchymal transition);GO:0016055(Wnt signaling pathway);GO:0016331(morphogenesis of embryonic epithelium);GO:0016363(nuclear matrix);GO:0030511(positive regulation of transforming growth factor beta …	04370(VEGF signaling pathway);04810(Regulation of actin cytoskeleton);04510(Focal adhesion)	K05760	NA	paxillin a	3.28784	1.80969	1.65632	5.09215	5.1536	5.69143	0.487284	-1.03716	0.00404108	0.184989	down	yes
TPST1:XM_018040970.1	"="	chrNC_030832.1	+	27925429	28016645	XM_018040970.1	6	2063	MSTRG.14066	TPST1	GO:0005794(Golgi apparatus);GO:0006478(peptidyl-tyrosine sulfation);GO:0008476(protein-tyrosine sulfotransferase activity)	NA	NA	NA	NA	0	0	0	13.2391	14.491	15.3275	0.0653691	-3.93525	1.01e-05	0.0241415	down	yes
TMEM248:XM_005697763.3	"="	chrNC_030832.1	+	28131282	28144619	XM_005697763.3	6	5575	MSTRG.14069	TMEM248	GO:0016021(integral component of membrane)	NA	NA	NA	NA	8.43497	3.96892	1.541	11.9835	17.9481	10.0097	0.321974	-1.63498	0.00971826	0.240141	down	yes
GTF2I:XM_018040485.1	"="	chrNC_030832.1	-	32586433	32668640	XM_018040485.1	34	4512	MSTRG.14086	GTF2I	GO:0000981(RNA polymerase II transcription factor activity, sequence-specific DNA binding);GO:0003677(DNA binding);GO:0005654(nucleoplasm);GO:0005737(cytoplasm);GO:0007275(multicellular organism development);GO:0006357(regulation of transcription from RNA polymerase II promoter);GO:0014886(transition between slow and fast fiber);GO:0016020(membrane);GO:0016525(negative regulation of angiogenesis)…	03022(Basal transcription factors);04022(cGMP - PKG signaling pathway);05168(Herpes simplex infection)	K03121	NA	general transcription factor IIi	3.15036	2.42731	3.24158	7.35161	10.1998	5.8449	0.454221	-1.13853	0.0232511	0.327013	down	yes
TAF6:XM_018039870.1	"="	chrNC_030832.1	+	37212029	37219371	XM_018039870.1	15	2756	MSTRG.14198	TAF6	GO:0003677(DNA binding);GO:0003700(transcription factor activity, sequence-specific DNA binding);GO:0005669(transcription factor TFIID complex);GO:0005737(cytoplasm);GO:0006367(transcription initiation from RNA polymerase II promoter);GO:0008285(negative regulation of cell proliferation);GO:0033276(transcription factor TFTC complex);GO:0045786(negative regulation of cell cycle);GO:0046982(protein…	03022(Basal transcription factors);05168(Herpes simplex infection)	K03131	NA	TAF6 RNA polymerase II, TATA box binding protein (TBP)-associated factor, 80kDa	0.837422	2.80363	2.03178	0.206445	0.156407	0.199813	2.41764	1.2736	0.0160691	0.286896	up	yes
TAF6:XM_018039871.1	"="	chrNC_030832.1	+	37212042	37219371	XM_018039871.1	15	2299	MSTRG.14198	TAF6	GO:0003677(DNA binding);GO:0003700(transcription factor activity, sequence-specific DNA binding);GO:0005669(transcription factor TFIID complex);GO:0005737(cytoplasm);GO:0006367(transcription initiation from RNA polymerase II promoter);GO:0008285(negative regulation of cell proliferation);GO:0033276(transcription factor TFTC complex);GO:0045786(negative regulation of cell cycle);GO:0046982(protein…	03022(Basal transcription factors);05168(Herpes simplex infection)	K03131	NA	TAF6 RNA polymerase II, TATA box binding protein (TBP)-associated factor, 80kDa	8.31203	3.10915	4.22795	11.5355	10.1714	9.11725	0.497583	-1.00699	0.0372422	0.388783	down	yes
ACTB:NM_001314342.1	"="	chrNC_030832.1	+	39659508	39661465	NM_001314342.1	5	1147	MSTRG.14264	ACTB	GO:0005856(cytoskeleton);GO:0005886(plasma membrane);GO:0005925(focal adhesion);GO:0097433(dense body)	04015(Rap1 signaling pathway);04390(Hippo signaling pathway);04145(Phagosome);04810(Regulation of actin cytoskeleton);04210(Apoptosis);04510(Focal adhesion);04520(Adherens junction);04530(Tight junction);04611(Platelet activation);04670(Leukocyte transendothelial migration);04921(Oxytocin signaling pathway);04919(Thyroid hormone signaling pathway);05205(Proteoglycans in cancer);05410(Hypertrophic…	K05692	NA	actin, beta	69.1249	59.7007	63.8288	19.1368	11.4031	13.8935	4.15703	2.05555	0.00318453	0.175376	up	yes
SPRN:XM_018041273.1	"="	chrNC_030833.1	+	220917	224733	XM_018041273.1	2	3080	MSTRG.14302	SPRN	GO:0003676(nucleic acid binding);GO:0005730(nucleolus);GO:0005829(cytosol);GO:0005886(plasma membrane);GO:0006606(protein import into nucleus);GO:0031225(anchored component of membrane);GO:0031982(vesicle)	NA	NA	NA	NA	0.168451	4.24534	3.48123	0.17111	0.097579	0.105702	2.95309	1.56222	0.0414879	0.402422	up	yes
MKI67:XM_005698601.3	"="	chrNC_030833.1	+	4510843	4540461	XM_005698601.3	15	11262	MSTRG.14324	MKI67	GO:0000775(chromosome, centromeric region);GO:0000793(condensed chromosome);GO:0005730(nucleolus);GO:0005737(cytoplasm);GO:0007126(meiotic nuclear division);GO:0008022(protein C-terminus binding);GO:0016020(membrane);GO:0044822(poly(A) RNA binding);GO:0072574(hepatocyte proliferation)	05014(Amyotrophic lateral sclerosis (ALS))	K04574	NA	neurofilament, heavy polypeptide	2.13738	1.00797	0	2.96655	3.12924	2.62349	0.43741	-1.19294	0.00323788	0.176373	down	yes
BUB3:XM_018041573.1	"="	chrNC_030833.1	-	9070572	9082657	XM_018041573.1	8	2654	MSTRG.14350	BUB3	GO:0000070(mitotic sister chromatid segregation);GO:0000090(mitotic anaphase);GO:0000236(mitotic prometaphase);GO:0000776(kinetochore);GO:0000777(condensed chromosome kinetochore);GO:0005515(protein binding);GO:0005654(nucleoplasm);GO:0005829(cytosol);GO:0007062(sister chromatid cohesion);GO:0007094(mitotic spindle assembly checkpoint);GO:0008608(attachment of spindle microtubules to kinetochore)…	04110(Cell cycle);05166(HTLV-I infection)	K02180	NA	BUB3, mitotic checkpoint protein	7.18438	7.38503	4.4528	2.93628	2.31564	2.01664	2.05419	1.03857	0.00815468	0.226811	up	yes
SFXN3:XM_013975178.2	"="	chrNC_030833.1	-	29805091	29812297	XM_013975178.2	12	1881	MSTRG.14465	SFXN3	GO:0015075(ion transmembrane transporter activity);GO:0016021(integral component of membrane);GO:0031966(mitochondrial membrane);GO:0034220(ion transmembrane transport);GO:0055072(iron ion homeostasis)	04120(Ubiquitin mediated proteolysis)	K03351	NA	sideroflexin 123	3.93736	5.23611	2.74633	21.0229	9.61666	19.2391	0.284409	-1.81396	0.0257748	0.338441	down	yes
MARVELD1:XM_018041312.1	"="	chrNC_030833.1	-	32742888	32747282	XM_018041312.1	2	2880	MSTRG.14496	MARVELD1	GO:0016021(integral component of membrane)	NA	NA	NA	NA	11.715	7.66288	11.1043	48.7938	48.6463	48.5308	0.220487	-2.18123	0.00162781	0.143046	down	yes
HELLS:XM_005698236.2	"="	chrNC_030833.1	-	35557819	35594336	XM_005698236.2	22	3121	MSTRG.14521	HELLS	GO:0001655(urogenital system development);GO:0003682(chromatin binding);GO:0005524(ATP binding);GO:0005634(nucleus);GO:0005721(pericentric heterochromatin);GO:0006306(DNA methylation);GO:0006346(methylation-dependent chromatin silencing);GO:0010216(maintenance of DNA methylation);GO:0031508(pericentric heterochromatin assembly);GO:0046651(lymphocyte proliferation);GO:2001243(negative regulation o…	04550(Signaling pathways regulating pluripotency of stem cells)	K14439	EC:3.6.4.12	SWI/SNF-related, matrix-associated actin-dependent regulator of chromatin, subfamily a, containing DEAD/H box 1	20.8889	20.9395	18.1513	9.56078	8.55396	9.57707	2.03193	1.02285	0.00073235	0.113428	up	yes
TBC1D12:XM_018041554.1	"="	chrNC_030833.1	-	35600390	35645676	XM_018041554.1	12	3066	MSTRG.14522	TBC1D12	GO:0005096(GTPase activator activity);GO:0005776(autophagosome);GO:0006886(intracellular protein transport);GO:0017137(Rab GTPase binding);GO:0031338(regulation of vesicle fusion);GO:0055037(recycling endosome);GO:2000785(regulation of autophagosome assembly)	04931(Insulin resistance)	K17902	NA	uncharacterized LOC101741500	0.000931	0.139546	2.85804	4.53081	3.19028	4.97652	0.346835	-1.52768	0.0322763	0.365415	down	yes
ANKRD22:XM_005698188.3	"="	chrNC_030833.1	+	40821243	40851286	XM_005698188.3	6	1559	MSTRG.14561	ANKRD22	GO:0016021(integral component of membrane)	04144(Endocytosis)	K12488	NA	arf-GAP with SH3 domain	2.71367	3.93841	4.90804	1.30848	1.26116	1.51137	2.09043	1.0638	0.000138677	0.0737246	up	yes
C27H8orf4:XM_005698882.3	"="	chrNC_030834.1	-	10355024	10356351	XM_005698882.3	1	1328	MSTRG.14625	C27H8orf4	GO:0002264(endothelial cell activation involved in immune response);GO:0005112(Notch binding);GO:0005730(nucleolus);GO:0005737(cytoplasm);GO:0016607(nuclear speck);GO:0034605(cellular response to heat);GO:0042346(positive regulation of NF-kappaB import into nucleus);GO:0043620(regulation of DNA-templated transcription in response to stress);GO:0045746(negative regulation of Notch signaling pathwa…	NA	NA	NA	NA	7.43926	6.68449	6.62538	2.39821	0	0	5.12663	2.35801	0.0379723	0.39174	up	yes
TNKS:XM_013975432.2	"="	chrNC_030834.1	-	19958922	20112234	XM_013975432.2	28	8947	MSTRG.14682	TNKS	GO:0000209(protein polyubiquitination);GO:0000781(chromosome, telomeric region);GO:0000784(nuclear chromosome, telomeric region);GO:0003950(NAD+ ADP-ribosyltransferase activity);GO:0005794(Golgi apparatus);GO:0005829(cytosol);GO:0006471(protein ADP-ribosylation);GO:0008270(zinc ion binding);GO:0016055(Wnt signaling pathway);GO:0018105(peptidyl-serine phosphorylation);GO:0018107(peptidyl-threonine…	05205(Proteoglycans in cancer)	K10380	NA	ankyrin 3, node of Ranvier (ankyrin G)	0.365277	0.426388	0.264912	2.44679	1.78914	1.21106	0.482091	-1.05262	0.0151406	0.281446	down	yes
LOC108634097:XR_001917374.1	"="	chrNC_030834.1	+	28368545	28369213	XR_001917374.1	1	669	MSTRG.14713	LOC108634097	GO:0005634(nucleus);GO:0046872(metal ion binding)	04010(MAPK signaling pathway);04012(ErbB signaling pathway);04350(TGF-beta signaling pathway);04370(VEGF signaling pathway);04068(FoxO signaling pathway);04150(mTOR signaling pathway);04810(Regulation of actin cytoskeleton);04114(Oocyte meiosis);04510(Focal adhesion);04520(Adherens junction);04540(Gap junction);04620(Toll-like receptor signaling pathway);04621(NOD-like receptor signaling pathway)…	K04371	EC:2.7.11.24	mitogen-activated protein kinase 2-like	2.73371	0	0	3.68824	4.84819	4.5194	0.2657	-1.91213	0.0174929	0.295549	down	yes
ASCC1:XM_005699172.3	"="	chrNC_030835.1	+	17332916	17447777	XM_005699172.3	11	2034	MSTRG.14874	ASCC1	GO:0003723(RNA binding);GO:0005667(transcription factor complex);GO:0006355(regulation of transcription, DNA-templated)	NA	NA	NA	NA	5.54742	2.87184	3.0548	8.06551	7.7013	8.43548	0.499674	-1.00094	0.0087284	0.23242	down	yes
DDX21:XM_005699126.3	"="	chrNC_030835.1	-	20394315	20419612	XM_005699126.3	15	4878	MSTRG.14906	DDX21	GO:0003723(RNA binding);GO:0004004(ATP-dependent RNA helicase activity);GO:0005524(ATP binding);GO:0005634(nucleus);GO:0010501(RNA secondary structure unwinding)	03040(Spliceosome)	K12823	EC:3.6.4.13	GH22580 gene product from transcript GH22580-RA	91.5619	90.9342	90.8904	44.8741	43.6113	22.4019	2.51212	1.32891	0.0351635	0.379257	up	yes
IRF2BP2:XM_013975541.2	"="	chrNC_030835.1	+	37953988	37959378	XM_013975541.2	2	4795	MSTRG.14993	IRF2BP2	GO:0005634(nucleus);GO:0005737(cytoplasm);GO:0006351(transcription, DNA-templated);GO:0006355(regulation of transcription, DNA-templated);GO:0046872(metal ion binding)	04310(Wnt signaling pathway);04330(Notch signaling pathway);04350(TGF-beta signaling pathway);04630(Jak-STAT signaling pathway);04066(HIF-1 signaling pathway);04068(FoxO signaling pathway);04024(cAMP signaling pathway);04110(Cell cycle);04520(Adherens junction);04922(Glucagon signaling pathway);04919(Thyroid hormone signaling pathway);04916(Melanogenesis);04720(Long-term potentiation);05200(Pathw…	K04498	EC:2.3.1.48	CREB-binding protein	5.80386	1.64589	0.096137	7.84966	7.25353	7.0727	0.283783	-1.81714	0.00104105	0.129251	down	yes
SPRTN:XM_005698974.3	"="	chrNC_030835.1	-	41244057	41257410	XM_005698974.3	5	3381	MSTRG.15007	SPRTN	GO:0003677(DNA binding);GO:0004478(methionine adenosyltransferase activity);GO:0005634(nucleus);GO:0005694(chromosome);GO:0006556(S-adenosylmethionine biosynthetic process);GO:0006974(cellular response to DNA damage stimulus);GO:0009411(response to UV);GO:0016607(nuclear speck);GO:0019985(translesion synthesis);GO:0031398(positive regulation of protein ubiquitination);GO:0043130(ubiquitin binding…	00230(Purine metabolism);04213(Longevity regulating pathway - multiple species)	K08049	EC:4.6.1.1	GM19503 gene product from transcript GM19503-RA	7.92185	7.13137	8.96554	3.89068	3.1579	3.08447	2.06568	1.04662	0.00444007	0.188095	up	yes
ZDHHC13:XM_018043479.1	"="	chrNC_030836.1	-	25156799	25209022	XM_018043479.1	17	2427	MSTRG.15099	ZDHHC13	GO:0004871(signal transducer activity);GO:0005783(endoplasmic reticulum);GO:0007165(signal transduction);GO:0008270(zinc ion binding);GO:0015095(magnesium ion transmembrane transporter activity);GO:0016021(integral component of membrane);GO:0019706(protein-cysteine S-palmitoyltransferase activity);GO:0030660(Golgi-associated vesicle membrane);GO:0043123(positive regulation of I-kappaB kinase/NF-k…	00310(Lysine degradation)	K11420	EC:2.1.1.43	GH24232 gene product from transcript GH24232-RA	1.78874	1.94768	1.14199	0.211881	0.184472	0.421639	2.0204	1.01464	0.00805421	0.225613	up	yes
PUS3:XM_005699604.3	"="	chrNC_030836.1	-	28591028	28598635	XM_005699604.3	6	1871	MSTRG.15123	PUS3	GO:0003723(RNA binding);GO:0009982(pseudouridine synthase activity);GO:0031119(tRNA pseudouridine synthesis)	04110(Cell cycle);04114(Oocyte meiosis);04914(Progesterone-mediated oocyte maturation)	K06633	EC:2.7.11.1	membrane-associated tyrosine- and threonine-specific cdc2-inhibitory kinase-like	2.68081	1.27207	2.07933	0.826857	0.306988	0	2.15927	1.11054	0.0473554	0.426137	up	yes
AHNAK:XM_018042688.1	"="	chrNC_030836.1	-	41207580	41238044	XM_018042688.1	6	17022	MSTRG.15179	AHNAK	GO:0005634(nucleus);GO:0005765(lysosomal membrane);GO:0005829(cytosol);GO:0005925(focal adhesion);GO:0015629(actin cytoskeleton);GO:0030315(T-tubule);GO:0043034(costamere);GO:0043484(regulation of RNA splicing);GO:0044291(cell-cell contact zone);GO:0044548(S100 protein binding);GO:0044822(poly(A) RNA binding);GO:0045121(membrane raft);GO:0051259(protein oligomerization);GO:0070062(extracellular e…	NA	NA	NA	NA	62.7044	107.618	102.368	155.466	221.465	207.13	0.480635	-1.05699	0.0140986	0.273465	down	yes
GANAB:XM_005699778.3	"="	chrNC_030836.1	-	41297501	41313703	XM_005699778.3	25	3924	MSTRG.15187	GANAB	GO:0004553(hydrolase activity, hydrolyzing O-glycosyl compounds);GO:0005975(carbohydrate metabolic process);GO:0016020(membrane);GO:0017177(glucosidase II complex);GO:0030246(carbohydrate binding);GO:0044822(poly(A) RNA binding);GO:0070062(extracellular exosome)	00510(N-Glycan biosynthesis);04141(Protein processing in endoplasmic reticulum)	K05546	EC:3.2.1.84	glucosidase, alpha; neutral AB	6.36722	4.25732	9.37698	18.7571	21.2201	16.6294	0.380487	-1.39408	0.0224809	0.322118	down	yes
FAM89B:XM_018043458.1	"="	chrNC_030836.1	+	44170943	44172674	XM_018043458.1	2	1358	MSTRG.15280	FAM89B	GO:0001222(transcription corepressor binding);GO:0005737(cytoplasm);GO:0030512(negative regulation of transforming growth factor beta receptor signaling pathway);GO:0060392(negative regulation of SMAD protein import into nucleus)	NA	NA	NA	NA	0	0	0	2.40911	0.894562	0.844715	0.433806	-1.20488	0.0355424	0.381396	down	yes
BANF1:XM_005699911.3	"="	chrNC_030836.1	+	44502728	44504279	XM_005699911.3	3	789	MSTRG.15303	BANF1	GO:0003677(DNA binding);GO:0005654(nucleoplasm);GO:0005694(chromosome);GO:0005737(cytoplasm);GO:0015074(DNA integration);GO:0070062(extracellular exosome)	NA	NA	NA	NA	0.042444	0.559258	2.4079	3.019	4.43167	3.69492	0.410852	-1.28331	0.00639937	0.210115	down	yes
YIF1A:XM_013976041.1	"="	chrNC_030836.1	-	44741693	44745772	XM_013976041.1	7	1012	MSTRG.15310	YIF1A	GO:0005794(Golgi apparatus);GO:0005815(microtubule organizing center);GO:0016021(integral component of membrane);GO:0043231(intracellular membrane-bounded organelle);GO:0000139(Golgi membrane);GO:0005789(endoplasmic reticulum membrane);GO:0005793(endoplasmic reticulum-Golgi intermediate compartment);GO:0015031(protein transport);GO:0016192(vesicle-mediated transport)	NA	NA	NA	NA	5.86903	5.93	6.08811	16.8462	16.5738	17.5804	0.3879	-1.36624	1.56e-05	0.0304528	down	yes
YIF1A:XM_005699918.3	"="	chrNC_030836.1	-	44741693	44745782	XM_005699918.3	8	1178	MSTRG.15310	YIF1A	GO:0005794(Golgi apparatus);GO:0005815(microtubule organizing center);GO:0016021(integral component of membrane);GO:0043231(intracellular membrane-bounded organelle);GO:0000139(Golgi membrane);GO:0005789(endoplasmic reticulum membrane);GO:0005793(endoplasmic reticulum-Golgi intermediate compartment);GO:0015031(protein transport);GO:0016192(vesicle-mediated transport)	NA	NA	NA	NA	49.0372	40.4362	43.6161	9.02721	4.8279	3.28581	7.026	2.8127	0.0059937	0.204595	up	yes
PIDD1:XM_018042711.1	"="	chrNC_030836.1	+	45711613	45717588	XM_018042711.1	16	3441	MSTRG.15348	PIDD1	GO:0005634(nucleus);GO:0005794(Golgi apparatus);GO:0006919(activation of cysteine-type endopeptidase activity involved in apoptotic process);GO:0006977(DNA damage response, signal transduction by p53 class mediator resulting in cell cycle arrest);GO:0043066(negative regulation of apoptotic process);GO:1902043(positive regulation of extrinsic apoptotic signaling pathway via death domain receptors)	04064(NF-kappa B signaling pathway);04210(Apoptosis);04115(p53 signaling pathway)	K10130	NA	p53-induced death domain protein 1	0.358543	0	0	2.14716	1.07775	0.810474	0.471582	-1.08442	0.0236116	0.328625	down	yes
SLC25A22:XM_018042714.1	"="	chrNC_030836.1	+	45719744	45724798	XM_018042714.1	10	2553	MSTRG.15349	SLC25A22	GO:0003735(structural constituent of ribosome);GO:0005313(L-glutamate transmembrane transporter activity);GO:0005654(nucleoplasm);GO:0005743(mitochondrial inner membrane);GO:0006412(translation);GO:0015293(symporter activity);GO:0016021(integral component of membrane);GO:0089711(L-glutamate transmembrane transport)	NA	NA	NA	NA	3.2561	3.0328	3.26475	0	0.719112	1.37175	2.65134	1.40672	0.042846	0.408125	up	yes
OGT:XM_013976398.2	"="	chrNW_017189516.1	-	10304278	10343953	XM_013976398.2	22	4197	MSTRG.15473	OGT	GO:0000123(histone acetyltransferase complex);GO:0005547(phosphatidylinositol-3,4,5-trisphosphate binding);GO:0005829(cytosol);GO:0005886(plasma membrane);GO:0006110(regulation of glycolytic process);GO:0006493(protein O-linked glycosylation);GO:0006915(apoptotic process);GO:0008047(enzyme activator activity);GO:0016262(protein N-acetylglucosaminyltransferase activity);GO:0030854(positive regulat…	00514(Other types of O-glycan biosynthesis);04931(Insulin resistance)	K09667	EC:2.4.1.255	O-linked N-acetylglucosamine (GlcNAc) transferase	1.01717	1.82275	1.68568	4.1987	5.436	2.98488	0.49433	-1.01645	0.0316383	0.364048	down	yes
XG:XM_018043744.1	"="	chrNW_017189516.1	-	65570270	65593922	XM_018043744.1	12	4298	MSTRG.15663	XG	GO:0005887(integral component of plasma membrane)	NA	NA	NA	NA	2.84405	3.65116	2.43839	7.61191	7.62695	5.46228	0.498811	-1.00343	0.0167031	0.29092	down	yes
ZNF75D:XM_005700408.3	"="	chrNW_017189517.1	-	19995876	20007649	XM_005700408.3	6	1982	MSTRG.15712	ZNF75D	GO:0003700(transcription factor activity, sequence-specific DNA binding);GO:0005634(nucleus);GO:0006355(regulation of transcription, DNA-templated);GO:0043565(sequence-specific DNA binding);GO:0006351(transcription, DNA-templated);GO:0046872(metal ion binding)	04722(Neurotrophin signaling pathway)	K12458	NA	zinc finger protein 274	1.56752	3.52377	6.08296	8.55432	15.0447	16.7369	0.337331	-1.56776	0.00573687	0.202089	down	yes
PDCD1:XM_013963098.2	"="	chrNW_017189568.1	-	59965	62632	XM_013963098.2	4	1573	MSTRG.15878	PDCD1	GO:0002644(negative regulation of tolerance induction);GO:0009897(external side of plasma membrane);GO:0016021(integral component of membrane);GO:0043066(negative regulation of apoptotic process);GO:0070234(positive regulation of T cell apoptotic process)	04514(Cell adhesion molecules (CAMs));04660(T cell receptor signaling pathway)	K06744	NA	programmed cell death 1	0.862714	1.41735	0.65191	4.67066	2.54178	3.19089	0.440343	-1.1833	0.0260262	0.340295	down	yes
LOC108634607:XM_018044650.1	"="	chrNW_017189669.1	+	7032	18394	XM_018044650.1	4	2903	MSTRG.15968	LOC108634607	GO:0005911(cell-cell junction);GO:0007010(cytoskeleton organization);GO:0008360(regulation of cell shape);GO:0016477(cell migration);GO:0030139(endocytic vesicle)	04144(Endocytosis)	K12470	NA	SH3-domain kinase binding protein 1	10.3461	1.95978	1.88199	10.0724	10.1728	9.9796	0.376001	-1.41119	0.0283075	0.350253	down	yes
MIR1306:NR_129575.1	"="	chrNW_017189851.1	+	613476	613578	NR_129575.1	1	103	MSTRG.16048	MIR1306	GO:0003725(double-stranded RNA binding);GO:0004525(ribonuclease III activity);GO:0005654(nucleoplasm);GO:0005730(nucleolus);GO:0005737(cytoplasm);GO:0015630(microtubule cytoskeleton);GO:0020037(heme binding);GO:0031053(primary miRNA processing);GO:0042803(protein homodimerization activity);GO:0046872(metal ion binding);GO:0070877(microprocessor complex);GO:0070878(primary miRNA binding);GO:007209…	NA	NA	NA	NA	4.85858	3.33673	1.44674	0	0	0	3.73291	1.9003	0.000749571	0.113722	up	yes
LOC108634775:XM_018045014.1	"="	chrNW_017190004.1	-	13498	18526	XM_018045014.1	9	3001	MSTRG.16109	LOC108634775	GO:0006355(regulation of transcription, DNA-templated);GO:0016021(integral component of membrane)	NA	NA	NA	NA	2.15502	1.07017	3.24696	90.0645	123.321	115.052	0.0282356	-5.14634	0.000710476	0.113428	down	yes
CMC4:XM_018045040.1	"="	chrNW_017190062.1	+	119030	131055	XM_018045040.1	3	932	MSTRG.16116	CMC4	GO:0005739(mitochondrion)	04151(PI3K-Akt signaling pathway)	NA	NA	NA	0.651445	0.71886	1.37567	2.58135	2.50463	5.04781	0.460485	-1.11877	0.0288415	0.352155	down	yes
LOC108634845:XM_018045203.1	"="	chrNW_017190382.1	-	124	3454	XM_018045203.1	6	2438	MSTRG.16177	LOC108634845	GO:0003674(molecular_function);GO:0005739(mitochondrion);GO:0043457(regulation of cellular respiration)	04611(Platelet activation);04974(Protein digestion and absorption);04933(AGE-RAGE signaling pathway in diabetic complications);05146(Amoebiasis)	K19720	NA	collagen alpha-1(II) chain-like	0.889182	1.41658	3.04203	2.93782	7.28346	6.13375	0.456583	-1.13105	0.04291	0.408345	down	yes
LOC108635079:XM_018045374.1	"="	chrNW_017202952.1	-	8351	10649	XM_018045374.1	4	1908	MSTRG.16236	LOC108635079	NA	NA	NA	NA	NA	1.42589	1.66168	1.35229	19.2981	5.10483	25.4262	0.166844	-2.58343	0.0423909	0.406291	down	yes
LOC108635081:XM_018045376.1	"="	chrNW_017202952.1	+	11815	13913	XM_018045376.1	1	2099	MSTRG.16238	LOC108635081	GO:0003674(molecular_function);GO:0005575(cellular_component);GO:0008150(biological_process)	NA	NA	NA	NA	42.4022	25.8467	51.8507	96.9052	142.868	194.074	0.287836	-1.79668	0.0287394	0.351618	down	yes
LOC108635142:XM_018045411.1	"="	chrNW_017208123.1	-	719	3508	XM_018045411.1	5	1875	MSTRG.16261	LOC108635142	NA	NA	NA	NA	NA	0.563655	0.432975	0.732634	6.9116	6.8559	12.5047	0.168917	-2.56561	0.00337282	0.17638	down	yes
LOC108635404:XM_018045559.1	"="	chrNW_017215238.1	-	294	4546	XM_018045559.1	7	3147	MSTRG.16335	LOC108635404	GO:0003674(molecular_function);GO:0005739(mitochondrion);GO:0043457(regulation of cellular respiration)	04611(Platelet activation);04974(Protein digestion and absorption);04933(AGE-RAGE signaling pathway in diabetic complications);05146(Amoebiasis)	K19720	NA	collagen alpha-1(II) chain-like	4.58505	3.80894	5.65724	15.428	25.4196	31.4905	0.238117	-2.07026	0.00926112	0.235678	down	yes
