# Supplementary material for: Genome-wide analysis of circular RNAs in goat skin fibroblast cells in response to Orf virus infection
Source: PeerJ. 2019 Jan 22;7:e6267. doi: 10.7717/peerj.6267 (PMC6346991; doi:10.7717/peerj.6267)
Supplement: Table S6 [file peerj-07-6267-s008.xlsx]

## Sheet: Sheet1
Table S6: Differentially expressed miRNAs in OV samples vs GSF samples( p<0.05)
Index	miR_name	miR_seq	up/down	fold_change(OV(mean)/GSF(mean))	log2(fold_change)	pvalue(t_test)	GSF(mean)	OV(mean)	GSF/GSF_1(norm)	GSF/GSF_2(norm)	GSF/GSF_3(norm)	OV/OV_1(norm)	OV/OV_2(norm)	OV/OV_3(norm)	GSF/GSF_1(raw)	GSF/GSF_2(raw)	GSF/GSF_3(raw)	OV/OV_1(raw)	OV/OV_2(raw)	OV/OV_3(raw)	Expression level
1	hsa-miR-152-5p	AGGTTCTGTGATACACTCCGACT	up	1.56571	0.646814	0.000558629	231.657	362.706	244.083	220.067	230.82	376.01	344.556	367.552	354	145	205	475	477	259	middle
2	chi-miR-92a-5p	AGGTTGGGATCAGTTGCAATGCT	up	1.64579	0.718783	0.00130132	79.645	131.079	86.8769	74.3676	77.6906	122.698	131.466	139.074	126	49	69	155	182	98	middle
3	chi-miR-27a-5p	AGGGCTTAGCTGCTTGTGAGCA	up	1.38612	0.471055	0.00285091	1929.45	2674.45	1835.45	2083.81	1869.08	2761.9	2650.27	2611.18	2662	1373	1660	3489	3669	1840	middle
4	chi-miR-26b-3p	CCTGTTCTCCATTACTTGGCTC	up	1.51775	0.601935	0.00420201	113.036	171.561	104.804	113.828	120.477	169.403	184.919	160.361	152	75	107	214	256	113	middle
5	hsa-miR-1277-5p_L-3	TATATATATATATGTACGTAT	up	1.42778	0.51377	0.00682467	405.624	579.141	437.832	370.32	408.72	591.326	530.198	615.898	635	244	363	747	734	434	middle
6	chi-miR-1306-5p_R+1	CCACCTCCCCTGCAAACGTCCA	down	0.860067	-0.217479	0.00778664	598.51	514.759	592.28	622.26	580.99	513.749	535.254	495.273	859	410	516	649	741	349	middle
7	chi-miR-491-3p	CTTATGCAAGATTCCCTTCTAC	down	0.765378	-0.385756	0.00839	110.424	84.5161	112.388	110.793	108.091	91.0341	81.6245	80.8899	163	73	96	115	113	57	middle
8	chi-let-7c-3p	CTGTACAACCTTCTAGCTTTCC	down	0.47018	-1.08871	0.00957804	102.342	48.1194	110.32	107.757	88.9501	49.0793	51.2862	43.9927	160	71	79	62	71	31	middle
9	PC-3p-8215_174	AGATACCGCAGCTAGGAATAA	down	0.430047	-1.21743	0.0109493	39.4908	16.9829	40.6805	44.0135	33.7785	22.9564	18.0585	9.93384	59	29	30	29	25	7	middle
10	mmu-mir-3535-p3	TAGATAGTCAAGTTCTGATC	down	0.123959	-3.01207	0.0120579	11.6545	1.44468	9.65299	15.1771	10.1336	0	4.33404	0	14	10	9	0	6	0	middle
11	hsa-miR-16-1-3p_R+1	CCAGTATTAACTGTGCTGCTGAA	up	1.88605	0.915371	0.0125945	229.584	433.007	277.179	159.359	252.213	468.628	452.908	377.486	402	105	224	592	627	266	middle
12	hsa-miR-222-5p_L+2R-1	GGCTCAGTAGCCAGTGTAGATCC	up	1.94108	0.956861	0.0129054	1353.49	2627.23	1656.87	1080.61	1322.99	2557.66	2698.66	2625.37	2403	712	1175	3231	3736	1850	middle
13	bta-miR-92b	TATTGCACTCGTCCCGGCCTCC	down	0.850162	-0.23419	0.0133007	1628.02	1384.08	1550.68	1646.71	1686.67	1360.76	1368.11	1423.38	2249	1085	1498	1719	1894	1003	middle
14	bta-mir-2285e-2-p3_1ss18TC	AAAAACCTGAACGAACTCTTTG	down	0.561323	-0.833097	0.0165068	11.018	6.18468	9.65299	12.1417	11.2595	7.12441	4.33404	7.0956	14	8	10	9	6	5	middle
15	chi-miR-2335	GATAATGATGACTAACTGAAT	down	0.272836	-1.87389	0.0174727	18.4963	5.04647	19.9955	19.7302	15.7633	7.91601	7.22341	0	29	13	14	10	10	0	middle
16	chi-miR-145-3p_L+2R-1	GGATTCCTGGAAATACTGTTCT	down	0.858167	-0.22067	0.0176868	9887.88	8485.45	9890.87	10320.4	9452.35	8263.52	8191.34	9001.48	14345	6800	8395	10439	11340	6343	middle
17	hsa-mir-4443-p5_1ss1GC	CGGTTGGAGGCGTGGGTT	down	0.163854	-2.60952	0.0179908	9.66227	1.5832	8.96349	12.1417	7.88165	4.74961	0	0	13	8	7	6	0	0	middle
18	chi-miR-671-3p	TCCGGTTCTCAGGGCTCCACC	down	0.576545	-0.794496	0.0191263	176.322	101.657	162.722	201.855	164.389	107.658	123.52	73.7943	236	133	146	136	171	52	middle
19	chi-miR-378-3p	ACTGGACTTGGAGTCAGAAGGC	down	0.964487	-0.0521662	0.0199922	18418.5	17764.4	18446.9	18622.3	18186.3	17932.1	17532.7	17828.4	26754	12270	16152	22653	24272	12563	high
20	mmu-miR-26a-2-3p_1ss4GA	CCTATTCTTGATTACTTGTTTC	up	1.31832	0.398696	0.0222007	137.233	180.917	119.283	142.664	149.751	189.984	166.861	185.905	173	94	133	240	231	131	middle
21	bta-miR-1246_R+1	AATGGATTTTTGGAGCAGGG	down	0.513366	-0.961941	0.022608	4.99567	2.56461	5.17125	5.31197	4.5038	1.979	2.16702	3.5478	7.5	3.5	4	2.5	3	2.5	low
22	chi-miR-27b-5p_R+1	AGAGCTTAGCTGATTGGTGAACA	up	1.15127	0.203223	0.0228911	1565.18	1801.95	1594.12	1507.08	1594.35	1791.39	1721.34	1893.11	2312	993	1416	2263	2383	1334	middle
23	bta-mir-6123-p3_1ss15AG	CCTTTGAGCTGGGAGGGGAAGC	up	7.07078	2.82187	0.0234466	1.14917	8.12549	3.4475	0	0	7.91601	7.94575	8.51472	5	0	0	10	11	6	low
24	chi-miR-148a-5p	AAAGTTCTGAGACACTCCGACT	up	1.46517	0.551065	0.0238835	515.548	755.363	461.275	619.224	466.143	804.266	769.293	692.531	669	408	414	1016	1065	488	middle
25	efu-mir-9277-p5_1ss7CT_2	TGGGGTTTCCCCGCGCAGGT	down	0.271869	-1.87902	0.0246366	24.4038	6.63463	24.1325	26.5599	22.519	8.70761	11.1963	0	35	17.5	20	11	15.5	0	middle
26	efu-mir-9277-p5_1ss7CT_1	TGGGGTTTCCCCGCGCAGG	down	0.271869	-1.87902	0.0246366	24.4038	6.63463	24.1325	26.5599	22.519	8.70761	11.1963	0	35	17.5	20	11	15.5	0	middle
27	chi-miR-125b-3p_R+1	ACAAGTCAGGCTCTTGGGACCT	down	0.771001	-0.375195	0.0246852	860.734	663.627	812.23	933.39	836.581	683.152	642.161	665.567	1178	615	743	863	889	469	middle
28	bta-miR-132	TAACAGTCTACAGCCATGGTCG	up	1.18475	0.24458	0.0250996	1144.66	1356.13	1079.76	1233.9	1120.32	1384.51	1301.66	1382.22	1566	813	995	1749	1802	974	middle
29	PC-5p-406_14064	GAGGGTTTGGGTTTGGTCGTGGGA	up	1.55382	0.635821	0.0252798	3453.43	5366.01	3745.36	2700	3914.93	5372.59	4677.16	6048.29	5432	1779	3477	6787	6475	4262	middle
30	PC-5p-2253_1210	ATAAGTTCATTCGGAGTTGTCC	down	0.885419	-0.175567	0.0274087	397.181	351.671	401.289	400.675	389.579	336.43	349.613	368.971	582	264	346	425	484	260	middle
31	bta-miR-2387_R+1	TGGAAGGCCTGGCTTTGCAGCGT	down	0.760623	-0.394746	0.0279445	356.669	271.291	339.234	383.98	346.793	284.976	296.16	232.736	492	253	308	360	410	164	middle
32	chi-miR-423-3p	AGCTCGGTCTGAGGCCCCTCAGT	up	1.07951	0.110376	0.0280792	19205.5	20732.5	19383.9	18585.8	19646.7	20759.7	20501.5	20936.3	28113	12246	17449	26225	28382	14753	high
33	bta-let-7a-3p_R+1	CTATACAATCTACTGTCTTTCT	up	1.30188	0.380596	0.0283968	2467.39	3212.25	2405.66	2209.78	2786.73	3247.94	2963.04	3425.76	3489	1456	2475	4103	4102	2414	middle
34	chi-miR-20a-3p_L-1R+2	CTGCATTATGAGCACTTAAAGT	up	1.4737	0.559441	0.0287248	128.593	189.508	132.384	109.275	144.122	185.235	167.583	215.706	192	72	128	234	232	152	middle
35	bta-miR-744	TGCGGGGCTAGGGCTAACAGCA	down	0.863112	-0.21238	0.031345	1032.46	891.127	969.436	1063.91	1064.02	868.386	915.206	889.788	1406	701	945	1097	1267	627	middle
36	bta-miR-1343-5p	TGGGGAGCGGCCCCCGGGCGGG	down	0.249767	-2.00134	0.031738	14.2357	3.55562	19.306	12.1417	11.2595	6.33281	4.33404	0	28	8	10	8	6	0	middle
37	hsa-mir-6087-p3	AGGGGCTCTCGCTTCTGGCGCC	down	0.25172	-1.99011	0.0339306	150.654	37.9226	180.649	100.169	171.144	7.91601	87.4032	18.4486	262	66	152	10	121	13	middle
38	chi-miR-1307-3p	ACTCGGCGTGGCGTCGGTCGTGG	down	0.850499	-0.233618	0.0343657	2830.95	2407.72	2821.43	3014.17	2657.24	2305.14	2409.01	2509	4092	1986	2360	2912	3335	1768	middle
39	PC-5p-5127_361	GAGCCGGGGGCAGGCTGTTTT	down	0.519355	-0.945208	0.0374271	104.329	54.1837	83.4294	125.97	103.587	58.5785	61.3989	42.5736	121	83	92	74	85	30	middle
40	PC-3p-10316_124	AATGATGGAGGCACACGGCTCA	down	0.451487	-1.14724	0.037727	50.3417	22.7287	48.265	62.226	40.5342	30.0808	28.1713	9.93384	70	41	36	38	39	7	middle
41	chi-miR-25-5p	AGGCGGAGACTTGGGCAATTGCT	up	1.21216	0.277585	0.0391914	140.56	170.381	126.178	150.253	145.248	157.529	174.806	178.809	183	99	129	199	242	126	middle
42	chi-miR-155-3p	CTCCTACATGTTAGCATTAACA	up	1.30182	0.380534	0.0392213	31.7284	41.3047	35.1645	31.8718	28.1488	45.1212	41.8958	36.8971	51	21	25	57	58	26	middle
43	chi-miR-99b-5p	CACCCGTAGAACCGACCTTGCG	down	0.849194	-0.235834	0.0395794	65722.7	55811.4	60605.6	68451.6	68111	55303.6	53425.8	58704.7	87898	45102	60492	69863	73962	41367	high
44	chi-miR-29c-3p_R+1_1ss10TC	TAGCACCATCTGAAATTGGTTA	down	0.757542	-0.400602	0.0403715	58.4888	44.3077	54.4705	65.2614	55.7345	45.9128	45.1463	41.864	79	43	49.5	58	62.5	29.5	middle
45	mdo-miR-22-5p_R+1_1ss15GA	AGTTCTTCAGTGGCAAGCTTTAC	down	0.505485	-0.984261	0.0409229	13.0171	6.57994	13.79	10.6239	14.6374	4.74961	5.05638	9.93384	20	7	13	6	7	7	middle
46	chi-miR-1248-5p_R+3	ACCTTCTTGTATAAGCACTGTGC	up	inf	inf	0.0416117	0	6.80616	0	0	0	3.958	7.94575	8.51472	0	0	0	5	11	6	low
47	PC-3p-19472_48	ATCAGTGACCAGTTGAAG	down	0.304859	-1.71379	0.0417613	11.7389	3.5787	11.032	15.1771	9.0076	7.12441	3.6117	0	16	10	8	9	5	0	middle
48	oan-miR-1386_1ss15GA	CTCCTGGCTGGCTCACCA	down	-inf	-inf	0.0433578	2.77763	0	1.72375	3.79427	2.81488	0	0	0	2.5	2.5	2.5	0	0	0	low
49	chi-miR-103-5p_R-7	AGCTTCTTTACAGTGCTGCCTTG	up	1.6893	0.756426	0.0452276	49.021	82.8112	48.9545	48.5666	49.5418	96.5753	80.9021	70.956	71	32	44	122	112	50	middle
50	chi-miR-1343	CTCCTGGGGCCCGCACTCTCGC	down	0.829023	-0.270515	0.0452668	572.25	474.409	557.805	620.742	538.204	439.338	465.91	517.979	809	409	478	555	645	365	middle
51	bta-miR-6536_R+1_1ss9TC	TTTAAGTACACGATGAACTGCA	up	inf	inf	0.0462726	0	8.50619	0	0	0	4.74961	10.8351	9.93384	0	0	0	6	15	7	middle
52	PC-3p-4306_468	AGATTGCACAGGAAAAAG	down	0.518	-0.948975	0.0462854	100.075	51.8388	77.9134	115.346	106.965	75.2021	47.6745	32.6398	113	76	95	95	66	23	middle
53	chi-miR-181c-5p_R+3	AACATTCAACCTGTCGGTGAGTTT	up	1.46349	0.549411	0.0463219	126.944	185.781	139.968	95.6155	145.248	186.026	172.639	198.677	203	63	129	235	239	140	middle
54	hsa-miR-2355-5p_R+1	ATCCCCAGATACAATGGACAAT	down	0.807246	-0.308919	0.0476252	408.804	330.006	386.809	452.277	387.327	316.64	361.17	312.206	561	298	344	400	500	220	middle
55	chi-miR-122_R-1	TGGAGTGTGACAATGGTGTTT	up	1.66145	0.732447	0.0481271	78.0352	129.652	64.8129	106.239	63.0532	112.407	150.247	126.302	94	70	56	142	208	89	middle
56	hsa-miR-181a-2-3p_1ss6TC	ACCACCGACCGTTGACTGTACC	down	0.721836	-0.470256	0.0491329	78.0623	56.3482	78.6029	88.027	67.557	59.3701	62.8436	46.831	114	58	60	75	87	33	middle
