# Supplementary material for: Genome-wide analysis of circular RNAs in goat skin fibroblast cells in response to Orf virus infection
Source: PeerJ. 2019 Jan 22;7:e6267. doi: 10.7717/peerj.6267 (PMC6346991; doi:10.7717/peerj.6267)
Supplement: Table S8 [file peerj-07-6267-s010.xlsx]

## Sheet: Sheet1
Table S8: KEGG pathway enrichement analysis for host genes of differentially expressed circRNAs
pathway_id	pathway_name	m	n	M	N	pvalue
ko04080	Neuroactive ligand-receptor interaction	4	68	25	3386	0.00136964
ko04530	Tight junction	8	68	135	3386	0.00508291
ko05323	Rheumatoid arthritis	3	68	19	3386	0.00596338
ko05202	Transcriptional misregulation in cancers	6	68	90	3386	0.00869358
ko04510	Focal adhesion	8	68	172	3386	0.0205022
ko04270	Vascular smooth muscle contraction	4	68	53	3386	0.020821
ko03430	Mismatch repair	2	68	16	3386	0.0397832
ko00514	Other types of O-glycan biosynthesis	2	68	17	3386	0.0445134
ko04520	Adherens junction	4	68	69	3386	0.0484774
ko04611	Platelet activation	3	68	46	3386	0.0637133
ko04066	HIF-1 signaling pathway	3	68	46	3386	0.0637133
ko04666	Fc gamma R-mediated phagocytosis	3	68	47	3386	0.0671116
ko04144	Endocytosis	9	68	257	3386	0.069105
ko04060	Cytokine-cytokine receptor interaction	3	68	49	3386	0.0741528
ko04360	Axon guidance	4	68	83	3386	0.083874
ko05221	Acute myeloid leukemia	2	68	25	3386	0.0886857
ko00061	Fatty acid biosynthesis	1	68	5	3386	0.0965152
ko00533	Glycosaminoglycan biosynthesis - keratan sulfate	1	68	5	3386	0.0965152
ko04742	Taste transduction	2	68	27	3386	0.101175
ko04350	TGF-beta signaling pathway	3	68	57	3386	0.105368
ko04921	Oxytocin signaling pathway	3	68	61	3386	0.122633
ko00260	Glycine, serine and threonine metabolism	1	68	7	3386	0.132498
ko04260	Cardiac muscle contraction	2	68	34	3386	0.148125
ko00601	Glycosphingolipid biosynthesis - lacto and neolacto series	1	68	8	3386	0.149955
ko04022	cGMP - PKG signaling pathway	3	68	67	3386	0.150307
ko03460	Fanconi anemia pathway	2	68	35	3386	0.155159
ko00532	Glycosaminoglycan biosynthesis - chondroitin sulfate / dermatan sulfate	1	68	9	3386	0.167067
ko00450	Selenocompound metabolism	1	68	11	3386	0.200278
ko04670	Leukocyte transendothelial migration	2	68	42	3386	0.205909
ko04810	Regulation of actin cytoskeleton	5	68	159	3386	0.213066
ko05200	Pathways in cancer	5	68	160	3386	0.21672
ko05217	Basal cell carcinoma	1	68	13	3386	0.232184
ko04015	Rap1 signaling pathway	3	68	88	3386	0.259072
ko04931	Insulin resistance	3	68	89	3386	0.264548
ko04610	Complement and coagulation cascades	1	68	16	3386	0.277705
ko04971	Gastric acid secretion	1	68	16	3386	0.277705
ko04062	Chemokine signaling pathway	2	68	52	3386	0.28075
ko04014	Ras signaling pathway	3	68	93	3386	0.286593
ko04110	Cell cycle	3	68	94	3386	0.292132
ko04924	Renin secretion	1	68	17	3386	0.29228
ko04730	Long-term depression	1	68	17	3386	0.29228
ko04391	Hippo signaling pathway -fly	1	68	18	3386	0.306564
ko04976	Bile secretion	1	68	18	3386	0.306564
ko05216	Thyroid cancer	1	68	18	3386	0.306564
ko03030	DNA replication	1	68	19	3386	0.320565
ko04713	Circadian entrainment	1	68	22	3386	0.360917
ko04390	Hippo signaling pathway	2	68	63	3386	0.362585
ko03440	Homologous recombination	1	68	23	3386	0.373835
ko04970	Salivary secretion	1	68	23	3386	0.373835
ko04978	Mineral absorption	1	68	23	3386	0.373835
ko04512	ECM-receptor interaction	2	68	65	3386	0.377157
ko05416	Viral myocarditis	1	68	25	3386	0.398905
ko04550	Signaling pathways regulating pluripotency of stem cells	2	68	69	3386	0.405893
ko04720	Long-term potentiation	1	68	26	3386	0.411066
ko05213	Endometrial cancer	1	68	26	3386	0.411066
ko05206	MicroRNAs in cancer	2	68	71	3386	0.420031
ko04540	Gap junction	1	68	27	3386	0.422985
ko00230	Purine metabolism	2	68	72	3386	0.427039
ko01212	Fatty acid metabolism	1	68	28	3386	0.434666
ko00510	N-Glycan biosynthesis	1	68	29	3386	0.446114
ko04910	Insulin signaling pathway	2	68	76	3386	0.45463
ko04151	PI3K-Akt signaling pathway	3	68	125	3386	0.462541
ko04261	Adrenergic signaling in cardiomyocytes	2	68	78	3386	0.468148
ko04724	Glutamatergic synapse	1	68	31	3386	0.46833
ko05210	Colorectal cancer	1	68	34	3386	0.500016
ko05146	Amoebiasis	1	68	38	3386	0.539387
ko04974	Protein digestion and absorption	1	68	38	3386	0.539387
ko04320	Dorso-ventral axis formation	1	68	38	3386	0.539387
ko00240	Pyrimidine metabolism	1	68	40	3386	0.55791
ko04728	Dopaminergic synapse	1	68	42	3386	0.575699
ko05220	Chronic myeloid leukemia	1	68	43	3386	0.584327
ko05132	Salmonella infection	1	68	43	3386	0.584327
ko04150	mTOR signaling pathway	1	68	44	3386	0.592783
ko05100	Bacterial invasion of epithelial cells	1	68	44	3386	0.592783
ko05414	Dilated cardiomyopathy (DCM)	1	68	44	3386	0.592783
ko04115	p53 signaling pathway	1	68	44	3386	0.592783
ko05410	Hypertrophic cardiomyopathy (HCM)	1	68	44	3386	0.592783
ko05162	Measles	1	68	45	3386	0.601068
ko04072	Phospholipase D signaling pathway	1	68	45	3386	0.601068
ko03040	Spliceosome	2	68	101	3386	0.608511
ko05205	Proteoglycans in cancer	2	68	101	3386	0.608511
ko04914	Progesterone-mediated oocyte maturation	1	68	47	3386	0.617144
ko04514	Cell adhesion molecules (CAMs)	1	68	47	3386	0.617144
ko04152	AMPK signaling pathway	1	68	51	3386	0.647406
ko04933	AGE-RAGE signaling pathway in diabetic complications	1	68	51	3386	0.647406
ko04071	Sphingolipid signaling pathway	1	68	54	3386	0.668543
ko04114	Oocyte meiosis	1	68	58	3386	0.694795
ko04024	cAMP signaling pathway	1	68	63	3386	0.724745
ko04020	Calcium signaling pathway	1	68	64	3386	0.730377
ko04722	Neurotrophin signaling pathway	1	68	66	3386	0.741304
ko03015	mRNA surveillance pathway	1	68	68	3386	0.751794
ko04310	Wnt signaling pathway	1	68	69	3386	0.756881
ko03420	Nucleotide excision repair	1	68	69	3386	0.756881
ko04142	Lysosome	1	68	73	3386	0.776221
ko05164	Influenza A	1	68	79	3386	0.802423
ko04010	MAPK signaling pathway	2	68	165	3386	0.852702
ko04145	Phagosome	1	68	94	3386	0.855423
ko04141	Protein processing in endoplasmic reticulum	1	68	121	3386	0.917896
ko04120	Ubiquitin mediated proteolysis	1	68	152	3386	0.957373
