# Supplementary material for: Genome-wide analysis of circular RNAs in goat skin fibroblast cells in response to Orf virus infection
Source: PeerJ. 2019 Jan 22;7:e6267. doi: 10.7717/peerj.6267 (PMC6346991; doi:10.7717/peerj.6267)
Supplement: Table S9 [file peerj-07-6267-s011.xlsx]

## Sheet: Sheet1
Table S9: Candidate circRNAs(back-spliced reads≥1)detected in at least two of the three replicates from GSF samples.
Accession	circRNA_size	chr	start	end	strand	GSF_1_GSF_backsplice_reads	GSF_2_GSF_backsplice_reads	GSF_3_GSF_backsplice_reads
ciRNA11	646	chrNC_030812.1	30147130	30147775	-	2	0	11
ciRNA12	643	chrNC_030812.1	30147133	30147775	-	1	0	1
ciRNA35	1633	chrNC_030809.1	73905076	73906708	+	2	1	0
ciRNA38	1599	chrNC_030826.1	26885113	26886711	-	0	1	4
ciRNA57	773	chrNC_030830.1	32081160	32081932	-	0	1	1
ciRNA64	338	chrNC_030825.1	3045856	3046193	+	0	1	1
circRNA1	465	chrNW_017189525.1	56015	58745	+	4	1	0
circRNA1000	282	chrNC_030808.1	56439857	56441171	+	9	5	4
circRNA1004	1605	chrNC_030808.1	58755270	58756874	-	3	0	2
circRNA1005	582	chrNC_030808.1	63860185	63873277	+	7	2	6
circRNA1008	447	chrNC_030808.1	64403979	64413475	-	2	2	2
circRNA1010	478	chrNC_030808.1	65121870	65122347	+	6	6	6
circRNA1015	1406	chrNC_030808.1	65881786	65894753	-	5	5	7
circRNA1018	435	chrNC_030808.1	66819424	66843323	+	1	1	1
circRNA1019	371	chrNC_030808.1	68591399	68605679	+	1	1	0
circRNA1020	265	chrNC_030808.1	68632383	68635017	+	3	0	4
circRNA1021	1117	chrNC_030808.1	68929663	68935907	+	4	3	0
circRNA1022	710	chrNC_030808.1	69047458	69077695	-	8	10	7
circRNA1023	541	chrNC_030808.1	69059465	69077695	-	1	0	4
circRNA1026	588	chrNC_030808.1	69243856	69246159	-	3	4	0
circRNA1028	683	chrNC_030808.1	69493384	69530360	-	10	13	10
circRNA103	371	chrNC_030829.1	55317021	55318868	+	11	12	0
circRNA1030	485	chrNC_030808.1	69530012	69539989	-	1	0	3
circRNA1033	414	chrNC_030808.1	70012056	70015399	-	2	0	1
circRNA1034	643	chrNC_030808.1	70029441	70045110	-	5	0	2
circRNA1035	890	chrNC_030808.1	70029441	70052993	-	2	9	5
circRNA104	756	chrNC_030829.1	55970906	55975521	+	5	0	13
circRNA1041	381	chrNC_030808.1	71308110	71328596	-	9	8	9
circRNA1043	278	chrNC_030808.1	71320929	71328596	-	8	4	2
circRNA1047	400	chrNC_030808.1	71992448	72008177	+	1	0	5
circRNA1048	576	chrNC_030808.1	72001143	72023311	+	4	0	6
circRNA105	935	chrNC_030829.1	56061029	56061963	+	15	23	7
circRNA1050	504	chrNC_030808.1	72836515	72839554	+	1	4	7
circRNA1051	646	chrNC_030808.1	73578288	73582542	-	2	1	0
circRNA1052	399	chrNC_030808.1	75731776	75745838	-	18	25	23
circRNA1054	473	chrNC_030808.1	76396786	76401607	-	3	0	1
circRNA1055	987	chrNC_030808.1	78281233	78447723	-	2	0	5
circRNA1057	690	chrNC_030808.1	78447034	78447723	-	5	3	0
circRNA1058	296	chrNC_030808.1	78659582	78667846	-	1	3	0
circRNA1059	265	chrNC_030808.1	78659582	78720029	-	2	1	0
circRNA106	363	chrNC_030829.1	56136562	56137256	+	4	3	8
circRNA1063	1351	chrNC_030808.1	82688403	82692850	-	2	0	1
circRNA1064	317	chrNC_030808.1	82964030	82967563	+	44	51	51
circRNA1065	671	chrNC_030808.1	83073653	83082442	-	5	6	0
circRNA1067	504	chrNC_030808.1	83692744	83697297	+	2	0	1
circRNA107	1034	chrNC_030829.1	56288436	56289884	+	1	0	1
circRNA1070	739	chrNC_030808.1	87344828	87366048	+	1	2	0
circRNA1072	1615	chrNC_030808.1	87553970	87564102	-	6	12	8
circRNA1073	332	chrNC_030808.1	87558643	87559647	-	1	2	0
circRNA1074	294	chrNC_030808.1	94281654	94283249	-	1	0	1
circRNA1076	662	chrNC_030808.1	94734017	94740181	-	2	0	2
circRNA108	942	chrNC_030829.1	56535707	56541943	-	4	3	1
circRNA1083	505	chrNC_030808.1	96760493	96769741	+	4	8	3
circRNA1088	442	chrNC_030808.1	105732619	105741139	-	11	13	10
circRNA109	831	chrNC_030829.1	56538318	56541943	-	1	1	0
circRNA1090	371	chrNC_030808.1	106609462	106610289	-	2	0	2
circRNA1091	307	chrNC_030808.1	106625314	106628069	+	15	10	7
circRNA1092	518	chrNC_030808.1	106638989	106656660	+	1	5	8
circRNA1093	698	chrNC_030808.1	106638989	106683713	+	2	6	0
circRNA1094	338	chrNC_030808.1	106650479	106656660	+	1	3	0
circRNA1095	1660	chrNC_030808.1	106650479	106714713	+	3	0	6
circRNA1097	416	chrNC_030808.1	107090112	107093978	-	1	1	2
circRNA1098	534	chrNC_030808.1	107090112	107095957	-	2	1	0
circRNA11	478	chrNC_030829.1	6099244	6099721	-	2	0	2
circRNA1100	491	chrNC_030808.1	108454282	108456685	-	3	5	5
circRNA1101	322	chrNC_030808.1	108960150	108960763	-	9	9	14
circRNA1102	530	chrNC_030808.1	113037707	113077478	-	5	0	1
circRNA1103	372	chrNC_030808.1	115004821	115015993	-	1	2	1
circRNA1105	1487	chrNC_030808.1	118597532	118612682	-	6	12	8
circRNA1106	451	chrNC_030808.1	118620038	118623944	-	2	0	1
circRNA1107	601	chrNC_030808.1	118752350	118767580	-	3	0	1
circRNA111	368	chrNC_030829.1	57754749	57764234	-	4	4	0
circRNA1110	668	chrNC_030808.1	121976892	122002234	+	5	0	3
circRNA1112	544	chrNC_030808.1	125751919	125770550	+	2	6	4
circRNA1116	1876	chrNC_030808.1	126028771	126068863	+	2	1	3
circRNA1119	269	chrNC_030808.1	126892868	126896969	-	1	0	6
circRNA1121	336	chrNC_030808.1	126915992	126923180	-	4	6	6
circRNA1122	394	chrNC_030808.1	126942777	126966802	-	33	52	16
circRNA1123	521	chrNC_030808.1	130116103	130122846	+	31	45	0
circRNA1126	498	chrNC_030808.1	130614319	130621939	+	3	2	6
circRNA1127	244	chrNC_030808.1	131832282	131832525	-	4	0	6
circRNA1129	624	chrNC_030808.1	132379822	132411038	+	2	0	1
circRNA1131	436	chrNC_030808.1	132525637	132546726	-	4	3	1
circRNA1132	296	chrNC_030808.1	132757978	132765282	-	1	10	11
circRNA1137	247	chrNC_030808.1	134405843	134408570	-	6	6	6
circRNA1139	308	chrNC_030808.1	134540198	134540505	+	1	0	2
circRNA1141	556	chrNC_030808.1	134679232	134700145	+	11	20	21
circRNA1143	1343	chrNC_030808.1	134679232	134731778	+	14	5	4
circRNA1144	434	chrNC_030808.1	134690831	134700145	+	5	0	18
circRNA1145	818	chrNC_030808.1	134690831	134722926	+	3	0	2
circRNA1146	1221	chrNC_030808.1	134690831	134731778	+	5	7	13
circRNA1147	932	chrNC_030808.1	134700001	134731778	+	3	0	5
circRNA1148	384	chrNC_030808.1	134707240	134722926	+	33	25	36
circRNA1149	787	chrNC_030808.1	134707240	134731778	+	89	85	111
circRNA1150	403	chrNC_030808.1	134730322	134731778	+	10	9	0
circRNA1151	192	chrNC_030808.1	135104439	135113747	-	2	4	0
circRNA1157	525	chrNC_030808.1	138563718	138575348	-	3	3	2
circRNA1158	2175	chrNC_030808.1	138909750	138949083	-	1	3	4
circRNA116	262	chrNC_030829.1	59343961	59345009	-	19	12	10
circRNA1161	1204	chrNC_030808.1	138927828	138949083	-	2	1	0
circRNA1162	796	chrNC_030808.1	138948985	138969434	-	4	2	0
circRNA1163	734	chrNC_030808.1	138960590	138972203	-	5	3	4
circRNA1166	733	chrNC_030808.1	141004424	141019940	+	2	2	0
circRNA1167	902	chrNC_030808.1	141004424	141023895	+	11	16	12
circRNA1168	971	chrNC_030808.1	143673369	143694414	+	6	7	4
circRNA1169	3279	chrNC_030808.1	143673369	143725591	+	1	1	0
circRNA117	470	chrNC_030829.1	59343961	59352480	-	8	9	17
circRNA1170	1147	chrNC_030808.1	143708850	143720558	+	1	1	0
circRNA1173	489	chrNC_030808.1	146057757	146059583	+	1	0	3
circRNA1174	486	chrNC_030808.1	146114083	146120558	+	4	5	2
circRNA1176	234	chrNC_030808.1	146293506	146294719	+	44	38	44
circRNA1177	516	chrNC_030808.1	146941232	146968128	-	2	0	4
circRNA1180	614	chrNC_030808.1	148513322	148518254	+	2	7	0
circRNA1181	1284	chrNC_030808.1	149068028	149079693	-	5	6	2
circRNA1182	612	chrNC_030808.1	149206080	149210961	+	3	2	0
circRNA1183	856	chrNC_030808.1	149206080	149217050	+	5	0	5
circRNA1184	911	chrNC_030808.1	149206080	149228251	+	16	48	35
circRNA1186	329	chrNC_030808.1	149253883	149257019	+	3	0	1
circRNA1188	283	chrNC_030808.1	149492161	149544864	+	12	5	8
circRNA1190	740	chrNC_030808.1	149492161	149555641	+	5	2	0
circRNA1191	1315	chrNC_030808.1	149492161	149564473	+	1	2	1
circRNA1192	1747	chrNC_030808.1	149492161	149575905	+	1	0	3
circRNA1193	1202	chrNC_030808.1	149544668	149564473	+	5	0	1
circRNA1194	432	chrNC_030808.1	149571839	149575905	+	45	45	36
circRNA1195	370	chrNC_030808.1	150611481	150634376	-	2	2	2
circRNA1196	191	chrNC_030808.1	150789684	150801687	-	5	5	0
circRNA1197	421	chrNC_030808.1	152507723	152514549	+	2	2	0
circRNA120	632	chrNC_030835.1	1585195	1609433	-	2	0	1
circRNA1200	2691	chrNC_030808.1	153843271	153848987	+	1	0	3
circRNA1202	486	chrNC_030808.1	154166904	154185929	-	3	12	4
circRNA1203	273	chrNC_030808.1	157111670	157128882	+	4	0	1
circRNA1204	548	chrNC_030808.1	157111670	157134775	+	7	6	5
circRNA1205	740	chrNC_030808.1	157111670	157142315	+	1	1	0
circRNA1206	847	chrNC_030808.1	157111670	157147023	+	7	15	12
circRNA1207	275	chrNC_030808.1	157133204	157134775	+	14	5	5
circRNA1214	227	chrNC_030812.1	5983002	5988142	+	4	5	2
circRNA1215	369	chrNC_030812.1	6038635	6045160	+	1	0	1
circRNA1218	637	chrNC_030812.1	7193087	7247906	+	2	0	2
circRNA1219	257	chrNC_030812.1	7210346	7213657	+	3	1	0
circRNA122	1238	chrNC_030835.1	1767838	1770807	+	4	7	3
circRNA1222	1030	chrNC_030812.1	7259100	7260129	+	1	0	3
circRNA1223	1146	chrNC_030812.1	7259100	7273616	+	1	4	0
circRNA1224	729	chrNC_030812.1	7273501	7308412	+	9	2	2
circRNA1226	613	chrNC_030812.1	7294728	7308412	+	11	9	13
circRNA1229	540	chrNC_030812.1	7381386	7415006	+	4	2	0
circRNA1230	274	chrNC_030812.1	7391824	7415006	+	1	0	1
circRNA1234	424	chrNC_030812.1	11772922	11803379	+	3	0	4
circRNA1236	571	chrNC_030812.1	12182717	12183287	+	10	7	2
circRNA1237	1515	chrNC_030812.1	12182717	12250789	+	4	6	0
circRNA1239	944	chrNC_030812.1	12222342	12250789	+	4	4	1
circRNA1241	472	chrNC_030812.1	12285972	12311446	+	14	26	19
circRNA1243	1007	chrNC_030812.1	19300748	19319246	-	2	2	0
circRNA1244	428	chrNC_030812.1	19318819	19319246	-	6	5	5
circRNA1247	364	chrNC_030812.1	23860039	23865316	-	3	3	0
circRNA125	424	chrNC_030835.1	2091761	2103151	+	2	2	3
circRNA1250	791	chrNC_030812.1	23879636	23890084	-	2	5	3
circRNA1252	1105	chrNC_030812.1	24499694	24516097	-	5	1	1
circRNA1256	635	chrNC_030812.1	28889485	28895566	-	1	0	1
circRNA1258	753	chrNC_030812.1	29101568	29121640	-	1	2	1
circRNA1259	406	chrNC_030812.1	29112706	29121640	-	7	8	8
circRNA1261	783	chrNC_030812.1	29112706	29132545	-	3	0	5
circRNA1265	578	chrNC_030812.1	29975849	29980027	-	1	0	1
circRNA1266	159	chrNC_030812.1	29987026	29988267	-	1	1	0
circRNA1267	446	chrNC_030812.1	31789867	31791813	+	3	1	0
circRNA1269	197	chrNC_030812.1	32171086	32172267	+	1	0	2
circRNA127	940	chrNC_030835.1	2123182	2124563	+	5	4	0
circRNA1270	527	chrNC_030812.1	33471247	33488926	+	7	7	3
circRNA1271	441	chrNC_030812.1	33869887	33873423	-	7	5	1
circRNA1273	421	chrNC_030812.1	33934307	33943369	-	2	4	5
circRNA1274	341	chrNC_030812.1	37757520	37785320	-	11	2	0
circRNA1275	398	chrNC_030812.1	37757520	37788147	-	27	11	23
circRNA1277	847	chrNC_030812.1	38059203	38080857	+	6	7	4
circRNA1279	369	chrNC_030812.1	40459934	40490252	+	2	8	0
circRNA1280	318	chrNC_030812.1	40490044	40593000	+	4	2	0
circRNA1283	411	chrNC_030812.1	42637456	42640852	-	3	0	1
circRNA1284	266	chrNC_030812.1	42660754	42700916	-	7	1	2
circRNA1286	1710	chrNC_030812.1	43950436	43963546	-	33	27	25
circRNA1287	633	chrNC_030812.1	45835545	45838454	-	1	2	0
circRNA1288	433	chrNC_030812.1	46906839	46923618	-	2	0	1
circRNA1289	343	chrNC_030812.1	47761158	47825812	-	10	5	4
circRNA129	328	chrNC_030835.1	2965973	2969465	-	1	2	2
circRNA1290	314	chrNC_030812.1	47804778	47825812	-	15	11	8
circRNA1292	636	chrNC_030812.1	48993986	49012823	-	1	2	9
circRNA1293	359	chrNC_030812.1	49065427	49074024	-	1	4	4
circRNA1298	572	chrNC_030812.1	59264442	59278593	-	3	0	4
circRNA130	499	chrNC_030835.1	2965973	2976036	-	6	2	5
circRNA1300	384	chrNC_030812.1	61410633	61418356	+	21	23	35
circRNA1302	511	chrNC_030812.1	61526783	61532453	+	2	15	10
circRNA1303	673	chrNC_030812.1	61526783	61541794	+	1	5	9
circRNA1304	796	chrNC_030812.1	62814807	62823648	-	20	20	18
circRNA1306	293	chrNC_030812.1	63871349	63874894	+	10	6	5
circRNA1307	406	chrNC_030812.1	64251434	64260820	-	3	6	11
circRNA1309	668	chrNC_030812.1	64636822	64652628	+	2	0	2
circRNA131	296	chrNC_030835.1	4084930	4090499	+	1	1	0
circRNA1310	900	chrNC_030812.1	66399313	66415501	+	2	3	6
circRNA1314	725	chrNC_030812.1	67172481	67173205	-	1	1	6
circRNA1317	398	chrNC_030812.1	67372753	67380716	+	3	0	1
circRNA1326	225	chrNC_030812.1	72641920	72642144	-	4	1	7
circRNA1328	509	chrNC_030812.1	73467507	73471820	-	3	2	0
circRNA1329	574	chrNC_030812.1	75712700	75717071	-	4	4	0
circRNA133	1142	chrNC_030835.1	4515163	4518287	+	7	4	0
circRNA1330	706	chrNC_030812.1	75712700	75718395	-	23	18	13
circRNA1332	1092	chrNC_030812.1	76100145	76101236	-	5	1	1
circRNA1333	1108	chrNC_030812.1	77055665	77068687	+	2	1	1
circRNA1336	735	chrNC_030812.1	81080216	81108099	-	4	2	0
circRNA1337	433	chrNC_030812.1	81083994	81105064	-	3	2	1
circRNA1341	890	chrNC_030812.1	82466769	82467658	-	7	0	2
circRNA1343	978	chrNC_030812.1	83437964	83460950	+	2	4	1
circRNA1344	893	chrNC_030812.1	83440087	83460950	+	3	4	0
circRNA1346	432	chrNC_030812.1	83725256	83736505	+	2	3	0
circRNA1348	261	chrNC_030812.1	87304324	87306516	-	1	1	0
circRNA1349	2176	chrNC_030812.1	87727754	87780399	-	2	0	1
circRNA1351	538	chrNC_030812.1	87769796	87780399	-	26	36	38
circRNA1352	521	chrNC_030812.1	89022334	89036108	-	1	0	2
circRNA1353	837	chrNC_030812.1	89022334	89059722	-	4	7	2
circRNA1354	494	chrNC_030812.1	89024656	89036108	-	3	5	0
circRNA1355	602	chrNC_030812.1	89024656	89051759	-	5	3	9
circRNA1356	312	chrNC_030812.1	89033306	89036108	-	4	4	0
circRNA1357	420	chrNC_030812.1	89033306	89051759	-	4	0	9
circRNA1358	628	chrNC_030812.1	89033306	89059722	-	6	2	4
circRNA1359	316	chrNC_030812.1	89051652	89059722	-	12	0	3
circRNA1360	1666	chrNC_030812.1	89186305	89230769	-	4	3	2
circRNA1361	613	chrNC_030812.1	89220217	89224885	-	3	1	0
circRNA1362	1081	chrNC_030812.1	89220217	89230769	-	1	1	1
circRNA1363	997	chrNC_030812.1	89224357	89230769	-	1	0	2
circRNA1365	799	chrNC_030812.1	94009207	94012702	-	5	5	8
circRNA1366	320	chrNC_030812.1	95526244	95529157	+	5	3	3
circRNA1367	929	chrNC_030812.1	95596005	95596933	-	4	2	0
circRNA1368	343	chrNC_030812.1	95818695	95820426	-	2	0	1
circRNA1369	730	chrNC_030812.1	95921755	95923610	+	5	3	2
circRNA137	1744	chrNC_030835.1	6374957	6402089	-	2	0	1
circRNA1371	507	chrNC_030812.1	96280190	96282817	+	1	0	1
circRNA1377	276	chrNC_030812.1	102783402	102783911	+	3	1	0
circRNA138	1653	chrNC_030835.1	6399317	6402089	-	4	13	3
circRNA1381	356	chrNC_030812.1	105063220	105065122	+	1	0	2
circRNA1382	379	chrNC_030812.1	106568839	106571117	+	4	1	0
circRNA1383	824	chrNC_030812.1	106727625	106728448	+	199	168	172
circRNA1386	816	chrNC_030812.1	106764426	106782650	+	4	1	1
circRNA1387	984	chrNC_030812.1	106764426	106790563	+	1	1	0
circRNA1388	492	chrNC_030812.1	106777386	106790563	+	2	2	0
circRNA1389	950	chrNC_030812.1	106782483	106809648	+	6	4	14
circRNA1391	297	chrNC_030812.1	106823719	106859169	+	11	7	16
circRNA1392	405	chrNC_030812.1	106859009	106931375	+	11	0	5
circRNA1393	594	chrNC_030812.1	106859009	106953873	+	6	0	1
circRNA1395	350	chrNC_030812.1	108142675	108143513	-	35	17	15
circRNA1396	258	chrNC_030812.1	108155035	108155803	-	3	1	0
circRNA1399	267	chrNC_030812.1	110607582	110608253	+	5	0	4
circRNA14	658	chrNC_030829.1	7297022	7308445	-	1	0	3
circRNA1402	5721	chrNC_030812.1	112121725	112127445	-	5	1	1
circRNA1404	782	chrNC_030812.1	115017045	115041174	+	6	6	6
circRNA1405	445	chrNC_030812.1	115030532	115041174	+	5	0	5
circRNA1407	992	chrNC_030812.1	118148098	118155542	-	2	2	1
circRNA1408	557	chrNC_030812.1	118647895	118669313	-	3	0	8
circRNA1409	430	chrNC_030812.1	118647895	118655636	-	1	4	0
circRNA1411	270	chrNC_030810.1	420712	422149	+	1	0	1
circRNA1412	374	chrNC_030810.1	420712	422942	+	25	37	34
circRNA1413	924	chrNC_030810.1	1774335	1789267	+	1	2	0
circRNA1417	429	chrNC_030810.1	2430691	2434530	+	3	0	3
circRNA1419	303	chrNC_030810.1	3505853	3508695	-	6	3	8
circRNA142	282	chrNC_030835.1	15361887	15365697	-	6	0	4
circRNA1420	333	chrNC_030810.1	3528863	3532928	-	1	1	0
circRNA1421	1043	chrNC_030810.1	3941171	3944975	+	5	2	4
circRNA1422	363	chrNC_030810.1	3943557	3944975	+	4	1	3
circRNA1423	469	chrNC_030810.1	5219652	5226324	-	1	2	0
circRNA1425	2611	chrNC_030810.1	6163033	6171001	-	2	1	0
circRNA1427	1104	chrNC_030810.1	8271952	8282229	-	1	0	2
circRNA1431	1015	chrNC_030810.1	10146315	10150992	-	2	7	1
circRNA1433	781	chrNC_030810.1	10483127	10495970	+	9	2	4
circRNA1434	678	chrNC_030810.1	10797654	10801057	-	3	0	1
circRNA1436	467	chrNC_030810.1	11002562	11009571	+	1	1	0
circRNA1437	346	chrNC_030810.1	11008289	11009571	+	8	1	3
circRNA1446	360	chrNC_030810.1	15674605	15678736	-	1	2	0
circRNA1447	400	chrNC_030810.1	16859498	16871608	-	11	7	4
circRNA1450	547	chrNC_030810.1	19032522	19064352	-	6	1	0
circRNA1451	267	chrNC_030810.1	20335468	20336830	-	2	0	2
circRNA1452	1539	chrNC_030810.1	20351121	20356139	-	1	4	4
circRNA1453	835	chrNC_030810.1	20714672	20737940	-	4	0	1
circRNA1455	863	chrNC_030810.1	21846505	21856026	-	2	6	6
circRNA1456	285	chrNC_030810.1	22920280	22924373	-	6	1	1
circRNA146	495	chrNC_030835.1	16492795	16499361	+	1	6	0
circRNA1461	2202	chrNC_030810.1	26698624	26705212	+	1	1	0
circRNA1462	1260	chrNC_030810.1	26731647	26766719	+	7	0	8
circRNA1463	983	chrNC_030810.1	26735990	26766719	+	2	1	0
circRNA1464	708	chrNC_030810.1	26742941	26756958	+	6	8	0
circRNA1467	1876	chrNC_030810.1	26931906	26955056	-	3	0	1
circRNA1468	1151	chrNC_030810.1	26972578	26986480	-	6	0	1
circRNA1470	755	chrNC_030810.1	27240438	27241192	+	11	5	0
circRNA1472	577	chrNC_030810.1	27472474	27496391	+	1	2	0
circRNA1475	646	chrNC_030810.1	28386352	28398136	-	1	0	1
circRNA1481	1384	chrNC_030810.1	33273497	33308594	-	5	0	3
circRNA1482	1234	chrNC_030810.1	33290723	33308594	-	5	5	3
circRNA1483	748	chrNC_030810.1	33304613	33308594	-	1	0	2
circRNA1484	583	chrNC_030810.1	33420563	33429193	-	1	0	1
circRNA1485	1443	chrNC_030810.1	33420563	33436722	-	6	4	0
circRNA1490	429	chrNC_030810.1	37951555	37952393	-	1	0	5
circRNA1491	636	chrNC_030810.1	38119736	38124535	+	2	0	1
circRNA1494	759	chrNC_030810.1	38881846	38893290	+	1	0	1
circRNA1496	500	chrNC_030810.1	42545031	42557095	+	1	0	4
circRNA1497	573	chrNC_030810.1	42545031	42560714	+	6	7	4
circRNA1499	273	chrNC_030810.1	43778994	43779266	-	1	0	2
circRNA15	301	chrNC_030829.1	7358758	7363523	+	6	0	2
circRNA1501	510	chrNC_030810.1	45920627	45927434	-	3	2	0
circRNA1502	597	chrNC_030810.1	45952643	45966055	+	5	0	4
circRNA1504	439	chrNC_030810.1	46010440	46021597	-	2	0	2
circRNA1506	486	chrNC_030810.1	54104074	54111491	-	10	7	6
circRNA1507	700	chrNC_030810.1	54332269	54344165	+	10	9	8
circRNA1510	194	chrNC_030810.1	62463854	62464832	-	1	1	0
circRNA1511	294	chrNC_030810.1	62463854	62472687	-	4	13	2
circRNA1512	498	chrNC_030810.1	63934134	63941485	+	5	4	6
circRNA1519	421	chrNC_030810.1	68914551	68917840	-	2	0	4
circRNA1520	365	chrNC_030810.1	69013496	69052752	-	1	8	0
circRNA1521	180	chrNC_030810.1	69052573	69052752	-	6	2	0
circRNA1523	961	chrNC_030810.1	69484352	69487163	+	15	27	37
circRNA1524	774	chrNC_030810.1	69698996	69753555	-	2	2	0
circRNA1525	243	chrNC_030810.1	69727910	69737034	-	2	0	4
circRNA1526	678	chrNC_030810.1	69727910	69753555	-	3	6	5
circRNA1529	1009	chrNC_030810.1	69789395	69806631	-	5	0	1
circRNA1533	660	chrNC_030810.1	70371550	70384426	+	6	1	0
circRNA1534	459	chrNC_030810.1	70383968	70384426	+	8	16	8
circRNA1536	941	chrNC_030810.1	71250442	71256936	-	2	0	1
circRNA1537	1313	chrNC_030810.1	71250442	71278523	-	3	5	7
circRNA1539	865	chrNC_030810.1	73767783	73798068	+	4	0	1
circRNA154	516	chrNC_030835.1	20797306	20800318	+	3	0	2
circRNA1540	789	chrNC_030810.1	73782431	73798068	+	1	1	0
circRNA1542	306	chrNC_030810.1	77304983	77307869	+	6	5	5
circRNA1544	339	chrNC_030810.1	77448086	77450649	-	3	1	3
circRNA1545	509	chrNC_030810.1	77487579	77495010	+	8	7	9
circRNA1546	326	chrNC_030810.1	77493403	77495010	+	6	0	9
circRNA1547	421	chrNC_030810.1	77493403	77504524	+	1	1	0
circRNA1548	660	chrNC_030810.1	78109461	78130924	+	5	2	6
circRNA1549	331	chrNC_030810.1	78123006	78130924	+	152	173	140
circRNA155	648	chrNC_030835.1	20797306	20805341	+	1	1	0
circRNA1550	422	chrNC_030810.1	78123006	78171677	+	1	0	1
circRNA1551	572	chrNC_030810.1	78123006	78178080	+	4	0	2
circRNA1553	545	chrNC_030810.1	80188547	80197379	-	7	12	11
circRNA1554	700	chrNC_030810.1	85483590	85499313	-	3	5	8
circRNA1556	571	chrNC_030810.1	85674094	85688568	-	9	5	0
circRNA1557	839	chrNC_030810.1	85674094	85700327	-	1	0	4
circRNA1559	1268	chrNC_030810.1	86152588	86171709	-	1	0	2
circRNA1560	2071	chrNC_030810.1	86152588	86176887	-	3	1	0
circRNA1563	353	chrNC_030810.1	88305973	88312917	-	1	2	0
circRNA1564	700	chrNC_030810.1	88328261	88337484	+	3	0	1
circRNA1565	1424	chrNC_030810.1	89827572	89888718	-	3	4	6
circRNA1567	1107	chrNC_030810.1	90891601	90899614	-	2	0	2
circRNA1568	1078	chrNC_030810.1	91153335	91154412	+	10	23	15
circRNA1569	1202	chrNC_030810.1	91153335	91163928	+	50	58	38
circRNA157	682	chrNC_030835.1	21105586	21124466	+	61	84	55
circRNA1573	553	chrNC_030810.1	94741427	94776516	+	5	7	0
circRNA1574	666	chrNC_030810.1	95214580	95232212	-	2	2	0
circRNA1577	719	chrNC_030810.1	97255055	97269419	-	1	4	0
circRNA1578	801	chrNC_030810.1	97255055	97297581	-	3	0	5
circRNA1579	596	chrNC_030810.1	97265437	97269419	-	1	2	0
circRNA158	843	chrNC_030835.1	21105586	21138064	+	35	22	27
circRNA1581	255	chrNC_030810.1	98962860	98979693	-	2	0	8
circRNA1584	445	chrNC_030810.1	100527280	100528288	-	10	4	7
circRNA1588	937	chrNC_030810.1	100668786	100669722	-	1	1	1
circRNA1589	177	chrNC_030810.1	100938806	100939535	+	1	0	2
circRNA1590	357	chrNC_030810.1	100938806	100944788	+	4	2	0
circRNA1592	606	chrNC_030810.1	101033673	101046805	+	1	0	1
circRNA1593	348	chrNC_030810.1	101037559	101046805	+	5	0	3
circRNA1594	532	chrNC_030810.1	103802103	103806168	-	2	0	2
circRNA1598	1027	chrNC_030810.1	104925152	104950493	-	5	4	6
circRNA1599	6112	chrNC_030810.1	104925152	105005267	-	1	2	2
circRNA16	531	chrNC_030829.1	7358758	7377762	+	7	9	8
circRNA1600	745	chrNC_030810.1	104933481	104934225	-	2	3	0
circRNA1601	847	chrNC_030810.1	104933481	104950493	-	13	6	11
circRNA1602	521	chrNC_030810.1	105004747	105005267	-	21	27	23
circRNA1603	675	chrNC_030810.1	105004747	105019834	-	4	5	3
circRNA1606	346	chrNC_030810.1	112396139	112404231	+	9	3	4
circRNA1607	526	chrNC_030810.1	112396139	112423379	+	5	4	6
circRNA1608	611	chrNC_030810.1	112396139	112484653	+	1	1	1
circRNA1611	589	chrNC_030810.1	113442038	113445167	+	5	9	0
circRNA1612	1140	chrNC_030810.1	113468517	113478112	+	1	2	2
circRNA1613	577	chrNC_030810.1	113475183	113478112	+	1	4	0
circRNA1614	528	chrNC_030810.1	114168194	114184536	+	6	4	0
circRNA1616	690	chrNC_030810.1	115927208	115949477	+	4	0	4
circRNA1618	603	chrNC_030810.1	116949614	116953011	-	5	2	0
circRNA1620	400	chrNC_030810.1	117160977	117168835	+	1	6	0
circRNA1621	617	chrNC_030810.1	119148800	119158863	+	5	11	0
circRNA1622	450	chrNC_030810.1	119155037	119158863	+	4	11	3
circRNA1623	1126	chrNC_030810.1	119418343	119454164	+	3	0	1
circRNA1624	940	chrNC_030810.1	119439044	119454164	+	4	0	1
circRNA1627	1179	chrNC_030810.1	119487372	119525613	+	1	0	1
circRNA1629	1061	chrNC_030810.1	119492080	119525613	+	1	1	0
circRNA1630	491	chrNC_030810.1	119513846	119525613	+	7	2	0
circRNA1631	352	chrNC_030810.1	119515866	119525613	+	3	3	0
circRNA1633	412	chrNC_030810.1	119654248	119665817	+	1	1	0
circRNA1634	234	chrNW_017189522.1	14124	14855	-	1	2	0
circRNA1637	534	chrNC_030828.1	1493590	1525199	-	24	16	19
circRNA1638	538	chrNC_030828.1	1506249	1525199	-	2	2	2
circRNA1639	229	chrNC_030828.1	1519363	1525199	-	58	58	57
circRNA1642	665	chrNC_030828.1	4802898	4816407	-	2	3	0
circRNA1643	389	chrNC_030828.1	5265710	5268027	-	19	8	18
circRNA1645	600	chrNC_030828.1	6130940	6151917	-	4	5	0
circRNA1647	754	chrNC_030828.1	6149258	6196148	-	1	0	1
circRNA1649	601	chrNC_030828.1	6730847	6749821	+	1	4	6
circRNA1651	546	chrNC_030828.1	7090981	7091526	+	120	154	107
circRNA1652	3628	chrNC_030828.1	7090981	7328716	+	1	0	1
circRNA1653	607	chrNC_030828.1	7278355	7285683	+	4	4	2
circRNA1656	740	chrNC_030828.1	13317060	13327342	-	1	1	1
circRNA1658	1006	chrNC_030828.1	15736176	15760760	+	5	5	7
circRNA1659	1354	chrNC_030828.1	15736176	15779912	+	3	0	2
circRNA166	352	chrNC_030835.1	31223605	31234521	-	19	23	0
circRNA1662	304	chrNC_030828.1	19906737	19910000	+	3	0	5
circRNA1666	604	chrNC_030828.1	21400694	21404445	-	20	17	25
circRNA1667	460	chrNC_030828.1	21403833	21406386	-	1	2	0
circRNA1668	817	chrNC_030828.1	21406254	21411519	-	5	2	2
circRNA167	509	chrNC_030835.1	31223605	31239270	-	3	1	0
circRNA1671	248	chrNC_030828.1	22020774	22022550	+	4	0	6
circRNA1672	371	chrNC_030828.1	22384965	22386778	+	2	2	0
circRNA1676	522	chrNC_030828.1	24329369	24340877	+	3	0	2
circRNA1677	461	chrNC_030828.1	24438724	24451192	+	2	1	1
circRNA1679	633	chrNC_030828.1	26357348	26361854	+	2	1	7
circRNA168	512	chrNC_030835.1	31223605	31239273	-	22	8	18
circRNA1680	884	chrNC_030828.1	26357348	26369607	+	9	26	9
circRNA1681	1102	chrNC_030828.1	26357348	26371188	+	3	6	5
circRNA1682	1427	chrNC_030828.1	26357348	26378109	+	4	5	7
circRNA1683	2625	chrNC_030828.1	26357348	26400676	+	1	3	2
circRNA1684	325	chrNC_030828.1	26376983	26378109	+	4	0	1
circRNA1686	347	chrNC_030828.1	26396311	26399196	+	13	10	11
circRNA1687	397	chrNC_030828.1	26404025	26405703	+	146	124	115
circRNA1688	609	chrNC_030828.1	26404025	26410808	+	21	16	8
circRNA1689	398	chrNC_030828.1	26410597	26412187	+	3	0	3
circRNA169	679	chrNC_030835.1	31252543	31255766	-	1	0	1
circRNA1691	636	chrNC_030828.1	26412002	26416830	+	1	0	1
circRNA1692	505	chrNC_030828.1	28072102	28083566	-	1	0	1
circRNA1693	421	chrNC_030828.1	28641217	28646122	+	3	1	1
circRNA1697	642	chrNC_030828.1	30729873	30749938	+	8	0	1
circRNA1698	895	chrNC_030828.1	31454999	31482347	-	1	5	5
circRNA17	706	chrNC_030829.1	7564352	7593969	-	2	3	6
circRNA1700	940	chrNC_030828.1	31836641	31856209	-	2	4	2
circRNA1701	249	chrNC_030828.1	31971545	31978029	-	10	3	6
circRNA1702	359	chrNC_030828.1	32781119	32784480	+	4	2	2
circRNA1707	370	chrNC_030828.1	34030152	34030931	-	2	2	0
circRNA1710	969	chrNC_030828.1	40684003	40692471	+	3	0	1
circRNA1712	706	chrNC_030828.1	41019884	41043602	-	20	17	16
circRNA1713	434	chrNC_030828.1	41031868	41043602	-	29	0	20
circRNA1715	1768	chrNC_030828.1	41334221	41352303	-	2	2	0
circRNA1716	832	chrNC_030828.1	41345532	41352303	-	10	9	12
circRNA1717	3888	chrNC_030828.1	41938603	41942490	+	14	12	30
circRNA1718	4036	chrNC_030828.1	41938603	41963892	+	16	27	22
circRNA1720	4352	chrNC_030828.1	41938603	41989094	+	5	7	3
circRNA1721	464	chrNC_030828.1	41963745	41989094	+	12	22	18
circRNA1722	461	chrNC_030828.1	41963748	41989094	+	3	0	3
circRNA1724	507	chrNC_030828.1	44361986	44368105	-	1	0	1
circRNA1733	821	chrNC_030828.1	46920055	46950942	+	2	0	2
circRNA1734	538	chrNC_030828.1	46937322	47039788	+	2	6	0
circRNA1735	891	chrNC_030828.1	54255591	54264661	+	1	0	1
circRNA174	333	chrNC_030835.1	32292537	32295380	-	8	1	0
circRNA1742	637	chrNC_030828.1	54695956	54700147	-	1	3	0
circRNA1743	431	chrNC_030828.1	54724959	54728636	-	12	3	0
circRNA1746	360	chrNC_030828.1	56069083	56077983	-	6	1	2
circRNA1747	3934	chrNC_030828.1	56171533	56190098	-	2	1	0
circRNA1749	4568	chrNC_030828.1	56182507	56204818	-	3	1	0
circRNA1752	1268	chrNC_030828.1	57376053	57377807	-	3	5	3
circRNA1754	1978	chrNC_030828.1	60696311	60724836	+	2	0	2
circRNA1755	336	chrNC_030828.1	60988942	61000947	+	7	2	0
circRNA1757	221	chrNC_030828.1	60996150	61000947	+	7	9	18
circRNA1758	1073	chrNC_030828.1	60996150	61021848	+	23	21	21
circRNA1759	1164	chrNC_030828.1	60996150	61037730	+	7	5	9
circRNA176	703	chrNC_030835.1	35218820	35241734	-	1	0	1
circRNA1760	492	chrNC_030828.1	61016603	61021848	+	2	1	1
circRNA1761	682	chrNC_030828.1	63757016	63764072	-	21	17	20
circRNA1762	789	chrNC_030828.1	63757016	63764290	-	1	0	1
circRNA1765	454	chrNC_030828.1	64100879	64132426	+	1	2	0
circRNA1766	281	chrNC_030828.1	64167187	64169650	+	2	1	1
circRNA1767	413	chrNC_030828.1	64167187	64170228	+	2	0	1
circRNA1771	421	chrNC_030828.1	66931285	66947921	-	3	1	0
circRNA1772	272	chrNC_030828.1	66939544	66947921	-	2	7	2
circRNA1775	246	chrNC_030828.1	67329005	67344766	+	7	0	10
circRNA1776	432	chrNC_030828.1	67329005	67381055	+	5	18	18
circRNA1778	493	chrNC_030828.1	67540278	67542568	+	30	30	36
circRNA1779	798	chrNC_030828.1	67540278	67546350	+	18	6	11
circRNA1780	1262	chrNC_030828.1	67540278	67553187	+	7	11	5
circRNA1781	1489	chrNC_030828.1	67540278	67562672	+	1	2	0
circRNA1782	3156	chrNC_030828.1	67540278	67574880	+	13	9	13
circRNA1785	504	chrNC_030828.1	68420691	68423817	+	6	3	0
circRNA1786	498	chrNC_030828.1	68587042	68588807	+	2	0	1
circRNA1787	373	chrNW_017189530.1	310269	312249	+	31	29	31
circRNA1788	490	chrNW_017189530.1	310269	317325	+	17	15	21
circRNA1789	737	chrNW_017189530.1	310269	321671	+	14	15	13
circRNA1790	847	chrNW_017189530.1	310269	326220	+	19	25	18
circRNA1791	973	chrNW_017189530.1	310269	327307	+	8	11	6
circRNA1792	483	chrNW_017189530.1	321166	327307	+	1	0	2
circRNA1794	493	chrNC_030820.1	5212170	5213705	+	11	0	6
circRNA1795	386	chrNC_030820.1	6923000	6974971	-	19	9	13
circRNA1797	187	chrNC_030820.1	6953981	6974971	-	1	0	1
circRNA1798	310	chrNC_030820.1	10045552	10048441	-	4	3	1
circRNA1799	413	chrNC_030820.1	10531962	10532374	+	2	0	2
circRNA18	442	chrNC_030829.1	7566567	7593969	-	12	16	16
circRNA180	552	chrNC_030835.1	36490590	36502614	-	20	7	6
circRNA1801	414	chrNC_030820.1	15596608	15600514	-	5	0	1
circRNA1802	808	chrNC_030820.1	16015389	16035126	-	3	2	0
circRNA1803	699	chrNC_030820.1	16027030	16035126	-	12	9	10
circRNA1808	1839	chrNC_030820.1	17038102	17053652	-	2	0	1
circRNA1809	317	chrNC_030820.1	17263757	17268021	-	1	3	0
circRNA181	901	chrNC_030835.1	36619236	36624924	+	12	17	8
circRNA1812	339	chrNC_030820.1	17654028	17662791	+	4	7	8
circRNA1813	308	chrNC_030820.1	18057582	18076703	+	1	2	0
circRNA1817	354	chrNC_030820.1	18223701	18233851	+	6	2	8
circRNA1818	581	chrNC_030820.1	19334994	19338622	+	2	10	3
circRNA1820	351	chrNC_030820.1	21078731	21097149	+	8	5	0
circRNA1822	1262	chrNC_030820.1	22327058	22348506	+	2	0	1
circRNA1824	833	chrNC_030820.1	24709603	24710435	+	5	8	0
circRNA1825	1155	chrNC_030820.1	24709603	24736739	+	3	0	1
circRNA1828	326	chrNC_030820.1	24762586	24763589	+	2	1	2
circRNA1831	915	chrNC_030820.1	27487874	27506618	-	1	0	1
circRNA1832	324	chrNC_030820.1	27614314	27620108	+	4	2	2
circRNA1833	909	chrNC_030820.1	27614314	27632737	+	23	29	24
circRNA1834	1060	chrNC_030820.1	29018613	29038970	-	2	0	1
circRNA1835	809	chrNC_030820.1	29680324	29731835	-	26	0	31
circRNA1836	736	chrNC_030820.1	29700413	29731835	-	33	0	19
circRNA1837	450	chrNC_030820.1	30510218	30558497	-	2	2	1
circRNA1838	438	chrNC_030820.1	30555339	30566065	-	9	0	11
circRNA1839	489	chrNC_030820.1	30555339	30587729	-	3	12	5
circRNA184	737	chrNC_030835.1	36882660	36886062	+	2	1	6
circRNA1841	576	chrNC_030820.1	32548210	32549925	+	1	2	2
circRNA1842	506	chrNC_030820.1	32560824	32561434	+	3	4	5
circRNA1844	772	chrNC_030820.1	32785695	32786466	+	19	31	14
circRNA1846	612	chrNC_030820.1	32826780	32843754	+	3	0	1
circRNA1847	486	chrNC_030820.1	32826780	32835441	+	3	0	6
circRNA1848	735	chrNC_030820.1	33138506	33179300	-	8	13	15
circRNA1849	1033	chrNC_030820.1	33138506	33272240	-	6	0	4
circRNA1851	426	chrNC_030820.1	33150592	33179300	-	4	1	2
circRNA1852	724	chrNC_030820.1	33150592	33272240	-	1	10	0
circRNA1854	499	chrNC_030820.1	33179100	33272240	-	18	16	9
circRNA1855	298	chrNC_030820.1	33258516	33272240	-	76	48	53
circRNA1856	1071	chrNC_030820.1	34609181	34622317	-	3	0	2
circRNA1857	645	chrNC_030820.1	35466911	35476748	-	3	5	0
circRNA1858	1278	chrNC_030820.1	36052398	36098605	+	1	0	1
circRNA186	4012	chrNC_030835.1	36882660	36917933	+	3	3	2
circRNA1862	343	chrNC_030820.1	42275339	42281147	+	14	18	16
circRNA1863	568	chrNC_030820.1	42296928	42299433	-	4	4	0
circRNA1864	1860	chrNC_030820.1	42316409	42338273	-	1	2	0
circRNA1865	796	chrNC_030820.1	42329000	42338273	-	5	13	9
circRNA1866	930	chrNC_030820.1	42329000	42345216	-	4	1	1
circRNA1867	449	chrNC_030820.1	42336603	42345216	-	3	1	0
circRNA1871	1326	chrNC_030820.1	45709241	45724661	-	2	0	2
circRNA1873	436	chrNC_030820.1	45720454	45724661	-	1	0	5
circRNA1874	475	chrNC_030820.1	45828474	45847605	+	17	20	0
circRNA1878	468	chrNC_030820.1	46191209	46193090	+	1	0	1
circRNA188	1535	chrNC_030835.1	36917742	36937120	+	4	2	0
circRNA1880	457	chrNC_030820.1	46279294	46308605	-	9	11	10
circRNA1881	295	chrNC_030820.1	46289687	46308605	-	1	1	0
circRNA1882	754	chrNC_030820.1	47235371	47247007	-	2	0	1
circRNA1884	519	chrNC_030820.1	47244844	47253335	-	49	65	89
circRNA1887	681	chrNC_030820.1	50644756	50651138	-	5	3	16
circRNA1888	1034	chrNC_030820.1	50644756	50656511	-	13	23	25
circRNA1890	617	chrNC_030820.1	50957120	50972117	-	4	0	4
circRNA1893	329	chrNC_030820.1	51176361	51178806	+	1	3	0
circRNA1894	296	chrNC_030820.1	51527964	51529592	-	18	16	19
circRNA1895	750	chrNC_030820.1	52354249	52354998	-	1	3	5
circRNA1897	543	chrNC_030820.1	57019185	57022404	-	2	1	1
circRNA190	359	chrNC_030835.1	36951710	36954808	+	3	3	2
circRNA1900	833	chrNC_030820.1	59855703	59871294	+	1	6	2
circRNA1901	1170	chrNC_030820.1	59855703	59877259	+	2	0	2
circRNA1903	622	chrNC_030820.1	59858180	59871294	+	29	25	26
circRNA1908	628	chrNC_030820.1	63406318	63417045	+	2	0	4
circRNA191	895	chrNC_030835.1	36961345	36974583	+	6	10	12
circRNA1915	435	chrNC_030820.1	64187304	64217483	-	1	0	2
circRNA1916	929	chrNC_030820.1	64487746	64498394	-	2	0	1
circRNA1917	948	chrNC_030820.1	64585963	64596132	+	2	2	0
circRNA192	1052	chrNC_030835.1	36961345	36979144	+	2	3	1
circRNA1921	1682	chrNC_030820.1	64869734	64894658	+	1	1	0
circRNA1923	750	chrNC_030820.1	65171822	65199085	+	1	3	0
circRNA1927	1092	chrNC_030820.1	65599354	65613516	-	2	3	0
circRNA1929	353	chrNC_030820.1	65895632	65897174	+	2	0	2
circRNA193	539	chrNC_030835.1	37131516	37150674	+	60	43	42
circRNA1930	680	chrNC_030820.1	66481220	66506642	+	1	1	0
circRNA1931	550	chrNC_030820.1	66490306	66506642	+	3	1	0
circRNA1932	416	chrNC_030820.1	66498410	66506642	+	5	13	8
circRNA1933	883	chrNC_030820.1	69675462	69687888	-	4	2	3
circRNA1934	298	chrNC_030820.1	69705583	69707625	-	6	2	0
circRNA1935	521	chrNC_030820.1	69726618	69727138	-	2	4	4
circRNA1936	1031	chrNC_030820.1	72909046	72925272	+	2	1	0
circRNA1938	732	chrNC_030820.1	75354214	75361527	-	23	20	8
circRNA194	292	chrNC_030835.1	37190230	37196616	-	4	8	8
circRNA1944	404	chrNC_030820.1	76787325	76800349	-	14	13	15
circRNA1945	475	chrNC_030820.1	76787325	76818082	-	56	50	62
circRNA1946	376	chrNC_030820.1	76798821	76818082	-	5	8	12
circRNA1949	669	chrNC_030820.1	81531066	81572839	+	2	3	1
circRNA1950	557	chrNC_030818.1	22783	37503	-	1	2	0
circRNA1952	783	chrNC_030818.1	273712	292118	-	1	2	0
circRNA1954	546	chrNC_030818.1	283882	295588	-	5	9	5
circRNA1956	510	chrNC_030818.1	424644	427935	+	2	0	2
circRNA1958	638	chrNC_030818.1	2259085	2267611	-	3	0	1
circRNA196	1905	chrNC_030835.1	39075218	39111412	-	1	1	3
circRNA1961	443	chrNC_030818.1	3832582	3844212	-	2	4	0
circRNA1965	442	chrNC_030818.1	4239650	4243283	-	3	2	0
circRNA1966	405	chrNC_030818.1	4270421	4271127	+	1	1	2
circRNA1967	357	chrNC_030818.1	4501640	4506517	-	3	0	3
circRNA1968	589	chrNC_030818.1	5957441	5968604	-	1	1	3
circRNA1969	897	chrNC_030818.1	6524315	6531241	+	6	3	1
circRNA197	364	chrNC_030835.1	39080626	39091164	-	1	1	3
circRNA1970	253	chrNC_030818.1	6801115	6805045	+	3	1	0
circRNA1971	660	chrNC_030818.1	6818652	6823413	+	4	1	0
circRNA1975	185	chrNC_030818.1	10295741	10295925	-	1	1	0
circRNA1979	368	chrNC_030818.1	10814547	10821801	-	2	0	1
circRNA198	870	chrNC_030835.1	39080626	39111412	-	7	6	7
circRNA1981	390	chrNC_030818.1	11594250	11611635	+	9	2	0
circRNA1983	252	chrNC_030818.1	11862766	11867193	+	1	2	7
circRNA1984	841	chrNC_030818.1	13085344	13089419	-	4	0	3
circRNA1985	880	chrNC_030818.1	13085344	13090187	-	13	14	10
circRNA1986	942	chrNC_030818.1	13085344	13097003	-	28	26	22
circRNA1987	2458	chrNC_030818.1	13085344	13102936	-	11	6	3
circRNA199	566	chrNC_030835.1	39090924	39104245	-	2	4	0
circRNA1990	437	chrNC_030818.1	14424403	14454333	-	4	2	0
circRNA1991	294	chrNC_030818.1	14444904	14454333	-	7	7	8
circRNA1992	518	chrNC_030818.1	14756469	14770365	+	8	2	5
circRNA1993	320	chrNC_030818.1	14841629	14843871	+	1	0	1
circRNA1994	514	chrNC_030818.1	14841629	14850605	+	1	4	0
circRNA1996	1152	chrNC_030818.1	14841629	14862366	+	17	14	0
circRNA1997	4482	chrNC_030818.1	14841629	14892176	+	2	2	1
circRNA1999	333	chrNC_030818.1	15112304	15130170	+	4	0	1
circRNA2	1013	chrNW_017189525.1	77891	80195	+	1	1	0
circRNA20	525	chrNC_030829.1	7940289	7947094	+	7	2	10
circRNA200	747	chrNC_030835.1	39090924	39111412	-	6	19	7
circRNA2002	691	chrNC_030818.1	15636370	15652199	+	2	1	0
circRNA2003	174	chrNC_030818.1	18712494	18712667	+	3	0	1
circRNA2004	538	chrNC_030818.1	18712494	18765107	+	11	5	11
circRNA2005	1041	chrNC_030818.1	18712494	18801876	+	1	4	1
circRNA2006	364	chrNC_030818.1	18763685	18765107	+	9	8	7
circRNA2007	486	chrNC_030818.1	18763685	18787848	+	1	3	1
circRNA201	506	chrNC_030835.1	39102885	39111412	-	20	46	28
circRNA2010	927	chrNC_030818.1	18831143	18846580	+	6	3	0
circRNA2011	411	chrNC_030818.1	18910578	18912062	-	1	0	1
circRNA2013	615	chrNC_030818.1	19205536	19215731	-	2	7	3
circRNA2014	670	chrNC_030818.1	19406777	19411145	+	9	6	0
circRNA2015	1490	chrNC_030818.1	19510338	19511827	-	4	3	0
circRNA2016	953	chrNC_030818.1	19607850	19608802	-	6	3	9
circRNA2017	727	chrNC_030818.1	20241941	20270888	+	5	6	2
circRNA2025	583	chrNC_030818.1	24551169	24569291	+	1	1	4
circRNA2026	274	chrNC_030818.1	24569168	24570823	+	5	6	5
circRNA2027	822	chrNC_030818.1	24569168	24582878	+	1	2	3
circRNA2032	391	chrNC_030818.1	25545295	25582349	-	1	0	1
circRNA2033	1384	chrNC_030818.1	25580914	25677402	-	1	0	1
circRNA2034	572	chrNC_030818.1	25628130	25661509	-	1	0	5
circRNA2037	1070	chrNC_030818.1	25640249	25677402	-	4	1	0
circRNA204	275	chrNC_030835.1	40072020	40072294	+	1	0	1
circRNA2041	755	chrNC_030818.1	25804203	25817215	+	1	0	1
circRNA2042	288	chrNC_030818.1	26290282	26295016	+	4	4	7
circRNA2043	614	chrNC_030818.1	28042294	28053016	+	5	4	1
circRNA2045	580	chrNC_030818.1	28996044	29018471	+	2	0	2
circRNA2048	551	chrNC_030818.1	30267504	30268054	+	2	2	1
circRNA2049	949	chrNC_030818.1	30349024	30361390	+	2	1	2
circRNA2052	448	chrNC_030818.1	36181851	36185058	-	2	4	0
circRNA2056	824	chrNC_030818.1	37613503	37618604	-	23	6	12
circRNA2058	636	chrNC_030818.1	37684762	37702766	-	1	2	0
circRNA2065	320	chrNC_030818.1	43542246	43543636	+	12	8	10
circRNA2066	623	chrNC_030818.1	43542246	43563053	+	2	1	0
circRNA2067	720	chrNC_030818.1	43543539	43569411	+	2	3	0
circRNA2069	615	chrNC_030818.1	43895880	43902463	+	2	0	2
circRNA207	546	chrNC_030835.1	41754814	41755359	+	1	0	1
circRNA2070	338	chrNC_030818.1	44321952	44323276	-	8	10	8
circRNA2072	304	chrNC_030818.1	47091252	47092517	+	3	0	1
circRNA2078	529	chrNC_030818.1	49118025	49119033	+	1	2	0
circRNA2080	492	chrNC_030818.1	50047192	50054721	+	2	0	2
circRNA2083	509	chrNC_030818.1	59735509	59747469	-	3	3	3
circRNA2084	307	chrNC_030818.1	59851069	59859628	-	2	1	7
circRNA2085	322	chrNC_030818.1	61007886	61010724	+	1	1	1
circRNA2087	874	chrNC_030818.1	62128851	62139826	-	3	4	0
circRNA2088	1029	chrNC_030818.1	62128851	62143359	-	1	4	0
circRNA2089	324	chrNC_030818.1	63203432	63209633	-	1	1	0
circRNA2091	422	chrNC_030818.1	66320975	66323515	-	15	8	7
circRNA2093	403	chrNC_030818.1	70292196	70313184	+	2	1	0
circRNA2094	511	chrNC_030818.1	70453532	70462169	-	2	0	1
circRNA2097	260	chrNC_030818.1	73319530	73323375	+	2	0	1
circRNA21	344	chrNC_030829.1	10094533	10113699	+	1	1	0
circRNA2101	326	chrNC_030818.1	74648601	74654205	-	1	0	1
circRNA2104	2238	chrNC_030818.1	74799462	74858828	+	5	2	9
circRNA2105	685	chrNC_030818.1	74799462	74810361	+	2	3	8
circRNA2106	2424	chrNC_030818.1	74799462	74870110	+	6	17	9
circRNA2107	4119	chrNC_030818.1	74799462	74903946	+	5	3	4
circRNA2109	2051	chrNC_030818.1	74799462	74847980	+	12	15	6
circRNA2114	901	chrNC_030818.1	78230041	78244842	+	85	89	102
circRNA2115	1027	chrNC_030818.1	78230041	78271360	+	3	0	5
circRNA2116	1300	chrNC_030818.1	78230041	78276055	+	5	15	0
circRNA2117	399	chrNC_030818.1	78271235	78276055	+	6	5	4
circRNA2118	621	chrNC_030818.1	78611213	78613725	+	2	4	0
circRNA212	712	chrNC_030821.1	390299	406214	-	1	1	0
circRNA2120	370	chrNC_030818.1	80593763	80599700	+	4	0	1
circRNA2122	2420	chrNC_030818.1	80593763	80633781	+	5	7	3
circRNA2123	236	chrNC_030818.1	80619030	80619689	+	1	6	12
circRNA2125	1449	chrNC_030818.1	80619030	80633781	+	7	1	1
circRNA2126	276	chrNC_030818.1	80625724	80627509	+	2	2	0
circRNA213	421	chrNC_030821.1	416123	421769	-	2	0	1
circRNA2135	345	chrNC_030818.1	88132680	88133982	+	3	2	3
circRNA2137	522	chrNC_030818.1	89515910	89526290	-	2	0	1
circRNA2141	1424	chrNC_030818.1	93628870	93663470	+	1	2	0
circRNA2142	1844	chrNC_030818.1	93628870	93678796	+	7	0	5
circRNA2143	1644	chrNC_030818.1	93650281	93678796	+	1	3	0
circRNA2144	333	chrNC_030818.1	93656517	93657429	+	2	0	1
circRNA2145	420	chrNC_030818.1	93671430	93678796	+	3	1	1
circRNA2146	700	chrNC_030818.1	93833182	93844312	-	3	3	0
circRNA2148	170	chrNC_030818.1	94387335	94401434	-	3	1	0
circRNA2149	650	chrNC_030818.1	94880608	94899882	+	1	0	3
circRNA215	745	chrNC_030821.1	616340	629794	-	1	6	0
circRNA2151	299	chrNC_030818.1	95099398	95109434	-	3	0	3
circRNA2152	312	chrNC_030818.1	95616652	95620100	+	1	4	2
circRNA2156	567	chrNC_030818.1	95976609	95993950	-	3	1	4
circRNA2158	274	chrNC_030818.1	97776070	97777508	-	44	30	33
circRNA216	351	chrNC_030821.1	684805	696042	-	9	16	5
circRNA2162	743	chrNC_030818.1	100565316	100574156	+	4	2	4
circRNA2163	590	chrNC_030818.1	101222248	101232575	-	15	12	15
circRNA2164	375	chrNC_030818.1	101819569	101822361	-	4	4	5
circRNA2167	355	chrNC_030818.1	102306344	102307725	-	8	6	1
circRNA2169	681	chrNC_030818.1	102873245	102885038	-	1	0	4
circRNA217	477	chrNC_030821.1	684805	701198	-	6	14	9
circRNA2170	425	chrNC_030818.1	102883877	102885038	-	92	67	87
circRNA2174	3074	chrNC_030818.1	105615921	105670084	-	3	0	1
circRNA2175	1868	chrNC_030818.1	105629701	105667301	-	1	6	0
circRNA2176	2070	chrNC_030818.1	105629701	105670084	-	8	0	2
circRNA2177	1740	chrNC_030818.1	105644598	105670084	-	3	2	4
circRNA2178	1005	chrNC_030818.1	105651964	105670084	-	8	11	13
circRNA2180	727	chrNC_030818.1	105658936	105670084	-	9	8	6
circRNA2182	528	chrNC_030818.1	105666855	105670084	-	15	23	12
circRNA2183	864	chrNW_017189552.1	268390	269253	-	2	2	0
circRNA2184	1345	chrNW_017189516.1	702571	722387	+	3	2	0
circRNA2189	413	chrNW_017189516.1	2924602	2939556	-	5	4	17
circRNA2190	721	chrNW_017189516.1	2924602	2950017	-	1	3	2
circRNA2191	308	chrNW_017189516.1	2949016	2950017	-	1	1	0
circRNA2195	277	chrNW_017189516.1	8161617	8162755	+	1	5	0
circRNA22	1260	chrNC_030829.1	10258824	10317282	+	1	0	1
circRNA2203	306	chrNW_017189516.1	20523084	20523495	+	7	2	2
circRNA2204	296	chrNW_017189516.1	21827304	21827704	+	2	1	0
circRNA2205	402	chrNW_017189516.1	23174299	23175475	-	1	5	1
circRNA2206	528	chrNW_017189516.1	23259603	23268791	-	13	16	21
circRNA2207	665	chrNW_017189516.1	23259603	23302556	-	2	6	8
circRNA2208	1154	chrNW_017189516.1	23728024	23748082	-	2	1	4
circRNA2209	650	chrNW_017189516.1	25187752	25200915	+	1	0	2
circRNA2212	237	chrNW_017189516.1	45382915	45387188	-	1	3	0
circRNA2213	401	chrNW_017189516.1	48103724	48119032	-	8	12	3
circRNA2216	227	chrNW_017189516.1	60551458	60592064	+	1	0	2
circRNA2217	433	chrNW_017189516.1	65204567	65216369	+	8	6	10
circRNA2218	285	chrNW_017189516.1	65234924	65238165	+	1	2	1
circRNA2219	394	chrNW_017189516.1	65549200	65552397	-	6	0	3
circRNA2220	117	chrNW_017189516.1	65614363	65615334	-	2	2	0
circRNA2221	508	chrNW_017189516.1	65682332	65685490	+	3	2	3
circRNA2223	686	chrNW_017189796.1	144376	157942	+	8	3	5
circRNA2224	294	chrNW_017189796.1	144376	150380	+	7	6	5
circRNA2225	402	chrNW_017189796.1	144376	152927	+	1	3	2
circRNA2226	998	chrNC_030814.1	480180	501048	-	2	1	0
circRNA2229	623	chrNC_030814.1	1735346	1740894	-	2	3	0
circRNA223	680	chrNC_030821.1	8304430	8315910	+	4	0	1
circRNA2231	1408	chrNC_030814.1	1769240	1819724	-	4	2	3
circRNA2233	539	chrNC_030814.1	1785366	1792566	-	1	5	3
circRNA2234	667	chrNC_030814.1	1785366	1802974	-	3	0	4
circRNA2235	839	chrNC_030814.1	1785366	1819724	-	1	3	0
circRNA2236	661	chrNC_030814.1	1789609	1819724	-	2	4	1
circRNA2238	445	chrNC_030814.1	1802847	1838619	-	3	0	1
circRNA2240	575	chrNC_030814.1	1819553	1846267	-	1	7	3
circRNA2241	403	chrNC_030814.1	1838475	1846267	-	1	7	1
circRNA2242	1556	chrNC_030814.1	2185381	2203904	+	3	4	0
circRNA2246	839	chrNC_030814.1	2723400	2786929	-	1	0	1
circRNA2249	268	chrNC_030814.1	2828319	2828586	-	2	2	0
circRNA225	416	chrNC_030821.1	8461767	8471881	-	2	0	1
circRNA2250	430	chrNC_030814.1	2828319	2833082	-	5	5	0
circRNA2251	752	chrNC_030814.1	3207819	3368071	+	2	0	2
circRNA2252	513	chrNC_030814.1	3207819	3236265	+	4	3	3
circRNA2253	371	chrNC_030814.1	3236134	3368071	+	5	3	7
circRNA2255	2193	chrNC_030814.1	8485811	8508272	-	2	1	0
circRNA2257	602	chrNC_030814.1	8603501	8607522	-	1	2	2
circRNA2259	634	chrNC_030814.1	12510540	12512414	+	4	5	3
circRNA2260	519	chrNC_030814.1	12524224	12526705	+	7	1	9
circRNA2266	1208	chrNC_030814.1	15480866	15511775	-	2	9	0
circRNA2269	633	chrNC_030814.1	15502458	15511775	-	12	19	17
circRNA227	570	chrNC_030821.1	8940074	8966504	+	3	2	4
circRNA2270	820	chrNC_030814.1	15502458	15522034	-	2	5	4
circRNA2272	421	chrNC_030814.1	15745814	15752860	+	1	1	3
circRNA2273	833	chrNC_030814.1	15752737	15771397	+	3	1	1
circRNA2276	252	chrNC_030814.1	20491209	20493579	-	1	0	2
circRNA2277	303	chrNC_030814.1	23555342	23557120	-	21	17	15
circRNA2278	877	chrNC_030814.1	23561464	23590322	-	1	0	4
circRNA2279	5672	chrNC_030814.1	27162574	27181351	-	10	6	1
circRNA228	468	chrNC_030821.1	8940074	8952833	+	7	6	1
circRNA2282	325	chrNC_030814.1	27608215	27616938	-	4	6	4
circRNA2285	873	chrNC_030814.1	29470715	29504550	-	3	3	0
circRNA2287	1399	chrNC_030814.1	29756014	29804379	-	1	5	0
circRNA2289	437	chrNC_030814.1	29947439	29950352	-	1	1	5
circRNA229	718	chrNC_030821.1	9829599	9847430	-	3	0	3
circRNA2292	289	chrNC_030814.1	30047981	30048647	-	1	0	1
circRNA2294	965	chrNC_030814.1	38906193	38907157	+	5	2	2
circRNA2295	350	chrNC_030814.1	44240586	44248585	-	5	8	14
circRNA2298	369	chrNC_030814.1	47413198	47416062	-	1	0	1
circRNA2299	553	chrNC_030814.1	47523805	47529278	+	2	0	2
circRNA2301	583	chrNC_030814.1	48569499	48572923	-	39	53	45
circRNA2302	430	chrNC_030814.1	49065049	49065981	-	9	9	15
circRNA2303	1492	chrNC_030814.1	49065049	49084101	-	11	6	8
circRNA2304	1062	chrNC_030814.1	49072686	49084101	-	2	0	2
circRNA2306	912	chrNC_030814.1	49076931	49089530	-	1	4	0
circRNA2307	1043	chrNC_030814.1	49083970	49095992	-	2	1	2
circRNA2309	525	chrNC_030814.1	50589629	50592692	-	5	9	0
circRNA231	516	chrNC_030821.1	9830422	9847430	-	4	4	1
circRNA2311	771	chrNC_030814.1	51844713	51853253	+	2	0	3
circRNA2312	351	chrNC_030814.1	51851509	51853253	+	1	0	5
circRNA2317	399	chrNC_030814.1	53450448	53477896	+	5	3	5
circRNA2318	555	chrNC_030814.1	56153812	56158622	+	9	2	0
circRNA232	652	chrNC_030821.1	9847249	9860568	-	10	6	5
circRNA2320	517	chrNC_030814.1	57331474	57342044	-	2	0	3
circRNA2324	225	chrNC_030814.1	59107241	59107465	-	2	0	3
circRNA2327	414	chrNC_030814.1	60120277	60135032	+	3	0	2
circRNA233	470	chrNC_030821.1	9855125	9860568	-	1	0	1
circRNA2330	1423	chrNC_030814.1	62914297	62940171	-	4	1	1
circRNA2331	944	chrNC_030814.1	62924393	62940171	-	3	2	2
circRNA2332	572	chrNC_030814.1	62939600	62940171	-	6	6	4
circRNA2334	305	chrNC_030814.1	63673365	63674113	+	4	4	6
circRNA2337	1276	chrNC_030814.1	64231785	64245653	-	3	1	0
circRNA2338	741	chrNC_030814.1	64284134	64300567	-	2	0	3
circRNA234	829	chrNC_030821.1	11726073	11736522	+	2	1	3
circRNA2340	1424	chrNC_030814.1	64301826	64319084	-	10	4	9
circRNA2341	1644	chrNC_030814.1	64307309	64324088	-	4	5	0
circRNA2343	755	chrNC_030814.1	64651203	64659734	+	1	1	0
circRNA2344	913	chrNC_030814.1	65826538	65836339	-	1	4	3
circRNA2345	1054	chrNC_030814.1	65963072	65972286	+	1	1	2
circRNA2346	727	chrNC_030814.1	66000472	66005490	+	5	0	4
circRNA2347	432	chrNC_030814.1	66218164	66218595	-	8	3	6
circRNA2350	595	chrNC_030814.1	71781738	71785760	+	1	2	5
circRNA2352	240	chrNC_030814.1	72135270	72143283	+	1	0	1
circRNA2353	1211	chrNC_030814.1	72172224	72192010	+	3	2	0
circRNA2357	414	chrNC_030814.1	80290627	80298828	-	18	20	13
circRNA2358	537	chrNC_030814.1	80452875	80468951	+	3	0	7
circRNA2359	921	chrNC_030814.1	80452875	80483956	+	1	3	0
circRNA236	320	chrNC_030821.1	12336482	12344155	-	2	3	4
circRNA2363	283	chrNC_030814.1	83511054	83511982	+	1	2	2
circRNA2364	580	chrNC_030814.1	83511054	83518197	+	5	4	4
circRNA2365	1252	chrNC_030814.1	83511054	83530998	+	2	4	5
circRNA2366	449	chrNC_030814.1	83596479	83599864	-	14	6	21
circRNA2368	428	chrNC_030814.1	84193926	84199355	+	3	4	4
circRNA2369	532	chrNC_030814.1	84193926	84207218	+	6	2	5
circRNA237	421	chrNC_030821.1	12418438	12425224	-	7	18	6
circRNA2370	635	chrNC_030814.1	84193926	84212544	+	7	7	10
circRNA2372	337	chrNC_030814.1	87449765	87450101	+	4	3	8
circRNA2374	1897	chrNC_030814.1	87761676	87768134	-	3	7	8
circRNA2375	980	chrNC_030814.1	87786751	87807127	-	5	7	6
circRNA2377	692	chrNC_030814.1	87795351	87807127	-	1	5	0
circRNA238	595	chrNC_030821.1	12624379	12635609	+	17	16	7
circRNA2381	336	chrNC_030814.1	88937781	88954205	-	7	0	14
circRNA2383	428	chrNC_030814.1	91300682	91301390	+	1	0	1
circRNA2386	122	chrNC_030814.1	94327801	94328072	+	22	23	13
circRNA2387	436	chrNC_030814.1	94781411	94782283	-	7	3	0
circRNA2388	510	chrNC_030814.1	95408321	95411832	+	2	0	2
circRNA2389	703	chrNC_030814.1	95462256	95466011	-	2	1	4
circRNA239	1991	chrNC_030821.1	12624379	12673141	+	1	0	4
circRNA2391	552	chrNC_030814.1	96049039	96049590	-	26	29	26
circRNA2393	234	chrNC_030814.1	97044519	97044844	-	3	0	1
circRNA2394	547	chrNC_030814.1	97044519	97047409	-	6	3	9
circRNA2397	532	chrNC_030814.1	97922485	97923016	-	9	11	12
circRNA2399	457	chrNC_030814.1	100849265	100853236	-	2	10	7
circRNA2402	501	chrNC_030814.1	101962649	101965143	+	3	0	2
circRNA2403	342	chrNC_030814.1	102860352	102862793	+	16	15	0
circRNA2407	240	chrNC_030814.1	104473433	104475335	-	11	2	16
circRNA2408	479	chrNC_030814.1	104473433	104476115	-	6	12	5
circRNA2409	358	chrNC_030814.1	104877952	104900265	+	5	5	0
circRNA2410	269	chrNC_030814.1	104899997	104900265	+	9	11	7
circRNA2412	328	chrNC_030814.1	107820901	107829759	-	7	2	3
circRNA2414	1296	chrNC_030830.1	270021	300344	-	2	2	0
circRNA2416	770	chrNC_030830.1	307872	322021	-	1	2	0
circRNA2418	426	chrNC_030830.1	1010919	1033985	-	7	8	16
circRNA242	1059	chrNC_030821.1	12712187	12726072	+	2	1	0
circRNA2421	406	chrNC_030830.1	2875363	2885618	-	1	0	1
circRNA2422	1020	chrNC_030830.1	7334139	7346339	-	1	1	0
circRNA2425	369	chrNC_030830.1	9775618	9935581	-	1	1	0
circRNA2428	1716	chrNC_030830.1	10558123	10568060	-	2	1	3
circRNA2429	2064	chrNC_030830.1	10562476	10571476	-	2	1	0
circRNA2430	325	chrNC_030830.1	10577924	10580527	-	2	2	0
circRNA2435	288	chrNC_030830.1	12926007	12927506	+	1	0	2
circRNA2436	1094	chrNC_030830.1	16011617	16038251	+	2	0	1
circRNA2437	667	chrNC_030830.1	16011617	16012283	+	65	60	61
circRNA244	565	chrNC_030821.1	15693900	15698025	+	6	0	4
circRNA2445	598	chrNC_030830.1	30081495	30168616	-	2	0	2
circRNA2446	336	chrNC_030830.1	30081495	30101186	-	1	3	0
circRNA2447	262	chrNC_030830.1	30162518	30168616	-	4	0	1
circRNA2456	841	chrNC_030830.1	36364333	36370377	+	1	2	1
circRNA2457	1181	chrNC_030830.1	36364333	36382130	+	2	0	7
circRNA2458	417	chrNC_030830.1	36768653	36820024	-	4	1	0
circRNA2459	407	chrNC_030830.1	37571335	37575084	-	1	0	3
circRNA246	333	chrNC_030821.1	16648181	16649027	-	10	11	6
circRNA2460	258	chrNC_030830.1	38305300	38308838	+	1	1	0
circRNA2461	305	chrNC_030830.1	38701710	38704822	-	7	1	1
circRNA2463	189	chrNC_030830.1	38716336	38722807	-	6	5	3
circRNA2464	258	chrNC_030830.1	39098986	39100191	+	6	6	3
circRNA2466	353	chrNC_030830.1	39998228	40004138	+	29	22	23
circRNA2467	682	chrNC_030830.1	39998228	40043678	+	1	1	0
circRNA2468	441	chrNC_030830.1	41095422	41096072	-	2	0	2
circRNA2469	1311	chrNC_030830.1	44953377	44965024	-	1	0	2
circRNA2472	1472	chrNC_030830.1	45023424	45024895	-	2	0	2
circRNA2477	510	chrNC_030830.1	45587160	45597214	+	29	10	20
circRNA2478	812	chrNC_030830.1	45587160	45609072	+	5	9	2
circRNA2479	306	chrNC_030830.1	45686359	45689303	-	2	2	8
circRNA2481	327	chrNC_030830.1	45997672	46021373	+	2	2	3
circRNA2482	961	chrNC_030832.1	281271	282231	-	4	3	3
circRNA2485	688	chrNC_030832.1	1959081	1968274	+	34	14	28
circRNA2486	392	chrNC_030832.1	2930913	2933481	-	2	1	4
circRNA2487	355	chrNC_030832.1	3017220	3018856	-	7	10	6
circRNA2488	890	chrNC_030832.1	3037053	3066126	-	3	0	3
circRNA2489	713	chrNC_030832.1	3065414	3066126	-	2	2	0
circRNA2490	947	chrNC_030832.1	3179616	3190620	-	3	0	3
circRNA2491	323	chrNC_030832.1	3189766	3190620	-	3	3	0
circRNA2493	473	chrNC_030832.1	3683796	3687565	+	21	17	16
circRNA2495	276	chrNC_030832.1	7777603	7777878	+	5	3	6
circRNA2498	722	chrNC_030832.1	9537667	9553000	+	5	12	3
circRNA2499	230	chrNC_030832.1	9541118	9542996	+	6	4	5
circRNA25	333	chrNC_030829.1	10308020	10317282	+	4	0	5
circRNA2500	988	chrNC_030832.1	9541118	9591384	+	4	2	0
circRNA2501	810	chrNC_030832.1	9586961	9623339	+	5	2	0
circRNA2502	539	chrNC_030832.1	10291014	10308478	-	4	13	19
circRNA2504	471	chrNC_030832.1	10451723	10454393	-	12	14	11
circRNA2507	376	chrNC_030832.1	10642937	10643312	+	5	2	0
circRNA2509	295	chrNC_030832.1	13606307	13607436	-	4	3	0
circRNA2510	430	chrNC_030832.1	13954229	13960749	+	22	22	16
circRNA2511	283	chrNC_030832.1	14124720	14127163	-	1	4	1
circRNA2512	567	chrNC_030832.1	14230502	14239800	+	1	3	0
circRNA2513	529	chrNC_030832.1	14298287	14302769	+	4	5	6
circRNA2514	333	chrNC_030832.1	14421305	14425734	+	2	0	2
circRNA2515	485	chrNC_030832.1	14427300	14431361	+	1	1	0
circRNA2517	376	chrNC_030832.1	15660139	15661648	+	6	0	1
circRNA2519	440	chrNC_030832.1	15715645	15720406	+	7	12	6
circRNA252	309	chrNC_030821.1	17178716	17179810	+	10	1	4
circRNA2522	1546	chrNC_030832.1	16313666	16318337	-	1	1	0
circRNA2523	758	chrNC_030832.1	16327316	16330394	-	1	0	2
circRNA2529	324	chrNC_030832.1	19881222	19881655	+	1	0	1
circRNA253	258	chrNC_030821.1	17282252	17287555	+	7	0	4
circRNA2530	277	chrNC_030832.1	19919363	19920776	+	14	13	16
circRNA2531	601	chrNC_030832.1	20728232	20733162	-	7	7	1
circRNA2532	456	chrNC_030832.1	20730651	20733162	-	4	1	0
circRNA2534	435	chrNC_030832.1	21078077	21081462	-	6	5	4
circRNA2539	868	chrNC_030832.1	25185602	25186469	+	1	1	0
circRNA2540	436	chrNC_030832.1	25590377	25595882	-	5	8	19
circRNA2541	1210	chrNC_030832.1	26354696	26358050	-	4	5	10
circRNA2544	503	chrNC_030832.1	27531089	27542664	+	1	0	1
circRNA2545	946	chrNC_030832.1	27948066	27949011	+	15	13	15
circRNA2548	213	chrNC_030832.1	30515494	30515706	-	2	0	2
circRNA2549	537	chrNC_030832.1	32885119	32888328	-	2	2	0
circRNA2551	614	chrNC_030832.1	36691724	36692847	+	5	3	4
circRNA2558	1200	chrNC_030832.1	39494782	39503506	+	2	0	4
circRNA2560	420	chrNC_030832.1	39503342	39512737	+	3	3	0
circRNA2561	282	chrNC_030832.1	39764112	39766809	+	2	0	2
circRNA2562	2019	chrNC_030832.1	39764112	39768996	+	3	0	1
circRNA2563	1863	chrNC_030832.1	39766684	39768996	+	10	4	6
circRNA2565	598	chrNC_030832.1	39810412	39813496	+	1	0	1
circRNA2566	1068	chrNC_030832.1	40019454	40026654	+	1	1	2
circRNA2569	950	chrNC_030832.1	40068505	40070761	-	2	0	2
circRNA257	1442	chrNC_030821.1	17352154	17397222	+	1	6	0
circRNA2571	722	chrNC_030832.1	40408628	40423262	-	2	2	0
circRNA2573	471	chrNC_030832.1	40444586	40450396	-	1	1	0
circRNA2576	415	chrNC_030832.1	40749313	40770688	-	25	18	17
circRNA2579	782	chrNC_030832.1	42458071	42470677	+	33	31	27
circRNA2581	235	chrNC_030834.1	2980651	2990827	+	12	9	14
circRNA2582	281	chrNC_030834.1	3255323	3283047	+	3	1	4
circRNA2583	1313	chrNC_030834.1	3656521	3663644	+	2	1	0
circRNA2584	338	chrNC_030834.1	5417518	5423614	+	4	0	4
circRNA2585	538	chrNC_030834.1	6896841	6919040	-	45	46	44
circRNA2587	448	chrNC_030834.1	6913998	6919040	-	3	0	11
circRNA2588	389	chrNC_030834.1	6916848	6919040	-	18	13	28
circRNA2590	1432	chrNC_030834.1	6986821	6992216	-	8	2	4
circRNA2591	1522	chrNC_030834.1	7781149	7800935	+	4	0	2
circRNA2592	876	chrNC_030834.1	8308471	8322464	+	33	15	21
circRNA2593	879	chrNC_030834.1	8715056	8724050	+	4	4	0
circRNA2595	938	chrNC_030834.1	11495327	11523171	-	1	1	0
circRNA2596	1137	chrNC_030834.1	11504356	11535245	-	4	0	3
circRNA2597	265	chrNC_030834.1	11516102	11523171	-	2	2	0
circRNA2598	524	chrNC_030834.1	11531574	11540246	-	8	11	12
circRNA2599	1033	chrNC_030834.1	11531574	11561324	-	2	0	1
circRNA260	453	chrNC_030821.1	18057756	18065985	+	5	5	2
circRNA2600	352	chrNC_030834.1	11542321	11549515	-	2	2	0
circRNA2601	515	chrNC_030834.1	11723860	11729981	-	9	9	0
circRNA2604	1755	chrNC_030834.1	12181534	12201434	+	1	4	1
circRNA2606	957	chrNC_030834.1	12181534	12190969	+	2	6	3
circRNA2608	594	chrNC_030834.1	12579180	12580764	-	7	0	8
circRNA261	580	chrNC_030821.1	18057756	18068580	+	2	14	13
circRNA2613	385	chrNC_030834.1	18877657	18890978	+	5	0	2
circRNA2615	418	chrNC_030834.1	19363111	19363528	+	1	2	2
circRNA2616	548	chrNC_030834.1	19363111	19365694	+	1	0	4
circRNA2618	390	chrNC_030834.1	20553976	20555563	-	2	3	5
circRNA262	427	chrNC_030821.1	18062292	18068580	+	2	4	5
circRNA2620	400	chrNC_030834.1	24134608	24141244	+	1	4	0
circRNA2625	1058	chrNC_030834.1	26263263	26281959	+	3	6	15
circRNA2627	3283	chrNC_030834.1	29023224	29026506	+	127	148	147
circRNA2628	3598	chrNC_030834.1	29023224	29068726	+	4	0	2
circRNA263	593	chrNC_030821.1	18375560	18380090	-	11	3	6
circRNA2630	934	chrNC_030834.1	29116451	29117521	+	18	14	24
circRNA2631	1820	chrNC_030834.1	29116451	29121048	+	9	2	3
circRNA2633	662	chrNC_030834.1	29991351	30001293	-	5	3	8
circRNA2634	436	chrNC_030834.1	30464395	30471114	-	1	0	2
circRNA2636	391	chrNC_030834.1	31448202	31455090	-	2	6	0
circRNA2637	226	chrNC_030834.1	36843312	36844429	+	1	4	3
circRNA2639	405	chrNC_030834.1	37485241	37487336	+	182	191	201
circRNA264	507	chrNC_030821.1	18571047	18573926	-	4	7	1
circRNA2640	557	chrNC_030834.1	37485241	37499883	+	39	30	39
circRNA2643	441	chrNC_030834.1	43217160	43226758	-	1	2	0
circRNA2646	601	chrNC_030836.1	515293	530925	-	1	1	0
circRNA2647	885	chrNC_030836.1	515293	534112	-	4	1	2
circRNA2648	1494	chrNC_030836.1	515293	538605	-	1	0	1
circRNA2649	1078	chrNC_030836.1	530741	538605	-	14	14	22
circRNA265	234	chrNC_030821.1	18573506	18573926	-	36	19	27
circRNA2650	893	chrNC_030836.1	532265	538605	-	13	3	9
circRNA2651	609	chrNC_030836.1	535290	538605	-	7	10	8
circRNA2653	513	chrNC_030836.1	630304	635092	-	4	5	3
circRNA2656	635	chrNC_030836.1	8978539	8997080	+	5	0	6
circRNA2658	536	chrNC_030836.1	9019053	9027534	+	5	6	4
circRNA266	351	chrNC_030821.1	18574487	18578591	-	1	3	2
circRNA2660	285	chrNC_030836.1	9232325	9234847	+	4	7	5
circRNA2665	453	chrNC_030836.1	16934779	16947846	+	5	6	8
circRNA2666	205	chrNC_030836.1	17043906	17045551	+	1	0	3
circRNA2669	1899	chrNC_030836.1	26316043	26337936	+	3	4	2
circRNA2670	395	chrNC_030836.1	27764427	27772458	+	4	0	2
circRNA2671	525	chrNC_030836.1	28363226	28367482	+	8	13	6
circRNA2675	286	chrNC_030836.1	31755596	31768571	-	2	2	4
circRNA2676	1074	chrNC_030836.1	35660301	35661374	-	8	2	6
circRNA2678	411	chrNC_030836.1	40713655	40715654	+	2	0	1
circRNA2680	424	chrNC_030836.1	45060017	45060440	+	2	0	2
circRNA2684	386	chrNC_030836.1	47010878	47026730	+	10	4	6
circRNA2685	1004	chrNC_030836.1	47010878	47041296	+	2	1	0
circRNA2686	558	chrNC_030836.1	47026498	47034421	+	2	0	1
circRNA2687	498	chrNC_030836.1	47049494	47055092	+	4	0	1
circRNA269	905	chrNC_030821.1	20117644	20133909	-	1	0	1
circRNA2692	577	chrNC_030836.1	51170118	51173581	+	11	9	12
circRNA2694	3130	chrNW_017189896.1	107625	145885	-	5	4	6
circRNA2697	2189	chrNW_017189896.1	135855	145885	-	3	8	9
circRNA2698	471	chrNW_017189752.1	115642	132315	+	1	0	3
circRNA2699	822	chrNW_017189752.1	115642	146692	+	2	1	4
circRNA27	384	chrNC_030829.1	10735002	10742442	+	3	4	3
circRNA270	712	chrNC_030821.1	20131061	20134644	-	3	0	3
circRNA2700	486	chrNW_017189629.1	487666	506588	-	3	3	2
circRNA2702	1575	chrNW_017189585.1	413979	439668	-	1	3	1
circRNA2704	545	chrNW_017189840.1	211219	214448	+	1	2	0
circRNA2707	270	chrNC_030817.1	437683	438897	-	5	4	9
circRNA2708	226	chrNC_030817.1	460818	461336	-	1	4	4
circRNA2710	454	chrNC_030817.1	960094	978283	+	10	4	3
circRNA2711	234	chrNC_030817.1	1010403	1013814	+	2	0	1
circRNA2715	757	chrNC_030817.1	1525370	1553322	-	15	12	14
circRNA2716	654	chrNC_030817.1	1545671	1553322	-	9	8	12
circRNA2718	781	chrNC_030817.1	3051220	3066046	-	1	1	4
circRNA2719	1000	chrNC_030817.1	3051220	3076499	-	4	5	2
circRNA2723	430	chrNC_030817.1	11058538	11077335	+	4	4	9
circRNA2725	1087	chrNC_030817.1	14348044	14393418	+	2	0	2
circRNA2727	2282	chrNC_030817.1	15892288	16050967	-	2	0	1
circRNA273	305	chrNC_030821.1	24243368	24248535	+	3	0	2
circRNA2731	654	chrNC_030817.1	16760005	16767510	+	2	1	0
circRNA2732	1409	chrNC_030817.1	17086834	17090873	-	1	0	1
circRNA2734	959	chrNC_030817.1	17274886	17280295	+	5	0	2
circRNA2735	360	chrNC_030817.1	18439424	18449585	-	2	2	4
circRNA2739	443	chrNC_030817.1	19875167	19875609	-	2	0	2
circRNA2743	1801	chrNC_030817.1	19974380	19976180	-	1	1	0
circRNA2747	929	chrNC_030817.1	20459567	20483509	-	5	10	8
circRNA2751	1707	chrNC_030817.1	20513818	20515524	-	11	0	8
circRNA2752	1843	chrNC_030817.1	20513818	20523736	-	10	9	5
circRNA2756	451	chrNC_030817.1	22227296	22232922	+	3	4	5
circRNA2757	316	chrNC_030817.1	24166314	24259446	-	4	0	1
circRNA2758	429	chrNC_030817.1	25480123	25480551	-	2	0	2
circRNA276	1647	chrNC_030821.1	24246904	24279710	+	4	3	0
circRNA2762	5232	chrNC_030817.1	26860726	26894923	-	4	1	0
circRNA2763	2006	chrNC_030817.1	26877121	26894923	-	3	0	4
circRNA2764	1584	chrNC_030817.1	26886978	26894923	-	4	5	12
circRNA2769	738	chrNC_030817.1	29311013	29317566	-	2	5	4
circRNA277	1425	chrNC_030821.1	24258367	24279710	+	8	15	0
circRNA2770	422	chrNC_030817.1	29316565	29317566	-	10	5	12
circRNA2772	666	chrNC_030817.1	29988731	29999415	-	2	0	2
circRNA2775	361	chrNC_030817.1	30201056	30213582	-	4	1	5
circRNA2776	267	chrNC_030817.1	30206975	30213582	-	1	0	1
circRNA2777	292	chrNC_030817.1	32510871	32512635	-	1	0	1
circRNA2779	438	chrNC_030817.1	33602628	33604728	+	4	5	3
circRNA278	590	chrNC_030821.1	25897009	25910565	-	1	3	0
circRNA2781	349	chrNC_030817.1	35160464	35162975	-	9	12	5
circRNA2782	993	chrNC_030817.1	35183145	35190166	-	3	12	5
circRNA2783	862	chrNC_030817.1	35184819	35190166	-	2	3	3
circRNA2784	581	chrNC_030817.1	35730730	35737766	+	3	3	0
circRNA2787	519	chrNC_030817.1	35997432	35997950	-	26	40	38
circRNA2788	380	chrNC_030817.1	36682482	36682861	+	1	0	1
circRNA2789	665	chrNC_030817.1	37470972	37490181	+	12	13	8
circRNA279	323	chrNC_030821.1	26164890	26175776	+	6	6	0
circRNA2790	1004	chrNC_030817.1	37470972	37501819	+	6	11	13
circRNA2791	1599	chrNC_030817.1	37470972	37511178	+	15	12	14
circRNA2793	234	chrNC_030817.1	37613865	37614098	+	2	0	1
circRNA2797	249	chrNC_030817.1	41293927	41294748	-	3	0	6
circRNA2799	321	chrNC_030817.1	41368225	41369151	-	2	3	0
circRNA28	364	chrNC_030829.1	11532184	11547763	+	2	0	1
circRNA2800	192	chrNC_030817.1	41467461	41470972	-	17	10	13
circRNA2801	372	chrNC_030817.1	41662165	41666495	-	3	3	0
circRNA2802	783	chrNC_030817.1	41673774	41678478	-	2	0	1
circRNA2805	213	chrNC_030817.1	42109201	42112782	+	3	6	2
circRNA2809	867	chrNC_030817.1	44774480	44777259	-	1	1	1
circRNA2814	669	chrNC_030817.1	48658904	48670947	-	3	0	1
circRNA2815	504	chrNC_030817.1	48825620	48829253	-	5	7	8
circRNA2816	565	chrNC_030817.1	49139664	49146942	+	4	0	3
circRNA2818	1382	chrNC_030817.1	49466831	49507457	-	2	3	0
circRNA2819	752	chrNC_030817.1	49481331	49507457	-	5	2	0
circRNA2820	471	chrNC_030817.1	49492401	49507457	-	20	4	3
circRNA2821	353	chrNC_030817.1	49504292	49507457	-	8	3	13
circRNA2822	399	chrNC_030817.1	49504292	49515394	-	9	2	0
circRNA2823	429	chrNC_030817.1	51560088	51583797	-	6	7	6
circRNA2825	899	chrNC_030817.1	51877798	51878696	+	8	6	5
circRNA2826	909	chrNC_030817.1	54928047	54939272	-	1	1	0
circRNA2827	2399	chrNC_030817.1	54972784	54998505	-	1	2	0
circRNA2829	857	chrNC_030817.1	54995232	54998505	-	2	2	1
circRNA2831	695	chrNC_030817.1	55024628	55034842	-	5	5	3
circRNA2833	193	chrNC_030817.1	56624085	56628179	+	70	79	77
circRNA2834	670	chrNC_030817.1	56624085	56652703	+	17	19	0
circRNA2835	477	chrNC_030817.1	56644286	56652703	+	3	0	3
circRNA2837	766	chrNC_030817.1	56740399	56745350	-	4	0	3
circRNA284	889	chrNC_030821.1	38370850	38371738	-	4	0	4
circRNA2840	1571	chrNC_030817.1	57420971	57459691	+	2	1	0
circRNA2841	763	chrNC_030817.1	57422301	57430700	+	1	2	5
circRNA2842	638	chrNC_030817.1	57423490	57430700	+	3	2	0
circRNA2843	874	chrNC_030817.1	57496758	57497631	+	3	0	6
circRNA2845	1747	chrNC_030817.1	58123996	58145426	+	1	4	2
circRNA2846	828	chrNC_030817.1	58141625	58145426	+	1	3	2
circRNA2849	415	chrNC_030817.1	59520158	59523975	+	1	4	0
circRNA2850	598	chrNC_030817.1	59837163	59860672	+	13	17	0
circRNA2851	1056	chrNC_030817.1	59837163	59871157	+	2	1	0
circRNA2854	882	chrNC_030817.1	59911581	59935173	+	3	4	2
circRNA2855	981	chrNC_030817.1	59911581	59943643	+	9	7	15
circRNA2856	1879	chrNC_030817.1	59957419	59977694	+	2	3	3
circRNA2858	821	chrNC_030817.1	60383584	60386997	-	3	0	1
circRNA286	3061	chrNC_030821.1	42222351	42226351	-	3	11	5
circRNA2864	313	chrNC_030817.1	65196236	65198225	-	9	4	5
circRNA2866	500	chrNC_030817.1	65854654	65855966	-	1	0	2
circRNA2867	2372	chrNC_030817.1	65945161	65963568	-	1	5	0
circRNA2869	1131	chrNC_030817.1	65986381	65987511	-	12	15	21
circRNA287	915	chrNC_030821.1	45082123	45157891	+	1	0	4
circRNA2871	355	chrNC_030817.1	66270831	66272441	-	1	2	2
circRNA2873	423	chrNC_030817.1	66842276	66853668	-	5	4	0
circRNA2881	458	chrNC_030817.1	73294347	73301778	-	5	7	3
circRNA2885	452	chrNC_030817.1	74595438	74598195	-	1	5	10
circRNA2888	149	chrNC_030817.1	81969410	81970061	-	1	1	0
circRNA2889	911	chrNC_030817.1	82392953	82393863	+	15	12	13
circRNA289	812	chrNC_030821.1	45148959	45181210	+	3	1	0
circRNA2890	1451	chrNC_030817.1	82392953	82416469	+	4	8	10
circRNA2892	1915	chrNC_030817.1	82392953	82440149	+	1	4	0
circRNA2893	540	chrNC_030817.1	82400846	82416469	+	10	7	0
circRNA2894	438	chrNC_030817.1	82495723	82505196	+	4	3	2
circRNA2895	429	chrNC_030817.1	82514219	82521288	+	2	2	0
circRNA2897	484	chrNC_030817.1	82527942	82531796	+	3	0	3
circRNA2898	551	chrNC_030817.1	83136037	83154843	-	2	1	1
circRNA2901	199	chrNC_030817.1	84959560	84960754	-	1	2	0
circRNA2903	445	chrNC_030817.1	86348421	86348865	-	8	5	0
circRNA2905	378	chrNC_030817.1	87190346	87191186	+	17	6	20
circRNA2906	462	chrNC_030817.1	87190346	87206686	+	5	1	6
circRNA2907	267	chrNC_030817.1	87895430	87904966	-	4	2	0
circRNA2908	488	chrNC_030817.1	87948382	87957890	-	2	3	0
circRNA2909	658	chrNC_030817.1	88627018	88641165	+	1	2	0
circRNA2911	1382	chrNC_030817.1	88686351	88695350	+	18	6	8
circRNA2912	323	chrNC_030817.1	88696838	88697254	+	1	3	0
circRNA2915	515	chrNC_030817.1	88871611	88876559	+	4	2	6
circRNA2916	585	chrNC_030817.1	89359274	89365323	+	7	7	0
circRNA2918	356	chrNC_030817.1	90131230	90133530	+	11	4	16
circRNA2919	568	chrNC_030817.1	90131230	90141105	+	1	0	3
circRNA2920	664	chrNC_030817.1	90131230	90142741	+	11	13	18
circRNA2921	791	chrNC_030817.1	90131230	90146154	+	18	14	22
circRNA2922	1043	chrNC_030817.1	90131230	90156343	+	9	12	17
circRNA2923	502	chrNC_030817.1	90657471	90661453	-	128	133	90
circRNA2924	522	chrNC_030817.1	90786597	90805782	+	9	3	6
circRNA2925	378	chrNC_030817.1	91233797	91238659	+	1	2	1
circRNA2926	586	chrNC_030817.1	91233797	91246182	+	4	6	5
circRNA2927	509	chrNC_030817.1	91699214	91714799	-	6	0	3
circRNA2928	717	chrNC_030817.1	91699214	91718857	-	2	4	0
circRNA2931	1074	chrNC_030817.1	91987109	92029106	+	10	9	7
circRNA2933	515	chrNC_030817.1	93004285	93012163	-	1	1	0
circRNA2934	471	chrNC_030817.1	93029847	93032201	-	3	0	4
circRNA2936	251	chrNC_030817.1	94401887	94406440	+	10	2	4
circRNA2939	471	chrNC_030817.1	98802876	98807543	-	1	5	1
circRNA2941	669	chrNC_030817.1	99500871	99560294	-	1	0	1
circRNA2942	292	chrNC_030817.1	99560173	99567787	-	6	12	10
circRNA2943	663	chrNC_030817.1	100036143	100055883	+	3	3	7
circRNA2944	510	chrNC_030817.1	100045015	100055883	+	2	2	3
circRNA2945	223	chrNC_030817.1	100053154	100055883	+	1	0	1
circRNA2946	379	chrNC_030817.1	100250371	100257482	+	3	0	5
circRNA2947	374	chrNC_030817.1	100275152	100275727	+	6	5	0
circRNA2948	513	chrNC_030817.1	100275152	100278663	+	6	4	6
circRNA2951	1882	chrNW_017189685.1	197885	215327	+	1	1	0
circRNA2952	1203	chrNW_017189685.1	210778	217493	+	3	5	6
circRNA2953	493	chrNC_030813.1	2935927	2950349	+	1	1	3
circRNA2958	880	chrNC_030813.1	4954567	5021476	+	2	0	5
circRNA2959	589	chrNC_030813.1	6242898	6243486	+	22	31	29
circRNA2960	679	chrNC_030813.1	6242898	6258474	+	29	46	52
circRNA2961	1047	chrNC_030813.1	6242898	6289713	+	3	4	7
circRNA2962	1244	chrNC_030813.1	6242898	6299820	+	5	3	5
circRNA2967	403	chrNC_030813.1	6470008	6472562	-	6	4	0
circRNA2969	798	chrNC_030813.1	6928678	6946358	+	2	1	0
circRNA2971	351	chrNC_030813.1	13342054	13342404	-	1	2	2
circRNA2975	609	chrNC_030813.1	17817199	17837452	+	3	0	6
circRNA2976	568	chrNC_030813.1	17856389	17863521	+	1	0	2
circRNA2981	388	chrNC_030813.1	20055232	20075338	+	4	0	2
circRNA2986	398	chrNC_030813.1	23966019	23971900	+	2	4	6
circRNA2987	476	chrNC_030813.1	23966019	23981409	+	1	1	0
circRNA2988	571	chrNC_030813.1	23966019	23984078	+	23	13	12
circRNA2989	697	chrNC_030813.1	23966019	24001182	+	1	3	0
circRNA299	595	chrNC_030821.1	50853976	50861449	-	17	11	1
circRNA2991	415	chrNC_030813.1	26049272	26054024	-	1	0	3
circRNA2994	470	chrNC_030813.1	29699969	29763673	+	4	0	5
circRNA2996	248	chrNC_030813.1	29740973	29763673	+	2	2	0
circRNA2999	578	chrNC_030813.1	36247578	36274206	+	9	2	13
circRNA300	531	chrNC_030821.1	50856942	50867851	-	7	15	16
circRNA3004	433	chrNC_030813.1	37859408	37860256	+	10	9	9
circRNA3005	1007	chrNC_030813.1	37859408	37864506	+	3	2	2
circRNA3007	1569	chrNC_030813.1	37860028	37880283	+	1	1	0
circRNA3008	276	chrNC_030813.1	38004821	38018156	-	6	17	4
circRNA301	576	chrNC_030821.1	51275259	51280923	+	2	1	0
circRNA3012	1975	chrNC_030813.1	42437095	42501277	-	1	2	0
circRNA3013	889	chrNC_030813.1	42450482	42469519	-	1	1	0
circRNA3016	1186	chrNC_030813.1	42465231	42501277	-	3	11	4
circRNA3018	591	chrNC_030813.1	42474319	42490461	-	7	0	6
circRNA3019	1279	chrNC_030813.1	44562446	44596169	-	1	1	1
circRNA302	627	chrNC_030821.1	51286974	51290387	+	12	8	11
circRNA3020	547	chrNC_030813.1	44574451	44582237	-	4	3	12
circRNA3021	1177	chrNC_030813.1	44574451	44601400	-	1	0	3
circRNA3022	624	chrNC_030813.1	45238283	45243991	+	1	0	1
circRNA3023	357	chrNC_030813.1	45307392	45308140	+	9	11	8
circRNA3025	476	chrNC_030813.1	46267159	46293564	+	4	5	0
circRNA3028	784	chrNC_030813.1	57884292	57889208	+	1	2	2
circRNA3030	647	chrNC_030813.1	57911307	57962649	+	4	6	3
circRNA3032	517	chrNC_030813.1	58872668	58876383	+	1	0	1
circRNA3033	730	chrNC_030813.1	58872668	58882508	+	4	12	9
circRNA3034	917	chrNC_030813.1	58872668	58893586	+	3	0	2
circRNA3035	376	chrNC_030813.1	58907593	58911111	+	3	2	3
circRNA3038	697	chrNC_030813.1	59491611	59498091	-	1	2	0
circRNA3041	485	chrNC_030813.1	60355321	60397473	-	2	6	5
circRNA3042	416	chrNC_030813.1	60396787	60406707	-	2	6	6
circRNA3047	476	chrNC_030813.1	67617581	67625906	+	4	1	4
circRNA3048	974	chrNC_030813.1	67617581	67629625	+	1	1	1
circRNA3049	327	chrNC_030813.1	67622313	67625906	+	9	16	9
circRNA305	178	chrNC_030821.1	51998275	51999153	+	2	0	2
circRNA3050	825	chrNC_030813.1	67622313	67629625	+	15	17	13
circRNA3051	903	chrNC_030813.1	67622313	67636286	+	19	16	15
circRNA3053	401	chrNC_030813.1	67778098	67778877	-	1	2	0
circRNA3054	481	chrNC_030813.1	68272249	68299586	+	4	0	6
circRNA3055	479	chrNC_030813.1	68282203	68306389	+	1	4	3
circRNA3056	525	chrNC_030813.1	68870461	68874933	-	1	1	0
circRNA3063	466	chrNC_030813.1	71983996	71985585	+	1	5	1
circRNA3064	539	chrNC_030813.1	72373767	72376267	-	4	0	3
circRNA3065	332	chrNC_030813.1	72373767	72374858	-	4	0	1
circRNA3067	988	chrNC_030813.1	72912630	72916918	+	2	1	1
circRNA3068	492	chrNC_030813.1	72961630	72962598	+	1	1	0
circRNA3069	1107	chrNC_030813.1	83951820	83957845	-	5	6	3
circRNA307	504	chrNC_030821.1	52090128	52101186	+	1	3	1
circRNA3071	499	chrNC_030813.1	83956101	83957845	-	3	4	8
circRNA3072	579	chrNC_030813.1	84066691	84078498	-	3	8	3
circRNA3073	525	chrNC_030813.1	84835602	84841517	+	1	0	3
circRNA3074	457	chrNC_030813.1	86728043	86730017	-	7	2	3
circRNA3076	686	chrNC_030813.1	86801135	86820321	+	4	9	6
circRNA3077	549	chrNC_030813.1	86850420	86856140	+	2	8	0
circRNA3079	263	chrNC_030813.1	87271512	87282281	+	2	1	0
circRNA308	264	chrNC_030821.1	54949652	54952064	+	16	17	15
circRNA3082	381	chrNC_030813.1	91117502	91122852	+	1	2	3
circRNA3088	1132	chrNC_030813.1	92335255	92364259	+	1	0	2
circRNA3089	428	chrNC_030813.1	92347507	92353386	+	2	4	8
circRNA3092	395	chrNC_030813.1	92945361	92951509	-	10	8	6
circRNA3095	388	chrNC_030813.1	93783751	93799069	+	3	7	3
circRNA3096	619	chrNC_030813.1	93783751	93811978	+	3	0	4
circRNA3097	531	chrNC_030813.1	93791480	93811978	+	3	0	2
circRNA3103	980	chrNC_030813.1	98247343	98260863	-	4	6	6
circRNA3104	561	chrNC_030813.1	98307261	98313663	+	4	3	4
circRNA311	346	chrNC_030821.1	55676027	55682219	-	1	0	3
circRNA3111	1154	chrNC_030813.1	100092034	100128718	-	6	2	0
circRNA3114	305	chrNC_030813.1	100128508	100188706	-	1	0	1
circRNA3117	837	chrNC_030813.1	102096359	102100505	+	1	4	1
circRNA3125	1081	chrNC_030813.1	111071215	111076926	-	1	0	2
circRNA3126	1763	chrNC_030813.1	111071215	111087242	-	3	0	1
circRNA3127	380	chrNC_030813.1	112048181	112060948	-	3	0	4
circRNA3129	914	chrNC_030813.1	113643930	113660739	+	10	5	9
circRNA3130	720	chrNC_030813.1	114333156	114365740	-	5	2	0
circRNA3135	2027	chrNC_030813.1	115883141	115924848	+	9	3	2
circRNA3136	906	chrNC_030813.1	115883141	115904271	+	3	0	2
circRNA3137	1909	chrNC_030813.1	115901670	115924848	+	19	28	25
circRNA3138	788	chrNC_030813.1	115901670	115904271	+	7	9	3
circRNA3139	1583	chrNC_030813.1	115901670	115919446	+	1	0	1
circRNA314	309	chrNC_030821.1	56966260	56986994	+	3	6	11
circRNA3142	1121	chrNC_030813.1	115912328	115924848	+	2	1	0
circRNA3144	471	chrNC_030813.1	115919302	115924848	+	7	6	4
circRNA3145	340	chrNC_030813.1	116352939	116362990	+	15	14	5
circRNA3146	549	chrNC_030813.1	116482969	116487260	+	1	2	3
circRNA3148	546	chrNC_030813.1	116482972	116487260	+	4	3	3
circRNA3149	378	chrNC_030813.1	116696273	116701639	+	1	0	1
circRNA315	643	chrNC_030821.1	57302726	57311604	+	6	0	6
circRNA3151	484	chrNC_030813.1	116844051	116856027	+	32	22	30
circRNA3154	721	chrNC_030813.1	116850684	116861399	+	1	3	1
circRNA316	483	chrNC_030821.1	57461207	57466075	-	5	0	2
circRNA3163	372	chrNC_030811.1	1249327	1253045	-	17	19	21
circRNA3164	885	chrNC_030811.1	1336364	1358088	-	1	1	0
circRNA3165	424	chrNC_030811.1	1355301	1358088	-	1	0	2
circRNA3166	902	chrNC_030811.1	1355301	1374165	-	4	1	3
circRNA3167	478	chrNC_030811.1	1369238	1374165	-	2	7	5
circRNA3169	357	chrNC_030811.1	1607883	1631842	+	8	8	4
circRNA317	238	chrNC_030821.1	59004008	59005982	-	2	2	0
circRNA3170	396	chrNC_030811.1	2430298	2432176	-	3	3	1
circRNA3171	399	chrNC_030811.1	2430298	2432179	-	1	0	2
circRNA3172	521	chrNC_030811.1	2472182	2480531	-	4	3	3
circRNA3173	896	chrNC_030811.1	2480323	2518291	-	2	8	11
circRNA3174	687	chrNC_030811.1	2485842	2518291	-	2	0	4
circRNA3175	515	chrNC_030811.1	2503521	2518291	-	15	8	11
circRNA3177	231	chrNC_030811.1	5096928	5115964	+	1	0	1
circRNA3179	596	chrNC_030811.1	5115826	5126553	+	6	3	12
circRNA3180	457	chrNC_030811.1	5121711	5126553	+	5	3	9
circRNA3183	994	chrNC_030811.1	5298920	5310900	-	3	4	0
circRNA3187	899	chrNC_030811.1	8629572	8648660	+	6	0	6
circRNA3189	646	chrNC_030811.1	8642310	8648660	+	3	3	3
circRNA319	520	chrNC_030821.1	61026413	61026932	+	1	0	1
circRNA3190	318	chrNC_030811.1	15415532	15417622	-	5	1	3
circRNA3192	1058	chrNC_030811.1	16863043	16877262	+	1	1	0
circRNA3195	803	chrNC_030811.1	17588155	17595232	-	3	0	7
circRNA3201	391	chrNC_030811.1	18779156	18782951	+	4	7	14
circRNA3202	452	chrNC_030811.1	19492379	19496495	+	17	9	23
circRNA3204	890	chrNC_030811.1	20941585	20955642	-	19	25	42
circRNA3206	913	chrNC_030811.1	21134723	21160075	+	2	0	3
circRNA3209	200	chrNC_030811.1	23474511	23513511	+	3	3	0
circRNA321	543	chrNC_030821.1	62674103	62684757	+	10	10	5
circRNA3212	1357	chrNC_030811.1	25008614	25082792	-	2	10	6
circRNA3214	535	chrNC_030811.1	25064768	25082792	-	1	1	1
circRNA3215	753	chrNC_030811.1	25534821	25540019	+	12	9	5
circRNA3216	615	chrNC_030811.1	26616366	26642536	-	3	0	1
circRNA3218	432	chrNC_030811.1	27166115	27168870	+	8	14	11
circRNA3220	724	chrNC_030811.1	28177351	28196356	-	12	13	12
circRNA3221	610	chrNC_030811.1	28189297	28196356	-	2	0	5
circRNA3223	1837	chrNC_030811.1	28493078	28497063	+	3	6	0
circRNA3226	1293	chrNC_030811.1	33600215	33618663	+	4	2	7
circRNA3227	778	chrNC_030811.1	33642373	33658881	+	1	0	2
circRNA323	320	chrNC_030821.1	62681071	62684757	+	6	10	8
circRNA3230	1142	chrNC_030811.1	39130305	39139929	+	44	39	36
circRNA3232	513	chrNC_030811.1	41254619	41411144	-	1	2	0
circRNA3233	358	chrNC_030811.1	42686738	42698807	+	3	1	0
circRNA3235	375	chrNC_030811.1	45262678	45264040	-	7	3	0
circRNA3237	551	chrNC_030811.1	45300497	45314737	-	4	0	6
circRNA3239	381	chrNC_030811.1	49025694	49026861	+	2	10	9
circRNA324	426	chrNC_030821.1	62822435	62824241	+	3	1	1
circRNA3242	746	chrNC_030811.1	53827172	53837992	-	1	0	1
circRNA3243	398	chrNC_030811.1	53829778	53831082	-	4	9	1
circRNA3244	398	chrNC_030811.1	53931184	53935614	+	3	3	10
circRNA3245	987	chrNC_030811.1	53935490	53951789	+	1	6	2
circRNA3248	450	chrNC_030811.1	54548646	54555327	+	4	0	6
circRNA3251	818	chrNC_030811.1	56393857	56404364	+	9	15	12
circRNA3252	1151	chrNC_030811.1	56393857	56416499	+	1	6	2
circRNA3255	347	chrNC_030811.1	58776481	58782610	-	7	2	0
circRNA3256	1290	chrNC_030811.1	59305167	59329186	-	2	4	0
circRNA3257	707	chrNC_030811.1	59328480	59329186	-	12	21	12
circRNA3262	497	chrNC_030811.1	64324284	64327954	+	1	0	4
circRNA3266	501	chrNC_030811.1	68637696	68647684	+	2	0	3
circRNA3273	943	chrNC_030811.1	73668296	73684529	+	4	7	5
circRNA3275	544	chrNC_030811.1	73926021	73959590	+	3	2	1
circRNA3278	1833	chrNC_030811.1	74029451	74076519	-	2	3	2
circRNA3279	1284	chrNC_030811.1	74038918	74060368	-	3	1	0
circRNA328	1923	chrNC_030821.1	65523686	65554189	-	6	3	1
circRNA3281	611	chrNC_030811.1	74056043	74076519	-	1	0	3
circRNA3282	461	chrNC_030811.1	75911775	75917786	-	12	24	17
circRNA3289	1027	chrNC_030811.1	80222793	80252119	-	2	5	4
circRNA329	2665	chrNC_030821.1	65523686	65565953	-	2	4	2
circRNA3290	762	chrNC_030811.1	81370021	81390617	-	1	1	0
circRNA3294	357	chrNC_030811.1	88225642	88230697	-	9	19	16
circRNA3296	804	chrNC_030811.1	88798383	88807975	-	1	0	1
circRNA3298	365	chrNC_030811.1	88953453	88957319	+	4	4	0
circRNA3300	744	chrNC_030811.1	91449141	91460707	-	4	8	4
circRNA3303	642	chrNC_030811.1	93322774	93330911	-	1	2	3
circRNA3304	428	chrNC_030811.1	94130074	94136555	+	36	8	30
circRNA3305	741	chrNC_030811.1	94130074	94157309	+	3	5	6
circRNA3307	1585	chrNC_030811.1	94130074	94183424	+	1	4	5
circRNA3308	397	chrNC_030811.1	94155477	94163920	+	1	0	1
circRNA3309	625	chrNC_030811.1	94155477	94169283	+	4	1	3
circRNA331	2529	chrNC_030821.1	65530456	65565953	-	4	3	2
circRNA3310	760	chrNC_030811.1	94168679	94183424	+	2	5	0
circRNA3311	416	chrNC_030811.1	95349718	95359009	-	2	1	0
circRNA3312	593	chrNC_030811.1	95349718	95365767	-	1	0	2
circRNA3314	427	chrNC_030811.1	95612476	95642826	+	4	1	1
circRNA3317	1754	chrNC_030811.1	101402051	101480628	-	2	3	0
circRNA3318	1026	chrNC_030811.1	101426118	101439175	-	2	2	5
circRNA3319	1581	chrNC_030811.1	101426118	101480628	-	2	0	1
circRNA3322	930	chrNC_030811.1	101480484	101486716	-	1	0	1
circRNA3323	665	chrNC_030811.1	104313172	104330801	+	8	0	5
circRNA3325	270	chrNC_030811.1	108830620	108833200	-	4	0	6
circRNA3329	419	chrNC_030811.1	109949441	109961863	-	1	1	3
circRNA333	968	chrNC_030821.1	65548796	65565953	-	4	0	3
circRNA3330	840	chrNC_030811.1	109976342	110001532	-	5	7	5
circRNA3332	610	chrNC_030811.1	110914300	110926066	-	1	1	1
circRNA3333	763	chrNC_030811.1	110942405	110971885	-	1	2	8
circRNA3334	580	chrNC_030811.1	110955396	110971885	-	10	2	5
circRNA3335	279	chrNC_030811.1	110971607	110971885	-	4	2	3
circRNA3337	344	chrNC_030811.1	115246924	115252669	-	1	1	0
circRNA334	860	chrNC_030821.1	65554072	65565953	-	5	4	4
circRNA3340	320	chrNC_030823.1	963627	965070	+	2	3	5
circRNA3342	534	chrNC_030823.1	2341166	2344098	-	1	0	1
circRNA3347	546	chrNC_030823.1	17352932	17363114	+	17	0	17
circRNA3348	1073	chrNC_030823.1	18453899	18633516	-	1	0	1
circRNA3350	530	chrNC_030823.1	18606318	18633516	-	4	1	0
circRNA3353	475	chrNC_030823.1	22030895	22032376	-	1	1	0
circRNA3355	456	chrNC_030823.1	22034273	22039021	-	3	5	0
circRNA3357	702	chrNC_030823.1	22150390	22154791	+	15	10	0
circRNA3361	372	chrNC_030823.1	23723433	23723804	-	4	7	1
circRNA3362	596	chrNC_030823.1	24664186	24700736	-	4	8	4
circRNA3363	350	chrNC_030823.1	24685806	24700736	-	97	80	87
circRNA3365	802	chrNC_030823.1	26053716	26063289	-	2	0	1
circRNA3369	662	chrNC_030823.1	27729851	27738429	-	1	3	3
circRNA337	451	chrNC_030821.1	69462769	69463219	+	13	11	9
circRNA3370	437	chrNC_030823.1	27831244	27837055	-	3	0	1
circRNA3373	820	chrNC_030823.1	28639452	28662469	-	1	2	0
circRNA3374	496	chrNC_030823.1	28655771	28659900	-	21	10	0
circRNA3375	697	chrNC_030823.1	28655771	28662469	-	12	7	10
circRNA3380	217	chrNC_030823.1	29061934	29063224	+	3	2	0
circRNA3382	367	chrNC_030823.1	29551373	29576861	+	3	4	0
circRNA3383	303	chrNC_030823.1	29573276	29576861	+	4	7	8
circRNA3384	263	chrNC_030823.1	30014292	30018889	+	2	2	1
circRNA3387	707	chrNC_030823.1	30440767	30490495	-	3	5	4
circRNA3388	537	chrNC_030823.1	30489959	30490495	-	12	23	15
circRNA339	559	chrNC_030821.1	71447243	71465804	-	7	6	2
circRNA3391	1063	chrNC_030823.1	31887707	32105264	+	3	0	1
circRNA3392	383	chrNC_030823.1	32011911	32048869	+	6	9	13
circRNA3394	902	chrNC_030823.1	32011911	32105264	+	1	1	3
circRNA3396	512	chrNC_030823.1	32227724	32274151	-	12	0	3
circRNA3397	369	chrNC_030823.1	32227724	32240036	-	2	3	1
circRNA3398	868	chrNC_030823.1	32355931	32390424	-	2	2	0
circRNA3399	990	chrNC_030823.1	35443893	35517362	-	2	2	4
circRNA3401	754	chrNC_030823.1	35492313	35517362	-	9	10	4
circRNA3402	725	chrNC_030823.1	36002283	36010815	+	2	2	0
circRNA3405	1153	chrNC_030823.1	36149051	36201186	-	2	0	3
circRNA3406	963	chrNC_030823.1	36160239	36201186	-	4	2	0
circRNA3407	666	chrNC_030823.1	36201024	36217316	-	7	0	7
circRNA3408	358	chrNC_030823.1	36801877	36806951	+	2	1	0
circRNA3409	430	chrNC_030823.1	36801877	36810774	+	5	6	8
circRNA3413	282	chrNC_030823.1	38562683	38571559	+	1	1	9
circRNA3414	307	chrNC_030823.1	39836181	39839333	-	1	3	0
circRNA3415	473	chrNC_030823.1	39932727	39935729	-	1	0	3
circRNA3418	1322	chrNC_030823.1	40677204	40679456	-	3	1	0
circRNA342	501	chrNC_030821.1	74768097	74783279	-	2	1	0
circRNA3424	598	chrNC_030823.1	41934047	41945174	-	2	5	6
circRNA3425	558	chrNC_030823.1	42235074	42250134	+	5	2	2
circRNA3427	827	chrNC_030823.1	42612896	42613724	-	1	0	1
circRNA3428	434	chrNC_030823.1	43364084	43428889	+	6	7	5
circRNA3429	308	chrNC_030823.1	43412593	43428889	+	36	42	47
circRNA343	245	chrNC_030821.1	78632844	78648175	-	1	0	3
circRNA3432	1032	chrNC_030823.1	49011988	49014161	-	3	2	3
circRNA3433	249	chrNC_030823.1	49393591	49399280	+	2	1	0
circRNA3434	798	chrNC_030823.1	50191471	50195370	-	25	13	14
circRNA3437	751	chrNC_030823.1	50387250	50398814	-	1	3	3
circRNA3440	330	chrNC_030823.1	53749006	53749528	+	1	1	0
circRNA3444	655	chrNC_030823.1	54094108	54108228	+	1	4	3
circRNA3446	606	chrNC_030823.1	54106056	54150716	+	1	1	0
circRNA3447	748	chrNC_030823.1	54106056	54178622	+	4	0	7
circRNA345	609	chrNC_030821.1	78877432	78892389	-	3	0	1
circRNA3450	404	chrNC_030823.1	55762058	55768804	-	3	4	3
circRNA3451	446	chrNC_030823.1	55835405	55870249	-	2	6	4
circRNA3454	411	chrNC_030823.1	58037360	58039745	-	3	0	1
circRNA3455	799	chrNC_030823.1	58452050	58455542	+	3	2	3
circRNA3456	862	chrNC_030823.1	58470262	58471123	+	2	3	3
circRNA3457	408	chrNC_030823.1	59778455	59784050	+	7	12	22
circRNA3464	738	chrNC_030823.1	60553793	60561631	+	5	1	4
circRNA3469	907	chrNC_030823.1	62786993	62792989	+	3	4	2
circRNA347	317	chrNC_030821.1	79024451	79032436	-	17	6	6
circRNA3470	320	chrNC_030823.1	63203022	63203688	+	2	0	1
circRNA3473	597	chrNC_030823.1	64901465	64903363	-	13	8	2
circRNA3474	353	chrNC_030823.1	65438650	65464658	+	1	6	6
circRNA3475	1560	chrNC_030823.1	65438650	65545923	+	1	3	6
circRNA3479	928	chrNC_030823.1	65531809	65545923	+	9	6	26
circRNA3480	1471	chrNC_030823.1	65531809	65579792	+	6	5	0
circRNA3485	1695	chrNC_030823.1	65601656	65622771	+	4	0	4
circRNA3486	1150	chrNC_030823.1	65622617	65638604	+	1	3	0
circRNA3487	1119	chrNC_030823.1	65633099	65645766	+	2	0	1
circRNA3488	1947	chrNC_030823.1	65633099	65671676	+	2	0	3
circRNA349	625	chrNC_030821.1	79184482	79220800	-	3	8	11
circRNA3493	1179	chrNC_030823.1	65700620	65718083	+	1	1	1
circRNA3495	399	chrNC_030823.1	65711308	65718083	+	7	20	6
circRNA3496	285	chrNC_030823.1	65716093	65718083	+	9	11	8
circRNA350	482	chrNC_030821.1	79196028	79220800	-	25	19	37
circRNA3500	416	chrNC_030823.1	65748952	65754491	+	8	1	0
circRNA3501	1656	chrNC_030823.1	65748952	65766795	+	3	3	1
circRNA3504	648	chrNC_030823.1	65810945	65813846	+	1	0	2
circRNA3507	360	chrNC_030823.1	66019244	66021159	-	1	0	1
circRNA3508	277	chrNC_030823.1	66097893	66101983	+	4	6	5
circRNA3509	495	chrNC_030823.1	67619114	67620721	-	1	1	4
circRNA3512	1668	chrNC_030823.1	69019978	69021916	-	1	0	1
circRNA3513	903	chrNC_030823.1	69067564	69171056	-	1	0	3
circRNA3514	457	chrNC_030823.1	69118868	69133734	-	4	0	5
circRNA3515	694	chrNC_030823.1	69118868	69171056	-	9	15	0
circRNA3516	771	chrNC_030823.1	69237125	69240749	+	16	19	13
circRNA352	938	chrNC_030821.1	79196028	79238262	-	3	6	5
circRNA3525	734	chrNC_030823.1	74659850	74666691	-	1	0	2
circRNA3529	306	chrNC_030823.1	75187242	75196668	-	6	0	5
circRNA353	394	chrNC_030821.1	79209646	79220800	-	3	0	1
circRNA3530	507	chrNC_030823.1	77809732	77813752	-	3	2	0
circRNA3532	506	chrNC_030823.1	77951564	77992876	+	5	7	12
circRNA3533	821	chrNC_030823.1	77951564	78002594	+	1	0	3
circRNA3534	561	chrNC_030823.1	77989726	78002594	+	15	16	23
circRNA3536	372	chrNC_030823.1	78484507	78486979	+	10	3	7
circRNA3538	1017	chrNC_030823.1	78727018	78739316	-	8	3	0
circRNA3541	545	chrNW_017189846.1	19363	26488	-	49	70	0
circRNA3545	168	chrNC_030833.1	794519	803301	-	1	0	2
circRNA3548	485	chrNC_030833.1	2844102	2853858	+	3	1	2
circRNA3549	252	chrNC_030833.1	5163763	5169563	-	7	0	2
circRNA355	640	chrNC_030821.1	79440438	79441077	-	4	1	2
circRNA3551	2738	chrNC_030833.1	5448811	5613520	-	3	0	1
circRNA3554	1244	chrNC_030833.1	5539505	5579524	-	1	5	5
circRNA3555	435	chrNC_030833.1	5539505	5553446	-	9	9	0
circRNA3558	424	chrNC_030833.1	5547848	5559966	-	1	1	0
circRNA356	599	chrNC_030821.1	81549596	81553793	-	2	1	1
circRNA3561	596	chrNC_030833.1	5592060	5602615	-	13	10	11
circRNA3562	278	chrNC_030833.1	5599987	5613520	-	18	15	20
circRNA3564	464	chrNC_030833.1	6469817	6476249	+	2	0	3
circRNA3565	264	chrNC_030833.1	7379167	7447736	+	2	3	0
circRNA3567	1464	chrNC_030833.1	7507988	7538687	-	2	0	2
circRNA3569	851	chrNC_030833.1	7537837	7538687	-	1	3	2
circRNA357	1814	chrNC_030821.1	82099416	82117648	+	1	0	3
circRNA3570	1087	chrNC_030833.1	7728428	7751988	+	5	6	3
circRNA3571	308	chrNC_030833.1	7728428	7737431	+	3	6	9
circRNA3574	261	chrNC_030833.1	9980841	9997390	-	9	11	9
circRNA3576	1220	chrNC_030833.1	11956232	11971598	-	5	5	5
circRNA3578	2613	chrNC_030833.1	11956232	11984224	-	5	8	1
circRNA3579	405	chrNC_030833.1	11974708	11980319	-	7	5	3
circRNA358	690	chrNC_030821.1	82104954	82109388	+	2	0	1
circRNA3580	559	chrNC_030833.1	12684930	12692906	-	1	0	1
circRNA3581	579	chrNC_030833.1	12684930	12692926	-	1	2	0
circRNA3582	536	chrNC_030833.1	16387152	16399896	-	4	1	1
circRNA3583	883	chrNC_030833.1	16661714	16673587	-	6	3	4
circRNA3585	1063	chrNC_030833.1	20480911	20508578	-	7	3	5
circRNA3586	925	chrNC_030833.1	20507654	20508578	-	22	20	20
circRNA3587	1553	chrNC_030833.1	20850855	20865669	-	1	0	5
circRNA3589	462	chrNC_030833.1	23197066	23200978	+	8	12	10
circRNA3591	478	chrNC_030833.1	28437803	28439732	-	1	2	3
circRNA3592	510	chrNC_030833.1	29240204	29250491	+	6	0	11
circRNA3593	415	chrNC_030833.1	29240204	29244032	+	9	15	8
circRNA3595	1210	chrNC_030833.1	29883112	29900623	-	1	0	1
circRNA3599	394	chrNC_030833.1	29898515	29900623	-	1	4	1
circRNA360	739	chrNC_030821.1	91213722	91243348	+	5	9	8
circRNA3604	1387	chrNC_030833.1	32299187	32314526	-	1	0	3
circRNA3605	1211	chrNC_030833.1	32312707	32314526	-	5	3	6
circRNA3606	515	chrNC_030833.1	33383374	33391024	-	4	0	5
circRNA3607	1083	chrNC_030833.1	33712277	33740433	+	23	22	15
circRNA3608	887	chrNC_030833.1	33724648	33740433	+	9	12	10
circRNA3609	344	chrNC_030833.1	33869196	33877143	+	4	2	2
circRNA361	620	chrNC_030821.1	91264713	91272889	+	5	3	1
circRNA3611	254	chrNC_030833.1	33899189	33901483	+	3	0	1
circRNA3616	505	chrNC_030833.1	35723801	35727253	+	2	2	2
circRNA3617	300	chrNC_030833.1	36668179	36673796	+	2	5	0
circRNA3618	705	chrNC_030833.1	36706665	36716355	+	3	6	1
circRNA362	471	chrNC_030821.1	91264713	91282931	+	1	3	1
circRNA3621	650	chrNC_030833.1	36709595	36717746	+	1	0	4
circRNA3624	146	chrNC_030833.1	36729729	36733140	+	1	2	1
circRNA3625	939	chrNC_030833.1	36729729	36744955	+	3	1	4
circRNA363	1318	chrNW_017189885.1	12210	34647	-	10	18	0
circRNA3633	501	chrNC_030833.1	37429353	37446353	+	3	0	2
circRNA3637	572	chrNC_030833.1	39927320	39935103	-	1	0	2
circRNA364	1177	chrNW_017189885.1	13033	34647	-	9	14	2
circRNA3640	550	chrNC_030833.1	40719272	40724182	+	5	10	6
circRNA3641	470	chrNC_030833.1	41903283	41925959	-	18	5	0
circRNA3642	283	chrNC_030833.1	41917363	41919423	-	2	1	0
circRNA3643	421	chrNC_030833.1	42045593	42049745	+	4	8	3
circRNA3644	852	chrNC_030833.1	42699967	42700818	+	1	2	10
circRNA3646	314	chrNC_030819.1	804706	812797	-	6	4	0
circRNA3647	482	chrNC_030819.1	812368	829039	-	2	15	7
circRNA3648	698	chrNC_030819.1	812368	836064	-	5	23	0
circRNA3649	507	chrNC_030819.1	822402	836064	-	33	20	26
circRNA3650	310	chrNC_030819.1	3965973	3968572	+	26	28	28
circRNA3652	598	chrNC_030819.1	7248543	7249140	-	2	0	1
circRNA3655	428	chrNC_030819.1	9337498	9354166	-	4	0	3
circRNA3656	358	chrNC_030819.1	10192503	10195781	-	6	8	1
circRNA3658	885	chrNC_030819.1	11846201	11847814	-	1	0	3
circRNA3659	774	chrNC_030819.1	11846201	11846974	-	2	0	4
circRNA3661	385	chrNC_030819.1	13030728	13038744	+	5	3	4
circRNA3662	812	chrNC_030819.1	13030728	13065181	+	2	2	4
circRNA3663	1146	chrNC_030819.1	13088217	13112305	+	2	3	0
circRNA3666	441	chrNC_030819.1	13123290	13136107	+	3	1	0
circRNA3669	227	chrNC_030819.1	13181142	13181452	-	1	0	1
circRNA367	767	chrNW_017189668.1	21229	34734	+	8	0	2
circRNA3670	655	chrNC_030819.1	13187367	13197410	-	1	4	0
circRNA3672	232	chrNC_030819.1	16433585	16434347	+	1	1	0
circRNA3673	457	chrNC_030819.1	16433585	16443885	+	2	3	4
circRNA3676	2908	chrNC_030819.1	31580258	31627529	+	2	0	3
circRNA3678	566	chrNC_030819.1	32260823	32268802	+	1	1	0
circRNA3679	567	chrNC_030819.1	33661498	33676419	+	2	1	2
circRNA368	597	chrNW_017189668.1	21229	27916	+	4	11	5
circRNA3683	558	chrNC_030819.1	33710439	33726854	+	1	0	2
circRNA3684	676	chrNC_030819.1	33710439	33734749	+	2	1	0
circRNA3688	1529	chrNC_030819.1	35518099	35539653	-	1	2	0
circRNA369	2310	chrNW_017189660.1	9588	13135	+	5	1	0
circRNA3690	1003	chrNC_030819.1	35531651	35539653	-	6	5	5
circRNA3691	2595	chrNC_030819.1	35531651	35563325	-	3	2	1
circRNA3696	466	chrNC_030819.1	38918045	38932661	-	4	1	0
circRNA3698	3379	chrNC_030819.1	50253214	50273619	-	13	11	9
circRNA370	406	chrNC_030822.1	43786	44599	+	18	15	21
circRNA3701	586	chrNC_030819.1	50272553	50273619	-	2	4	3
circRNA3703	786	chrNC_030819.1	50459455	50480687	-	11	11	7
circRNA3704	680	chrNC_030819.1	50463068	50480687	-	2	2	1
circRNA3705	595	chrNC_030819.1	50467645	50480687	-	1	0	1
circRNA3707	387	chrNC_030819.1	51026158	51035813	-	6	6	10
circRNA3708	531	chrNC_030819.1	51087932	51088462	-	42	49	33
circRNA371	474	chrNC_030822.1	708289	709883	+	1	2	0
circRNA3712	1120	chrNC_030819.1	54326635	54344334	-	1	4	0
circRNA3720	2142	chrNC_030819.1	58276347	58325716	+	2	1	1
circRNA3722	283	chrNC_030819.1	58337807	58341369	+	4	4	3
circRNA3723	551	chrNC_030819.1	58381450	58382090	+	4	6	6
circRNA3724	590	chrNC_030819.1	58700086	58709333	-	2	1	1
circRNA3726	743	chrNC_030819.1	61337141	61360653	-	1	6	0
circRNA3727	396	chrNC_030819.1	61360258	61360653	-	3	0	1
circRNA3728	555	chrNC_030819.1	61989550	61998156	-	2	9	0
circRNA3733	542	chrNC_030819.1	63950513	63956702	+	2	5	5
circRNA3736	1102	chrNC_030819.1	65012156	65016701	-	3	0	3
circRNA374	267	chrNC_030822.1	6485745	6490349	+	5	3	10
circRNA3740	457	chrNC_030819.1	67115255	67118509	+	3	1	3
circRNA3744	756	chrNC_030819.1	68392528	68405091	-	3	2	6
circRNA3746	444	chrNC_030819.1	68726087	68734156	+	3	0	2
circRNA375	362	chrNC_030822.1	6490170	6502850	+	4	8	13
circRNA3750	1384	chrNC_030819.1	70456990	70490319	+	1	3	0
circRNA3751	608	chrNC_030819.1	70456990	70473922	+	3	4	2
circRNA3755	435	chrNC_030819.1	70932460	70939003	-	3	1	2
circRNA3757	263	chrNC_030819.1	71005942	71008205	-	1	3	0
circRNA3759	675	chrNC_030819.1	74110524	74125943	-	14	3	5
circRNA3762	452	chrNC_030819.1	74209755	74213665	-	6	7	10
circRNA3764	397	chrNC_030819.1	74218426	74219737	-	4	0	1
circRNA3765	320	chrNC_030819.1	74495943	74523691	+	4	5	7
circRNA3766	653	chrNC_030819.1	74495943	74542695	+	1	0	1
circRNA3767	2007	chrNC_030819.1	74495943	74603823	+	1	1	0
circRNA3770	1047	chrNC_030819.1	74704391	74737085	+	4	1	0
circRNA3771	763	chrNC_030819.1	74704391	74717305	+	1	2	0
circRNA3772	643	chrNC_030819.1	74999798	75005198	-	3	1	0
circRNA3774	428	chrNC_030819.1	75084924	75093513	+	4	3	0
circRNA3775	354	chrNC_030819.1	75088524	75097638	+	2	1	1
circRNA3776	291	chrNC_030819.1	75253446	75255406	-	1	0	3
circRNA3778	276	chrNC_030819.1	75355786	75357555	+	1	0	1
circRNA3780	274	chrNC_030819.1	75395956	75401305	+	24	17	19
circRNA3782	426	chrNC_030819.1	83985879	84022451	-	2	1	0
circRNA3783	796	chrNC_030819.1	83985879	84061742	-	1	0	1
circRNA3784	660	chrNC_030819.1	84014870	84061742	-	1	2	8
circRNA3786	437	chrNC_030819.1	84061503	84104767	-	1	2	0
circRNA3788	293	chrNC_030819.1	84100596	84117148	-	7	1	3
circRNA3789	388	chrNC_030819.1	84198435	84203775	-	8	0	6
circRNA3791	273	chrNC_030819.1	84303198	84322445	-	5	0	2
circRNA3796	289	chrNC_030827.1	3772243	3775608	-	1	12	8
circRNA3798	680	chrNC_030827.1	5714634	5723276	+	3	0	3
circRNA3800	367	chrNC_030827.1	6820353	6824596	+	1	7	0
circRNA3801	701	chrNC_030827.1	6821799	6832313	+	2	0	2
circRNA3803	335	chrNC_030827.1	6830057	6832318	+	2	4	0
circRNA3804	1813	chrNC_030827.1	6974480	6976292	+	5	2	11
circRNA3806	968	chrNC_030827.1	8083738	8090791	-	1	0	1
circRNA3808	355	chrNC_030827.1	8757768	8758337	-	3	19	3
circRNA381	656	chrNC_030822.1	8785445	8787286	-	1	1	2
circRNA3812	1249	chrNC_030827.1	10049533	10056399	-	3	4	6
circRNA3815	700	chrNC_030827.1	10543630	10557443	-	1	0	1
circRNA3817	712	chrNC_030827.1	11482602	11483313	-	9	5	5
circRNA3819	1451	chrNC_030827.1	13446829	13471505	-	1	1	1
circRNA3820	1709	chrNC_030827.1	13446829	13477272	-	3	1	0
circRNA3823	485	chrNC_030827.1	13554697	13560706	-	4	0	4
circRNA3827	503	chrNC_030827.1	13792284	13795711	-	7	5	9
circRNA3830	773	chrNC_030827.1	13986475	13991702	-	4	2	0
circRNA3835	442	chrNC_030827.1	14077380	14078746	+	4	3	3
circRNA3836	592	chrNC_030827.1	14077380	14160541	+	1	2	0
circRNA3838	318	chrNC_030827.1	14214438	14228012	+	1	1	0
circRNA3839	442	chrNC_030827.1	14250741	14259604	+	5	0	8
circRNA384	1090	chrNC_030822.1	9458856	9489640	-	1	3	3
circRNA3840	352	chrNC_030827.1	15153578	15165988	-	3	0	5
circRNA3844	511	chrNC_030827.1	16945956	16963344	-	2	0	1
circRNA3845	655	chrNC_030827.1	16945956	16967841	-	1	0	2
circRNA3846	522	chrNC_030827.1	16953386	16967841	-	4	1	7
circRNA3847	657	chrNC_030827.1	17892346	17912776	-	5	5	3
circRNA3848	357	chrNC_030827.1	17912420	17912776	-	3	0	2
circRNA385	618	chrNC_030822.1	17237829	17250409	-	1	0	1
circRNA3850	850	chrNC_030827.1	18397546	18424169	+	6	0	2
circRNA3851	264	chrNC_030827.1	18617462	18621664	+	2	2	0
circRNA3855	654	chrNC_030827.1	22409805	22416263	-	2	1	2
circRNA3857	641	chrNC_030827.1	23537752	23567769	+	1	0	1
circRNA3858	919	chrNC_030827.1	23800100	23819951	-	8	3	10
circRNA3859	699	chrNC_030827.1	23807322	23819951	-	2	0	2
circRNA3862	813	chrNC_030827.1	26210067	26246268	-	2	2	0
circRNA3863	863	chrNC_030827.1	26228742	26259399	-	2	3	4
circRNA3865	486	chrNC_030827.1	28403184	28419184	-	5	8	10
circRNA3867	435	chrNC_030827.1	31207684	31214565	-	1	1	1
circRNA3870	333	chrNC_030827.1	35025978	35027304	+	12	12	20
circRNA3873	324	chrNC_030827.1	36720301	36726085	-	1	1	0
circRNA3876	2075	chrNC_030827.1	37029713	37040929	+	1	0	5
circRNA3880	734	chrNC_030827.1	39305023	39315269	-	3	0	4
circRNA3882	247	chrNC_030827.1	41399337	41402562	+	17	10	6
circRNA3883	643	chrNC_030827.1	41919430	41924488	-	2	5	6
circRNA3885	999	chrNC_030827.1	56317528	56329057	+	6	2	6
circRNA3887	316	chrNC_030827.1	58442208	58450448	-	5	3	0
circRNA3892	828	chrNC_030827.1	58776391	58783203	-	1	0	4
circRNA3895	1303	chrNC_030827.1	66416265	66426883	-	3	1	7
circRNA3896	743	chrNC_030827.1	66420446	66426883	-	22	21	19
circRNA3897	529	chrNC_030827.1	66422777	66426883	-	89	86	110
circRNA3899	556	chrNC_030827.1	66568357	66576429	+	8	2	3
circRNA390	1099	chrNC_030822.1	19007781	19008879	-	14	18	0
circRNA3905	708	chrNW_017189559.1	16971	27745	-	1	2	1
circRNA3909	583	chrNC_030825.1	3938273	3952806	-	2	1	6
circRNA3911	1332	chrNC_030825.1	3999149	4005701	-	7	2	0
circRNA3913	463	chrNC_030825.1	4015467	4017328	-	1	2	0
circRNA3915	589	chrNC_030825.1	8779714	8780302	-	5	6	7
circRNA3919	437	chrNC_030825.1	11431564	11435362	+	1	1	2
circRNA392	612	chrNC_030822.1	19226077	19232390	-	1	0	1
circRNA3922	219	chrNC_030825.1	13018437	13018655	+	10	2	0
circRNA3923	431	chrNC_030825.1	14802651	14808966	+	2	4	5
circRNA393	709	chrNC_030822.1	19254920	19258350	-	1	0	1
circRNA3932	1705	chrNC_030825.1	20549267	20609349	-	1	2	2
circRNA3934	1150	chrNC_030825.1	20585468	20609349	-	4	1	2
circRNA3937	628	chrNC_030825.1	21369117	21424035	-	2	2	0
circRNA3938	507	chrNC_030825.1	21456120	21573040	+	1	2	0
circRNA394	3971	chrNC_030822.1	19332255	19339523	-	3	3	5
circRNA3940	1620	chrNC_030825.1	23019633	23021252	+	24	7	15
circRNA3941	344	chrNC_030825.1	23586820	23605096	+	5	6	12
circRNA3944	294	chrNC_030825.1	25548543	25555154	-	3	7	0
circRNA3946	555	chrNC_030825.1	26546415	26560098	-	4	2	0
circRNA3947	342	chrNC_030825.1	27088213	27091471	-	3	2	0
circRNA395	350	chrNC_030822.1	20652102	20657832	+	2	1	0
circRNA3951	444	chrNC_030825.1	36356777	36357551	+	4	10	3
circRNA3953	1773	chrNC_030825.1	36690795	36696224	-	1	2	0
circRNA3954	1298	chrNC_030825.1	36813005	36816073	+	4	8	6
circRNA3955	1498	chrNC_030825.1	36813005	36832965	+	9	6	0
circRNA3956	610	chrNC_030825.1	36913804	36915191	+	5	3	0
circRNA3957	861	chrNC_030825.1	37415078	37439050	+	1	1	0
circRNA3958	497	chrNC_030825.1	39471184	39471680	+	5	3	6
circRNA396	616	chrNC_030822.1	21837865	21839727	-	1	1	0
circRNA3960	424	chrNC_030825.1	40385426	40387490	-	10	20	14
circRNA3961	2371	chrNC_030825.1	44028404	44035811	+	2	2	0
circRNA3962	994	chrNC_030825.1	44114399	44136051	+	1	0	2
circRNA3964	400	chrNC_030825.1	44393547	44395880	-	2	5	0
circRNA3967	547	chrNC_030825.1	48876685	48879701	+	2	1	1
circRNA3968	563	chrNC_030825.1	49069675	49070634	+	2	3	2
circRNA397	371	chrNC_030822.1	23955172	23962249	-	2	2	0
circRNA3970	371	chrNC_030825.1	50541471	50551067	-	1	0	2
circRNA3972	384	chrNC_030825.1	50681420	50683200	-	4	0	4
circRNA3975	314	chrNC_030825.1	50894274	50897122	+	1	0	4
circRNA3977	1226	chrNC_030825.1	51372848	51388652	+	6	4	0
circRNA3978	662	chrNC_030825.1	51420279	51430019	-	2	3	1
circRNA3980	3877	chrNC_030825.1	55026715	55030591	+	3	7	6
circRNA3981	4022	chrNC_030825.1	55026715	55043637	+	2	3	5
circRNA3984	603	chrNC_030825.1	56081081	56084149	-	1	2	0
circRNA3985	277	chrNC_030825.1	56511411	56511952	+	11	5	9
circRNA3986	331	chrNC_030825.1	56569925	56570497	-	3	3	0
circRNA3987	540	chrNC_030825.1	58456510	58459591	-	4	1	0
circRNA3990	360	chrNC_030825.1	65360179	65361561	-	2	8	7
circRNA3993	1020	chrNW_017189517.1	13682012	13694744	-	1	1	0
circRNA3995	1003	chrNW_017189517.1	20524904	20536787	-	3	1	2
circRNA3999	816	chrNW_017189517.1	26360819	26378335	+	4	3	6
circRNA4	230	chrNC_030829.1	1669017	1673913	-	1	0	4
circRNA40	1811	chrNC_030829.1	15313511	15353229	-	1	1	0
circRNA400	510	chrNC_030822.1	27015473	27020623	-	1	4	0
circRNA4000	895	chrNW_017189517.1	26360819	26379947	+	3	8	1
circRNA4001	1260	chrNW_017189517.1	26363802	26382701	+	2	1	0
circRNA4004	191	chrNW_017189517.1	26556021	26560964	+	2	1	0
circRNA4008	426	chrNW_017189517.1	36531192	36535937	+	5	6	0
circRNA4011	669	chrNW_017189517.1	45501823	45599101	-	2	2	0
circRNA4016	238	chrNC_030809.1	2572987	2573352	-	2	1	1
circRNA4017	262	chrNC_030809.1	3175622	3181084	+	3	2	9
circRNA4023	516	chrNC_030809.1	4271866	4282510	-	4	6	2
circRNA4024	612	chrNC_030809.1	4271866	4299644	-	2	0	5
circRNA4025	295	chrNC_030809.1	4281444	4282510	-	1	0	2
circRNA403	340	chrNC_030822.1	28907040	28939374	-	19	19	18
circRNA4031	889	chrNC_030809.1	5631519	5632863	+	7	5	4
circRNA4032	590	chrNC_030809.1	6151072	6161312	+	1	2	0
circRNA4033	289	chrNC_030809.1	6216076	6218350	-	6	1	5
circRNA4035	341	chrNC_030809.1	6442399	6444961	-	4	2	3
circRNA4037	463	chrNC_030809.1	8393383	8397712	+	1	1	0
circRNA4039	783	chrNC_030809.1	9522277	9525773	+	7	1	4
circRNA404	992	chrNC_030822.1	29367916	29391676	+	3	3	2
circRNA4041	631	chrNC_030809.1	10593676	10602821	-	2	1	0
circRNA4042	204	chrNC_030809.1	10629556	10632290	-	1	2	0
circRNA4047	817	chrNC_030809.1	13352062	13356115	-	3	4	3
circRNA4049	726	chrNC_030809.1	13375735	13389303	-	7	2	6
circRNA4050	288	chrNC_030809.1	13388048	13389303	-	1	1	1
circRNA4051	513	chrNC_030809.1	13604667	13609329	-	1	0	7
circRNA4052	571	chrNC_030809.1	13718062	13720482	+	4	1	2
circRNA4056	1171	chrNC_030809.1	14748570	14749740	-	2	0	1
circRNA4057	867	chrNC_030809.1	15354100	15359745	-	1	0	1
circRNA4059	458	chrNC_030809.1	16037241	16053063	-	1	0	2
circRNA4060	302	chrNC_030809.1	16052241	16053063	-	2	4	5
circRNA4062	440	chrNC_030809.1	17117268	17144616	-	4	2	0
circRNA4063	438	chrNC_030809.1	17538447	17540659	+	1	2	0
circRNA4064	297	chrNC_030809.1	17538447	17539737	+	3	3	0
circRNA4065	1076	chrNC_030809.1	17811360	17828172	+	5	3	12
circRNA4066	243	chrNC_030809.1	17843218	17846107	+	14	6	9
circRNA4067	490	chrNC_030809.1	17871179	17873059	+	2	2	4
circRNA4068	935	chrNC_030809.1	20033024	20047779	-	2	2	0
circRNA4069	921	chrNC_030809.1	20622179	20672013	-	1	0	2
circRNA407	463	chrNC_030822.1	30504840	30518608	+	1	1	3
circRNA4073	312	chrNC_030809.1	23089490	23114813	+	1	1	6
circRNA4074	707	chrNC_030809.1	23649326	23658929	+	4	3	0
circRNA4075	461	chrNC_030809.1	23726322	23743397	+	1	0	2
circRNA4076	240	chrNC_030809.1	23752989	23754820	+	7	1	4
circRNA4077	580	chrNC_030809.1	24707920	24713478	-	2	3	4
circRNA4078	1163	chrNC_030809.1	25000216	25029805	+	4	2	0
circRNA408	318	chrNC_030822.1	30513611	30518608	+	8	10	7
circRNA4082	629	chrNC_030809.1	29325332	29332134	+	1	4	0
circRNA4085	1434	chrNC_030809.1	32428528	32436901	+	2	4	0
circRNA4089	381	chrNC_030809.1	37862965	37864698	+	7	1	4
circRNA409	384	chrNC_030822.1	30600067	30617557	+	4	1	0
circRNA4092	667	chrNC_030809.1	37955893	37986975	+	2	2	0
circRNA4095	537	chrNC_030809.1	39307757	39314063	-	3	3	0
circRNA4098	749	chrNC_030809.1	39900359	39921531	-	3	4	8
circRNA4099	309	chrNC_030809.1	39907779	39914253	-	4	2	1
circRNA41	690	chrNC_030829.1	15334630	15337624	-	2	0	2
circRNA410	384	chrNC_030822.1	31809909	31816611	-	5	14	3
circRNA4101	631	chrNC_030809.1	40500213	40500843	+	4	0	7
circRNA4103	895	chrNC_030809.1	41834650	41847440	-	1	3	0
circRNA4105	445	chrNC_030809.1	42299185	42300358	-	4	6	1
circRNA4108	930	chrNC_030809.1	42479245	42497216	-	1	1	1
circRNA411	463	chrNC_030822.1	32031625	32038421	-	1	1	2
circRNA4113	856	chrNC_030809.1	44691748	44706741	+	1	2	0
circRNA4114	545	chrNC_030809.1	44933347	44961948	-	3	1	0
circRNA4115	342	chrNC_030809.1	44960124	44961948	-	13	5	22
circRNA412	556	chrNC_030822.1	32031625	32044715	-	2	3	0
circRNA4120	517	chrNC_030809.1	46215226	46215742	-	7	3	2
circRNA4122	987	chrNC_030809.1	46493628	46498658	-	5	3	1
circRNA4124	406	chrNC_030809.1	46975759	46983424	-	1	3	2
circRNA4126	428	chrNC_030809.1	47911274	47968212	+	4	0	1
circRNA4127	251	chrNC_030809.1	47966565	47968212	+	4	5	2
circRNA4128	354	chrNC_030809.1	47966565	47984910	+	1	1	3
circRNA4131	1043	chrNC_030809.1	50003495	50007717	+	1	0	1
circRNA4133	995	chrNC_030809.1	50584204	50592796	+	3	0	1
circRNA4139	470	chrNC_030809.1	56058763	56063422	-	2	1	0
circRNA4142	625	chrNC_030809.1	70797777	70799464	+	7	9	5
circRNA4144	366	chrNC_030809.1	74101227	74106601	+	9	14	15
circRNA4147	1161	chrNC_030809.1	88002530	88032152	+	1	0	1
circRNA4148	473	chrNC_030809.1	88002530	88009327	+	6	1	9
circRNA4149	1161	chrNC_030809.1	91507525	91516356	+	8	15	6
circRNA4151	513	chrNC_030809.1	91514007	91516356	+	3	0	6
circRNA4153	324	chrNC_030809.1	92139670	92142668	-	4	0	7
circRNA4159	474	chrNC_030809.1	97594061	97598556	-	3	0	1
circRNA4161	753	chrNC_030809.1	98498228	98508435	+	3	0	1
circRNA4162	423	chrNC_030809.1	98953386	98971398	+	5	10	13
circRNA4166	1786	chrNC_030809.1	99565713	99582314	+	4	0	1
circRNA4167	1621	chrNC_030809.1	99574821	99582314	+	3	3	6
circRNA4168	558	chrNC_030809.1	99865373	99869952	-	11	7	4
circRNA4170	379	chrNC_030809.1	100962433	100984947	+	4	12	3
circRNA4172	805	chrNC_030809.1	104706111	104715418	-	10	0	5
circRNA4173	448	chrNC_030809.1	105942744	105950884	-	1	0	1
circRNA4175	284	chrNC_030809.1	108218998	108229394	-	7	8	6
circRNA4178	380	chrNC_030809.1	108846378	108872448	+	33	25	46
circRNA418	465	chrNC_030822.1	39681316	39686225	-	1	0	2
circRNA4180	560	chrNC_030809.1	109818344	109840620	+	1	0	2
circRNA4181	1234	chrNC_030809.1	109818344	109855878	+	4	0	1
circRNA4182	427	chrNC_030809.1	109840554	109847546	+	2	4	6
circRNA4183	518	chrNC_030809.1	109875618	109887803	+	3	0	10
circRNA4184	1172	chrNC_030809.1	110859417	110899831	-	3	0	1
circRNA4189	390	chrNC_030809.1	113466271	113471864	-	1	3	5
circRNA419	885	chrNC_030822.1	39681316	39706367	-	2	2	8
circRNA4190	1750	chrNC_030809.1	113466271	113509198	-	4	5	2
circRNA4191	1553	chrNC_030809.1	113471672	113509198	-	3	1	2
circRNA4192	1360	chrNC_030809.1	113507839	113509198	-	25	31	33
circRNA4193	355	chrNC_030809.1	113667714	113690626	-	6	0	4
circRNA4195	373	chrNC_030809.1	113760224	113785841	-	6	2	2
circRNA4197	344	chrNC_030809.1	113930766	113932006	+	1	1	1
circRNA4198	363	chrNC_030809.1	116889257	116902609	+	7	1	8
circRNA42	486	chrNC_030829.1	15348414	15353229	-	1	4	6
circRNA4201	480	chrNC_030809.1	118602378	118611741	-	1	7	0
circRNA4204	406	chrNC_030809.1	118629711	118649784	-	26	26	23
circRNA4208	299	chrNC_030809.1	122905686	122908161	+	7	3	3
circRNA4209	360	chrNC_030809.1	122905686	122911760	+	47	55	51
circRNA421	776	chrNC_030822.1	39700321	39713029	-	3	7	3
circRNA4211	506	chrNC_030809.1	126784953	126793052	+	11	24	24
circRNA4212	774	chrNC_030809.1	126877615	126895615	+	6	0	1
circRNA4216	838	chrNC_030809.1	130861551	130862388	+	31	60	43
circRNA4218	186	chrNC_030809.1	130877230	130879978	+	5	6	2
circRNA422	517	chrNC_030822.1	41515516	41525826	+	5	1	0
circRNA4220	329	chrNC_030809.1	131330575	131341080	-	12	12	9
circRNA4221	748	chrNC_030809.1	131790197	131796719	-	9	4	2
circRNA4223	796	chrNC_030809.1	132132984	132144454	+	6	0	5
circRNA4224	1574	chrNC_030809.1	132132984	132162743	+	4	0	4
circRNA4225	1959	chrNC_030809.1	132132984	132190794	+	5	5	3
circRNA4229	555	chrNC_030809.1	135477860	135480092	+	1	0	2
circRNA4235	500	chrNC_030809.1	135783190	135785680	+	7	6	0
circRNA4238	263	chrNW_017197990.1	992	4084	+	1	0	3
circRNA4240	430	chrNC_030815.1	768135	771034	+	1	1	0
circRNA4241	1165	chrNC_030815.1	922740	936709	+	2	1	0
circRNA4245	372	chrNC_030815.1	1088814	1089926	-	2	4	0
circRNA4246	480	chrNC_030815.1	1306461	1313345	-	6	0	1
circRNA4248	267	chrNC_030815.1	1360282	1370927	-	5	5	4
circRNA4249	505	chrNC_030815.1	7463994	7468940	-	1	0	3
circRNA4250	2748	chrNC_030815.1	8161314	8166154	-	3	9	8
circRNA4253	563	chrNC_030815.1	9572942	9580934	-	1	0	2
circRNA4256	402	chrNC_030815.1	9846224	9857613	-	6	2	4
circRNA4257	1036	chrNC_030815.1	17140438	17195351	-	3	5	2
circRNA4258	544	chrNC_030815.1	17162910	17188305	-	6	7	8
circRNA4259	746	chrNC_030815.1	17162910	17195351	-	1	1	0
circRNA426	341	chrNC_030822.1	41777183	41777523	+	2	0	3
circRNA4260	362	chrNC_030815.1	17288788	17291687	+	7	2	3
circRNA4261	436	chrNC_030815.1	17288788	17312241	+	14	21	16
circRNA4265	1483	chrNC_030815.1	23486025	23571516	-	1	1	0
circRNA4268	315	chrNC_030815.1	23566209	23571516	-	4	4	4
circRNA4269	711	chrNC_030815.1	23867051	23867761	+	1	1	0
circRNA4272	940	chrNC_030815.1	25025088	25039834	+	2	4	0
circRNA4278	545	chrNC_030815.1	26914600	26930774	-	1	1	2
circRNA4279	242	chrNC_030815.1	26914600	26916337	-	1	3	1
circRNA428	264	chrNC_030822.1	42080261	42083503	+	2	2	1
circRNA4280	306	chrNC_030815.1	27015348	27016270	-	5	5	3
circRNA4281	391	chrNC_030815.1	27015348	27029748	-	4	5	5
circRNA4283	1970	chrNC_030815.1	27805904	27807873	+	12	12	14
circRNA4289	680	chrNC_030815.1	29378981	29396342	+	5	1	6
circRNA429	256	chrNC_030822.1	42389205	42389460	+	3	1	3
circRNA4290	797	chrNC_030815.1	29378981	29419361	+	2	4	7
circRNA4291	368	chrNC_030815.1	29393049	29419361	+	11	13	10
circRNA4295	292	chrNC_030815.1	37869216	37890040	-	80	48	50
circRNA43	861	chrNC_030829.1	16251846	16254548	+	2	0	3
circRNA430	707	chrNC_030822.1	43061949	43068498	-	4	0	2
circRNA4303	388	chrNC_030815.1	39291391	39312666	-	2	2	2
circRNA4304	261	chrNC_030815.1	39531931	39536010	-	1	0	6
circRNA4306	342	chrNC_030815.1	40485787	40506173	+	2	3	2
circRNA431	300	chrNC_030822.1	43910131	43911513	-	23	25	15
circRNA4310	772	chrNC_030815.1	42373723	42384474	-	2	0	2
circRNA4312	1260	chrNC_030815.1	45473155	45474414	-	3	6	8
circRNA4313	375	chrNC_030815.1	46247487	46251695	+	2	1	0
circRNA4324	600	chrNC_030815.1	53074647	53078670	+	1	4	2
circRNA4325	838	chrNC_030815.1	53074647	53080503	+	2	0	5
circRNA4326	1280	chrNC_030815.1	53074647	53099951	+	5	1	3
circRNA433	973	chrNC_030822.1	50675907	50689949	-	8	6	2
circRNA4331	442	chrNC_030815.1	53097157	53099951	+	6	1	2
circRNA4332	693	chrNC_030815.1	53097157	53107310	+	2	1	2
circRNA4338	897	chrNC_030815.1	53168150	53174705	+	1	0	2
circRNA4339	1194	chrNC_030815.1	53203773	53213775	+	3	1	0
circRNA4340	599	chrNC_030815.1	53596306	53726283	-	2	1	0
circRNA4341	259	chrNC_030815.1	53596306	53599050	-	8	2	2
circRNA4348	408	chrNC_030815.1	60305606	60317096	-	4	6	1
circRNA4350	704	chrNC_030815.1	60472867	60485734	+	1	0	2
circRNA4353	743	chrNC_030815.1	62548996	62561865	-	3	3	7
circRNA4354	501	chrNC_030815.1	62552612	62561865	-	10	0	8
circRNA4357	414	chrNC_030815.1	63663712	63674080	+	7	7	11
circRNA4358	362	chrNC_030815.1	63723445	63727808	+	5	10	0
circRNA4361	729	chrNC_030815.1	64939164	64943432	-	1	0	1
circRNA4367	372	chrNC_030815.1	72377283	72385124	+	1	0	2
circRNA4370	314	chrNC_030815.1	72524098	72525202	-	12	19	18
circRNA4371	599	chrNC_030815.1	72524098	72556797	-	5	12	7
circRNA4372	285	chrNC_030815.1	72555706	72556797	-	26	20	14
circRNA4375	434	chrNC_030815.1	74818104	74823903	-	1	2	0
circRNA4377	684	chrNC_030815.1	75152931	75174221	-	18	9	0
circRNA4378	1245	chrNC_030815.1	75152931	75207507	-	2	0	1
circRNA4379	924	chrNC_030815.1	75416725	75417648	+	2	2	1
circRNA4380	1349	chrNC_030815.1	75452280	75476675	-	1	0	1
circRNA4382	925	chrNC_030815.1	76673919	76682126	-	3	3	2
circRNA4383	268	chrNC_030815.1	76680466	76682126	-	1	0	3
circRNA4384	774	chrNC_030815.1	76797137	76847452	-	4	1	0
circRNA4385	787	chrNC_030815.1	76892050	76901009	-	1	5	0
circRNA4387	2715	chrNC_030815.1	76919148	76962878	-	3	1	4
circRNA439	300	chrNC_030822.1	56566166	56568029	+	1	0	1
circRNA4392	1881	chrNC_030815.1	76937073	76962878	-	2	2	11
circRNA4393	385	chrNC_030815.1	76962494	76962878	-	4	6	0
circRNA4395	928	chrNC_030815.1	78689488	78706498	-	1	0	1
circRNA4396	719	chrNC_030815.1	78919092	78932831	+	3	5	3
circRNA4397	529	chrNC_030815.1	78922184	78932831	+	6	0	1
circRNA4399	674	chrNC_030815.1	79000257	79008316	-	2	3	1
circRNA4400	330	chrNC_030815.1	79036668	79039008	-	2	0	6
circRNA4402	370	chrNC_030815.1	79221773	79222935	-	1	2	2
circRNA4406	1277	chrNC_030815.1	82365263	82405997	+	2	5	4
circRNA4410	253	chrNC_030815.1	82438623	82449000	+	4	0	14
circRNA4411	1234	chrNC_030815.1	82459567	82462189	+	1	1	0
circRNA4412	802	chrNC_030815.1	83608938	83616256	-	1	0	2
circRNA4413	767	chrNC_030815.1	83621192	83629698	-	5	1	0
circRNA4415	330	chrNC_030815.1	84557662	84560920	+	61	50	44
circRNA4416	556	chrNC_030815.1	84557662	84578726	+	6	9	12
circRNA4417	376	chrNC_030815.1	84598043	84598658	+	6	0	3
circRNA4418	741	chrNC_030815.1	84608386	84624300	+	2	2	0
circRNA442	721	chrNC_030822.1	59816128	59825558	-	2	3	0
circRNA4420	488	chrNC_030815.1	88753799	88831912	+	1	0	1
circRNA4421	417	chrNC_030815.1	88803335	88831912	+	19	13	11
circRNA4423	364	chrNC_030815.1	90045854	90066768	+	64	80	47
circRNA4424	579	chrNC_030815.1	90045854	90088071	+	22	0	12
circRNA4425	703	chrNC_030815.1	90045854	90101981	+	9	6	12
circRNA4426	463	chrNC_030815.1	90064027	90101981	+	10	4	0
circRNA4427	339	chrNC_030815.1	90086102	90101981	+	3	2	1
circRNA443	431	chrNC_030822.1	59824119	59825558	-	1	0	1
circRNA4430	519	chrNC_030815.1	94505434	94527149	-	3	5	10
circRNA4433	516	chrNC_030815.1	95125057	95129986	+	2	1	0
circRNA4434	803	chrNC_030815.1	95178447	95189160	+	1	1	0
circRNA4436	405	chrNC_030815.1	96510428	96512708	+	7	8	12
circRNA4437	629	chrNC_030815.1	96510428	96523195	+	5	11	0
circRNA4438	1047	chrNC_030815.1	96816197	96835468	+	1	5	5
circRNA4439	965	chrNC_030815.1	96819342	96835468	+	4	0	5
circRNA4440	1047	chrNC_030815.1	98337232	98355740	-	2	1	0
circRNA4441	261	chrNC_030815.1	98342798	98344079	-	1	0	1
circRNA4443	471	chrNC_030815.1	98382236	98387994	-	3	2	7
circRNA4444	1037	chrNC_030815.1	98399373	98425457	-	1	0	1
circRNA4445	1257	chrNC_030815.1	98399373	98438280	-	1	0	6
circRNA4446	279	chrNC_030815.1	98408878	98413169	-	1	0	1
circRNA4448	220	chrNC_030815.1	98436571	98438280	-	1	0	2
circRNA4449	798	chrNC_030815.1	99251909	99263537	+	5	0	3
circRNA4451	2413	chrNC_030815.1	99443219	99445631	+	22	20	11
circRNA4453	465	chrNC_030815.1	99730221	99734212	-	1	0	1
circRNA4455	748	chrNC_030815.1	100171056	100171803	-	2	1	0
circRNA4457	517	chrNC_030815.1	100613559	100625983	-	1	0	3
circRNA446	1021	chrNC_030822.1	62018104	62040613	+	2	1	0
circRNA4460	768	chrNC_030815.1	101372502	101394584	-	4	5	5
circRNA4461	853	chrNC_030815.1	101372502	101415262	-	2	0	7
circRNA4462	678	chrNC_030815.1	101374139	101415262	-	3	0	1
circRNA4463	482	chrNC_030815.1	101383587	101394584	-	3	2	1
circRNA4464	567	chrNC_030815.1	101383587	101415262	-	18	14	18
circRNA4465	317	chrNC_030815.1	101391913	101394584	-	2	0	2
circRNA4466	402	chrNC_030815.1	101391913	101415262	-	13	10	7
circRNA4467	263	chrNC_030815.1	101473839	101475219	+	1	2	1
circRNA447	1152	chrNC_030822.1	62018104	62054990	+	1	0	1
circRNA4471	1127	chrNC_030815.1	101473839	101511473	+	2	3	0
circRNA4474	1063	chrNC_030815.1	105101776	105102838	+	4	10	3
circRNA4475	720	chrNC_030815.1	105152488	105188878	+	2	2	0
circRNA4477	312	chrNC_030815.1	109633583	109635253	-	2	5	0
circRNA4478	586	chrNC_030815.1	109875570	109882888	-	8	8	0
circRNA4482	279	chrNW_017189541.1	407326	472647	-	1	4	0
circRNA4485	580	chrNC_030831.1	847071	882922	-	2	0	4
circRNA4486	374	chrNC_030831.1	875669	882922	-	2	0	4
circRNA449	481	chrNC_030822.1	63942836	63943316	-	2	4	6
circRNA4490	1362	chrNC_030831.1	2399338	2411998	-	5	12	7
circRNA4491	785	chrNC_030831.1	2404585	2411998	-	4	0	2
circRNA4492	1901	chrNC_030831.1	2610195	2612095	+	3	0	2
circRNA4494	372	chrNC_030831.1	3731898	3744076	-	2	0	1
circRNA4495	4784	chrNC_030831.1	3933339	3943544	-	2	1	5
circRNA4496	361	chrNC_030831.1	7268430	7272338	+	1	10	3
circRNA4498	1446	chrNC_030831.1	20215490	20553282	-	1	0	2
circRNA4500	482	chrNC_030831.1	20395864	20553282	-	1	0	3
circRNA4502	638	chrNC_030831.1	21393121	21399109	+	1	9	1
circRNA4507	2588	chrNC_030831.1	25571260	25620146	+	1	0	1
[truncated: 937 more rows]
