# Supplementary material for: Genome-wide analysis of circular RNAs in goat skin fibroblast cells in response to Orf virus infection
Source: PeerJ. 2019 Jan 22;7:e6267. doi: 10.7717/peerj.6267 (PMC6346991; doi:10.7717/peerj.6267)
Supplement: Table S10 [file peerj-07-6267-s012.xlsx]

## Sheet: Sheet1
Table S10: Candidate circRNAs(back-spliced reads≥1)detected in at least two of the three replicates from OV samples.
Accession	circRNA_size	chr	start	end	strand	OV_1_OV_backsplice_reads	OV_2_OV_backsplice_reads	OV_3_OV_backsplice_reads
ciRNA11	646	chrNC_030812.1	30147130	30147775	-	2	0	1
ciRNA135	1602	chrNC_030826.1	26885110	26886711	-	1	1	0
ciRNA136	545	chrNC_030826.1	38273487	38274031	+	2	1	2
ciRNA144	360	chrNW_017189851.1	256829	257188	-	3	0	2
ciRNA148	460	chrNC_030814.1	71626888	71627347	+	2	2	5
ciRNA153	263	chrNC_030836.1	44546813	44547075	+	1	0	1
circRNA1	465	chrNW_017189525.1	56015	58745	+	6	1	0
circRNA1000	282	chrNC_030808.1	56439857	56441171	+	6	10	8
circRNA10004	347	chrNC_030822.1	6287607	6289103	+	1	1	2
circRNA10007	732	chrNC_030822.1	9485952	9489640	-	1	0	1
circRNA1001	593	chrNC_030808.1	56468359	56480276	+	5	0	4
circRNA10010	800	chrNC_030822.1	18965698	18976762	-	4	0	1
circRNA10013	831	chrNC_030822.1	27015473	27029263	-	2	1	0
circRNA10020	943	chrNC_030822.1	39180825	39185444	+	1	3	1
circRNA10021	465	chrNC_030822.1	39520939	39524286	-	3	0	2
circRNA10028	419	chrNC_030822.1	43901525	43911513	-	1	4	2
circRNA10034	531	chrNC_030822.1	54297937	54301523	-	2	0	3
circRNA10035	181	chrNC_030822.1	54712446	54716212	+	2	3	0
circRNA10036	570	chrNC_030822.1	60155374	60174934	+	1	0	1
circRNA10038	1804	chrNC_030822.1	62018104	62080067	+	2	0	1
circRNA1004	1605	chrNC_030808.1	58755270	58756874	-	9	1	2
circRNA10043	339	chrNC_030822.1	67934864	67935949	-	2	0	1
circRNA10047	399	chrNC_030822.1	77127033	77128975	+	1	0	1
circRNA10049	546	chrNC_030822.1	77213088	77227496	+	1	1	0
circRNA1005	582	chrNC_030808.1	63860185	63873277	+	5	0	8
circRNA10051	1059	chrNC_030816.1	262939	313150	-	1	0	3
circRNA10055	813	chrNC_030816.1	1900953	1908872	-	1	0	4
circRNA10062	595	chrNC_030816.1	13210309	13224181	+	1	0	1
circRNA10063	925	chrNC_030816.1	17040238	17059668	+	4	0	3
circRNA10064	585	chrNC_030816.1	17052311	17059668	+	7	1	0
circRNA10067	699	chrNC_030816.1	25598039	25611621	+	1	1	0
circRNA10068	1229	chrNC_030816.1	25617711	25627244	+	3	1	4
circRNA10070	1436	chrNC_030816.1	28811279	28812714	-	6	2	4
circRNA10076	521	chrNC_030816.1	32444789	32469383	+	2	0	4
circRNA10077	418	chrNC_030816.1	40500040	40504414	-	1	1	0
circRNA10082	494	chrNC_030816.1	51129110	51140802	+	2	7	0
circRNA10084	702	chrNC_030816.1	51152946	51161525	+	1	0	1
circRNA10088	272	chrNC_030816.1	53703354	53703625	-	1	2	0
circRNA10089	669	chrNC_030816.1	55049042	55061427	-	4	0	1
circRNA10090	1808	chrNC_030816.1	56258764	56322020	-	1	0	1
circRNA10093	309	chrNC_030816.1	60484892	60530639	-	3	0	1
circRNA101	455	chrNC_030829.1	54229013	54240934	+	6	1	0
circRNA1010	478	chrNC_030808.1	65121870	65122347	+	4	3	6
circRNA10104	553	chrNC_030816.1	75288233	75297163	+	3	1	0
circRNA10113	456	chrNC_030816.1	80772193	80879155	+	5	3	1
circRNA10119	870	chrNC_030816.1	90967636	90975164	-	1	1	1
circRNA10128	846	chrNC_030826.1	10901081	10912990	+	8	4	0
circRNA1013	941	chrNC_030808.1	65647220	65658104	-	1	1	0
circRNA10130	834	chrNC_030826.1	12114898	12139999	+	4	1	0
circRNA10135	1541	chrNC_030826.1	13485804	13497631	-	4	2	3
circRNA10136	810	chrNC_030826.1	13536208	13543332	-	4	2	1
circRNA10138	1655	chrNC_030826.1	13536208	13554118	-	1	1	0
circRNA10145	503	chrNC_030826.1	17606625	17614880	-	6	8	0
circRNA10147	546	chrNC_030826.1	17886266	17889974	+	2	0	1
circRNA1015	1406	chrNC_030808.1	65881786	65894753	-	1	7	4
circRNA10151	789	chrNC_030826.1	19903010	19905690	-	2	0	2
circRNA10152	222	chrNC_030826.1	20571612	20571833	+	1	4	0
circRNA10161	614	chrNC_030826.1	25097242	25105041	+	4	1	1
circRNA10163	1787	chrNC_030826.1	27817992	27828841	-	2	1	0
circRNA10168	650	chrNC_030826.1	35132035	35150285	-	3	0	12
circRNA10177	4032	chrNC_030826.1	42772721	42790957	-	1	1	0
circRNA1018	435	chrNC_030808.1	66819424	66843323	+	1	4	0
circRNA10184	350	chrNC_030826.1	45861568	45874128	-	1	0	2
circRNA10198	877	chrNC_030826.1	49606439	49609387	-	1	3	0
circRNA10207	582	chrNC_030826.1	61659555	61678387	-	1	0	1
circRNA10213	449	chrNC_030824.1	903295	907273	-	3	0	1
circRNA10217	279	chrNC_030824.1	3143855	3144133	+	1	2	3
circRNA1022	710	chrNC_030808.1	69047458	69077695	-	11	6	5
circRNA10220	413	chrNC_030824.1	5599104	5608280	-	2	1	5
circRNA10228	339	chrNC_030824.1	15908916	15916699	+	1	1	0
circRNA1023	541	chrNC_030808.1	69059465	69077695	-	5	0	4
circRNA10230	895	chrNC_030824.1	18261963	18272844	-	2	1	2
circRNA10232	1575	chrNC_030824.1	18944773	18960660	-	2	2	0
circRNA10242	244	chrNC_030824.1	31309386	31311489	+	2	4	0
circRNA10245	1711	chrNC_030824.1	38684738	38694897	+	3	0	2
circRNA10248	361	chrNC_030824.1	41918158	41928712	-	1	1	0
circRNA10250	392	chrNC_030824.1	52812601	52817683	-	2	2	0
circRNA10262	318	chrNC_030808.1	538040	539071	-	2	2	1
circRNA10265	593	chrNC_030808.1	8831857	8859456	+	2	0	4
circRNA10266	1162	chrNC_030808.1	9073414	9094506	-	1	4	0
circRNA10272	849	chrNC_030808.1	27969213	28065245	-	1	1	0
circRNA10282	417	chrNC_030808.1	50254524	50263935	-	1	1	4
circRNA10288	1067	chrNC_030808.1	57925203	57936445	-	2	0	1
circRNA1029	349	chrNC_030808.1	69530012	69530360	-	4	0	1
circRNA10298	215	chrNC_030808.1	67166655	67169983	+	2	0	2
circRNA103	371	chrNC_030829.1	55317021	55318868	+	8	14	0
circRNA10302	566	chrNC_030808.1	69530012	69548742	-	1	4	0
circRNA10303	414	chrNC_030808.1	69902905	69908816	-	2	1	2
circRNA10304	395	chrNC_030808.1	70697443	70712923	-	1	0	1
circRNA10305	747	chrNC_030808.1	79904311	79913187	-	1	1	0
circRNA10317	447	chrNC_030808.1	87663367	87684985	+	3	3	2
circRNA10323	1005	chrNC_030808.1	106625314	106683713	+	1	1	0
circRNA10324	1446	chrNC_030808.1	106683534	106731460	+	1	0	1
circRNA10325	1177	chrNC_030808.1	113037707	113154407	-	1	4	0
circRNA10328	838	chrNC_030808.1	114992027	115015993	-	1	2	4
circRNA10336	508	chrNC_030808.1	126167183	126173506	+	1	0	4
circRNA10341	580	chrNC_030808.1	134379278	134408570	-	3	1	0
circRNA10353	353	chrNC_030808.1	148375045	148375957	+	1	0	2
circRNA10357	1446	chrNC_030808.1	157111670	157157831	+	1	3	0
circRNA10361	460	chrNC_030812.1	1384406	1406442	+	6	3	0
circRNA10372	1380	chrNC_030812.1	23860039	23899051	-	6	4	0
circRNA10378	335	chrNC_030812.1	33471247	33476056	+	3	0	9
circRNA10385	447	chrNC_030812.1	48458932	48463296	-	3	1	0
circRNA10392	594	chrNC_030812.1	62814807	62821039	-	3	0	1
circRNA10398	667	chrNC_030812.1	77031080	77031746	+	3	2	1
circRNA104	756	chrNC_030829.1	55970906	55975521	+	6	0	3
circRNA10402	656	chrNC_030812.1	79923660	80021906	-	3	1	0
circRNA1041	381	chrNC_030808.1	71308110	71328596	-	14	16	19
circRNA10413	336	chrNC_030812.1	106782483	106790563	+	5	0	4
circRNA10414	1259	chrNC_030812.1	106782483	106859169	+	2	1	0
circRNA10423	1184	chrNC_030810.1	402190	403373	+	1	1	0
circRNA10428	328	chrNC_030810.1	5321967	5341818	-	1	1	4
circRNA1043	278	chrNC_030808.1	71320929	71328596	-	12	9	14
circRNA10437	6108	chrNC_030810.1	14094231	14104087	+	1	1	0
circRNA10440	370	chrNC_030810.1	14871339	14875809	+	2	0	4
circRNA10455	277	chrNC_030810.1	26731647	26734336	+	1	3	0
circRNA10456	1155	chrNC_030810.1	26731647	26756958	+	2	2	0
circRNA1046	537	chrNC_030808.1	71344983	71368349	-	3	1	0
circRNA10460	501	chrNC_030810.1	29591459	29602716	-	2	0	2
circRNA10463	1112	chrNC_030810.1	33433526	33443021	-	1	1	0
circRNA10466	1538	chrNC_030810.1	37932575	37957950	-	3	6	1
circRNA10470	365	chrNC_030810.1	40123633	40125132	+	1	0	1
circRNA10477	484	chrNC_030810.1	42989232	42990963	-	1	0	3
circRNA1048	576	chrNC_030808.1	72001143	72023311	+	1	2	1
circRNA10480	477	chrNC_030810.1	51837507	51845133	+	2	0	2
circRNA10482	475	chrNC_030810.1	54113446	54117089	-	7	3	0
circRNA10484	307	chrNC_030810.1	54425305	54427355	+	3	3	6
circRNA10495	578	chrNC_030810.1	69298267	69329435	+	1	1	0
circRNA10497	368	chrNC_030810.1	70729468	70757908	-	7	5	8
circRNA10499	240	chrNC_030810.1	75922095	75973157	+	1	2	0
circRNA105	935	chrNC_030829.1	56061029	56061963	+	18	8	18
circRNA1050	504	chrNC_030808.1	72836515	72839554	+	4	1	10
circRNA10509	1728	chrNC_030810.1	97212843	97255177	-	1	1	0
circRNA10510	418	chrNC_030810.1	97452553	97459904	-	1	1	1
circRNA1052	399	chrNC_030808.1	75731776	75745838	-	35	17	31
circRNA10520	395	chrNC_030810.1	105773451	105774457	-	3	0	2
circRNA10532	810	chrNC_030828.1	13376989	13382766	-	2	0	3
circRNA10533	951	chrNC_030828.1	13376989	13384460	-	2	2	0
circRNA10537	402	chrNC_030828.1	21419559	21420956	-	2	4	0
circRNA10539	986	chrNC_030828.1	23409952	23410937	-	2	0	4
circRNA10544	777	chrNC_030828.1	31114870	31129209	-	2	6	2
circRNA10548	806	chrNC_030828.1	33278673	33284159	+	2	7	0
circRNA10550	336	chrNC_030828.1	33472492	33472827	+	1	3	2
circRNA10553	528	chrNC_030828.1	41019884	41035359	-	3	0	3
circRNA10555	377	chrNC_030828.1	41284716	41286133	-	1	2	0
circRNA10562	1514	chrNC_030828.1	54946419	54986368	+	1	1	0
circRNA1057	690	chrNC_030808.1	78447034	78447723	-	3	5	0
circRNA10571	848	chrNC_030828.1	64547733	64548580	+	1	1	0
circRNA10586	758	chrNC_030820.1	10698274	10699341	+	1	2	1
circRNA10591	684	chrNC_030820.1	16090927	16094393	+	1	1	0
circRNA10595	289	chrNC_030820.1	17021806	17022255	-	5	0	3
circRNA106	363	chrNC_030829.1	56136562	56137256	+	6	14	12
circRNA10603	284	chrNC_030820.1	24444528	24444811	+	8	2	0
circRNA10604	214	chrNC_030820.1	27198883	27202125	+	1	1	0
circRNA10622	1252	chrNC_030820.1	46137422	46163517	+	1	1	0
circRNA10624	374	chrNC_030820.1	46683815	46705896	-	2	0	4
circRNA10626	676	chrNC_030820.1	47239801	47247007	-	2	1	4
circRNA10628	1005	chrNC_030820.1	50697216	50702036	-	1	0	1
circRNA1064	317	chrNC_030808.1	82964030	82967563	+	64	71	93
circRNA10640	386	chrNC_030820.1	62642003	62645067	+	2	3	0
circRNA10643	1161	chrNC_030820.1	63395268	63419909	+	1	0	1
circRNA10646	495	chrNC_030820.1	65330502	65337799	-	4	2	0
circRNA1065	671	chrNC_030808.1	83073653	83082442	-	3	2	3
circRNA10656	1174	chrNC_030820.1	76749077	76758803	+	3	4	0
circRNA10657	561	chrNC_030820.1	76787325	76802458	-	1	3	2
circRNA10661	315	chrNC_030820.1	79379334	79383629	-	2	4	0
circRNA10662	304	chrNC_030818.1	30907	37503	-	2	0	4
circRNA10664	545	chrNC_030818.1	442129	448597	+	1	1	2
circRNA10665	505	chrNC_030818.1	1084941	1114312	-	1	3	0
circRNA10672	769	chrNC_030818.1	6497607	6508570	+	1	0	2
circRNA10675	3825	chrNC_030818.1	10788914	10837357	-	1	2	0
circRNA10678	233	chrNC_030818.1	13585553	13586210	+	5	1	0
circRNA10686	493	chrNC_030818.1	20241941	20254760	+	3	7	0
circRNA10691	259	chrNC_030818.1	21675016	21680474	+	1	1	0
circRNA10692	353	chrNC_030818.1	22337159	22354718	-	1	0	2
circRNA10695	1487	chrNC_030818.1	24569168	24605984	+	5	0	1
circRNA10697	1162	chrNC_030818.1	25628130	25677402	-	1	0	2
circRNA10698	480	chrNC_030818.1	25640249	25661509	-	3	0	1
circRNA10713	379	chrNC_030818.1	47769736	47785615	-	1	0	3
circRNA10718	420	chrNC_030818.1	59636838	59639345	-	5	0	2
circRNA1072	1615	chrNC_030808.1	87553970	87564102	-	2	8	5
circRNA10721	751	chrNC_030818.1	61159882	61177512	+	4	10	3
circRNA10724	230	chrNC_030818.1	67599170	67599399	-	2	1	0
circRNA10726	883	chrNC_030818.1	67921433	67955714	+	1	1	0
circRNA10728	827	chrNC_030818.1	70719294	70731614	-	3	3	0
circRNA10730	393	chrNC_030818.1	71735625	71738464	-	2	0	1
circRNA10732	966	chrNC_030818.1	74221904	74251724	-	4	2	0
circRNA10736	821	chrNC_030818.1	74845237	74870110	+	1	2	3
circRNA10739	406	chrNC_030818.1	82676118	82680067	+	1	2	0
circRNA1074	294	chrNC_030808.1	94281654	94283249	-	1	2	0
circRNA10741	586	chrNC_030818.1	82717260	82718984	+	2	0	1
circRNA10744	395	chrNC_030818.1	86812373	86812767	-	3	0	3
circRNA10758	668	chrNC_030818.1	101030929	101041143	+	1	0	1
circRNA10759	1175	chrNC_030818.1	101030929	101044388	+	5	1	1
circRNA10761	1239	chrNC_030818.1	102382853	102388245	-	2	0	1
circRNA10763	434	chrNW_017189516.1	2852568	2885356	-	2	0	1
circRNA10764	1815	chrNW_017189516.1	2885184	2939556	-	5	1	0
circRNA10765	381	chrNW_017189516.1	2949016	2963720	-	1	3	0
circRNA10766	3998	chrNW_017189516.1	2949016	3004438	-	1	0	1
circRNA10774	262	chrNW_017189516.1	46278884	46285388	+	1	4	0
circRNA10782	421	chrNW_017189516.1	59643839	59659364	+	1	0	1
circRNA10786	602	chrNC_030814.1	1702011	1716948	-	1	0	2
circRNA10787	1225	chrNC_030814.1	1702011	1740894	-	1	0	4
circRNA10790	2031	chrNC_030814.1	1735346	1819724	-	1	1	0
circRNA10796	1003	chrNC_030814.1	12513295	12518573	+	2	4	1
circRNA10797	807	chrNC_030814.1	15354125	15360814	+	1	0	4
circRNA108	942	chrNC_030829.1	56535707	56541943	-	1	7	3
circRNA10803	327	chrNC_030814.1	17098149	17113658	+	1	2	2
circRNA10810	857	chrNC_030814.1	29424184	29435313	-	2	0	2
circRNA10820	1025	chrNC_030814.1	45052706	45065452	+	1	1	3
circRNA10825	953	chrNC_030814.1	49065049	49077341	-	1	0	1
circRNA1083	505	chrNC_030808.1	96760493	96769741	+	1	6	4
circRNA10831	256	chrNC_030814.1	60582766	60583996	+	1	3	4
circRNA10835	572	chrNC_030814.1	61028681	61031367	+	1	3	1
circRNA10836	1203	chrNC_030814.1	61028681	61044597	+	1	0	4
circRNA10844	263	chrNC_030814.1	71895502	71896709	-	2	0	1
circRNA10846	406	chrNC_030814.1	72180208	72199322	+	1	0	10
circRNA10847	851	chrNC_030814.1	80250373	80257863	-	1	1	0
circRNA1085	694	chrNC_030808.1	96920123	96937762	-	3	0	2
circRNA10850	1182	chrNC_030814.1	88775190	88790681	+	1	0	2
circRNA10852	591	chrNC_030814.1	91947932	91951527	+	3	0	3
circRNA10859	677	chrNC_030814.1	102565546	102581008	+	1	0	1
circRNA10860	406	chrNC_030814.1	107514181	107565081	-	4	4	0
circRNA1088	442	chrNC_030808.1	105732619	105741139	-	13	17	18
circRNA10881	490	chrNC_030830.1	45155740	45225965	-	1	0	1
circRNA10882	232	chrNC_030830.1	45587160	45591726	+	3	4	2
circRNA10892	1332	chrNC_030832.1	9586961	9684257	+	1	0	1
circRNA10897	571	chrNC_030832.1	14265179	14268136	+	2	0	1
circRNA1090	371	chrNC_030808.1	106609462	106610289	-	3	0	3
circRNA10901	306	chrNC_030832.1	17123133	17130616	+	1	2	0
circRNA10904	509	chrNC_030832.1	22350315	22377573	+	4	2	1
circRNA1091	307	chrNC_030808.1	106625314	106628069	+	26	29	21
circRNA10912	243	chrNC_030832.1	32522381	32523741	+	2	3	4
circRNA10914	839	chrNC_030832.1	33509219	33515942	+	2	6	0
circRNA1092	518	chrNC_030808.1	106638989	106656660	+	4	5	6
circRNA10929	1765	chrNC_030834.1	8308471	8341664	+	2	2	0
circRNA10932	509	chrNC_030834.1	11542321	11561324	-	1	0	2
circRNA1094	338	chrNC_030808.1	106650479	106656660	+	1	0	2
circRNA10943	305	chrNC_030834.1	26281307	26281959	+	3	1	0
circRNA10948	221	chrNC_030836.1	7916178	7918987	-	2	0	3
circRNA10953	464	chrNC_030836.1	17552665	17564299	+	1	0	1
circRNA10964	267	chrNC_030836.1	43724729	43725087	+	1	1	0
circRNA10978	218	chrNW_017212809.1	11461	11678	-	1	1	0
circRNA10979	993	chrNC_030817.1	348832	383746	-	1	0	4
circRNA10980	344	chrNC_030817.1	1061692	1073332	+	2	0	1
circRNA10981	870	chrNC_030817.1	2833151	2852080	+	1	1	1
circRNA10983	295	chrNC_030817.1	10965571	10970506	+	2	6	4
circRNA10984	441	chrNC_030817.1	10965571	10984388	+	2	3	2
circRNA10990	264	chrNC_030817.1	17665899	17674448	-	2	0	1
circRNA10998	430	chrNC_030817.1	20467735	20478862	-	2	0	7
circRNA1100	491	chrNC_030808.1	108454282	108456685	-	3	4	0
circRNA11000	1840	chrNC_030817.1	20502798	20515524	-	1	1	1
circRNA11004	441	chrNC_030817.1	23420841	23433076	-	4	1	0
circRNA11006	686	chrNC_030817.1	26541789	26557372	-	4	2	0
circRNA11008	654	chrNC_030817.1	26860726	26869751	-	5	0	1
circRNA1101	322	chrNC_030808.1	108960150	108960763	-	9	4	13
circRNA11014	1269	chrNC_030817.1	33602628	33617524	+	4	0	1
circRNA11021	1195	chrNC_030817.1	43533673	43552034	-	2	0	2
circRNA11029	825	chrNC_030817.1	55001378	55013734	-	1	0	2
circRNA1103	372	chrNC_030808.1	115004821	115015993	-	2	5	3
circRNA11036	686	chrNC_030817.1	58130421	58131106	+	1	0	1
circRNA11043	2023	chrNC_030817.1	65949275	65963568	-	3	0	2
circRNA11048	802	chrNC_030817.1	74178891	74192278	+	1	0	1
circRNA1105	1487	chrNC_030808.1	118597532	118612682	-	7	9	9
circRNA11051	267	chrNC_030817.1	81032312	81036130	+	2	0	1
circRNA11057	1092	chrNC_030817.1	82485502	82508332	+	1	4	0
circRNA11059	471	chrNC_030817.1	88518510	88520392	-	2	1	2
circRNA11063	309	chrNC_030817.1	90608053	90621402	-	1	2	0
circRNA11064	208	chrNC_030817.1	91717670	91718857	-	1	5	3
circRNA11075	435	chrNC_030813.1	4988398	5021476	+	3	2	0
circRNA11076	1202	chrNC_030813.1	6461268	6465153	-	5	8	0
circRNA11078	348	chrNC_030813.1	13342054	13342401	-	1	0	1
circRNA11079	511	chrNC_030813.1	13371552	13376256	+	3	2	0
circRNA11086	428	chrNC_030813.1	22514424	22518177	-	2	1	0
circRNA1109	506	chrNC_030808.1	121976892	121997882	+	1	1	0
circRNA11092	315	chrNC_030813.1	29874587	29876831	+	2	1	0
circRNA11099	1042	chrNC_030813.1	42465231	42485643	-	1	1	2
circRNA11100	434	chrNC_030813.1	57532636	57540805	-	1	3	3
circRNA11101	790	chrNC_030813.1	57904595	57911446	+	3	0	6
circRNA11114	984	chrNC_030813.1	71983996	71995386	+	5	0	3
circRNA1112	544	chrNC_030808.1	125751919	125770550	+	5	6	2
circRNA11123	954	chrNC_030813.1	88762807	88769183	-	1	3	0
circRNA11127	415	chrNC_030813.1	93073456	93077716	+	2	1	0
circRNA11128	300	chrNC_030813.1	93791480	93799069	+	4	0	1
circRNA11130	1050	chrNC_030813.1	94050544	94082130	+	1	0	2
circRNA11133	241	chrNC_030813.1	94077798	94082130	+	1	2	1
circRNA11137	650	chrNC_030813.1	98675696	98681182	-	2	0	2
circRNA11140	1198	chrNC_030813.1	100003439	100020224	-	1	3	0
circRNA11141	331	chrNC_030813.1	101215656	101237777	+	1	1	0
circRNA11145	1476	chrNC_030813.1	103798125	103848180	-	2	0	1
circRNA11156	540	chrNC_030811.1	340653	343095	-	2	0	2
circRNA1116	1876	chrNC_030808.1	126028771	126068863	+	4	0	5
circRNA11165	744	chrNC_030811.1	5301332	5310900	-	1	1	0
circRNA11166	293	chrNC_030811.1	5760552	5763562	+	1	6	0
circRNA11169	253	chrNC_030811.1	8629572	8630380	+	3	4	1
circRNA11177	726	chrNC_030811.1	18143789	18155751	-	4	0	1
circRNA11189	857	chrNC_030811.1	49227151	49249489	-	5	0	3
circRNA1119	269	chrNC_030808.1	126892868	126896969	-	2	5	1
circRNA11192	515	chrNC_030811.1	50918795	50957609	-	4	2	0
circRNA11197	1315	chrNC_030811.1	56393857	56418190	+	9	0	3
circRNA11206	323	chrNC_030811.1	71702444	71711869	+	1	7	0
circRNA1121	336	chrNC_030808.1	126915992	126923180	-	7	2	0
circRNA11216	352	chrNC_030811.1	87337262	87344018	+	3	6	0
circRNA1122	394	chrNC_030808.1	126942777	126966802	-	27	25	36
circRNA11223	1064	chrNC_030811.1	93234016	93278436	-	2	2	1
circRNA11226	553	chrNC_030811.1	108602091	108614315	+	2	1	0
circRNA1123	521	chrNC_030808.1	130116103	130122846	+	33	0	26
circRNA11231	1002	chrNC_030811.1	110758280	110761211	+	1	2	0
circRNA11232	1212	chrNC_030811.1	110914300	110955696	-	1	0	1
circRNA11240	408	chrNC_030823.1	3531294	3539323	+	1	0	3
circRNA11251	448	chrNC_030823.1	25005420	25008952	+	2	2	0
circRNA11253	734	chrNC_030823.1	27120608	27171726	-	2	0	1
circRNA11259	1357	chrNC_030823.1	38586441	38596837	+	3	3	1
circRNA11264	708	chrNC_030823.1	43364084	43466290	+	1	1	0
circRNA11268	367	chrNC_030823.1	50395801	50398814	-	1	0	2
circRNA11269	395	chrNC_030823.1	50459102	50466887	-	1	1	0
circRNA1127	244	chrNC_030808.1	131832282	131832525	-	1	8	5
circRNA11272	502	chrNC_030823.1	52336870	52358643	-	4	0	1
circRNA11277	737	chrNC_030823.1	59257054	59263204	+	1	1	0
circRNA11278	381	chrNC_030823.1	59261189	59263204	+	4	0	1
circRNA11286	409	chrNC_030823.1	65532992	65535402	+	2	0	2
circRNA11289	401	chrNC_030823.1	65571213	65579792	+	2	0	2
circRNA11290	950	chrNC_030823.1	65573814	65601768	+	4	0	1
circRNA11296	1563	chrNC_030823.1	65661400	65684011	+	3	2	0
circRNA11299	1020	chrNC_030823.1	65787432	65795747	+	1	0	1
circRNA11303	299	chrNC_030823.1	69867684	69874080	-	2	4	0
circRNA11305	480	chrNC_030823.1	74651992	74652687	-	4	1	1
circRNA11307	477	chrNC_030823.1	75133967	75169994	-	1	4	0
circRNA11308	681	chrNC_030823.1	75147063	75196668	-	6	2	0
circRNA1131	436	chrNC_030808.1	132525637	132546726	-	11	3	5
circRNA11313	920	chrNC_030833.1	6490601	6505020	+	1	0	3
circRNA11314	836	chrNC_030833.1	10158184	10175290	+	11	7	5
circRNA11315	1151	chrNC_030833.1	10158184	10235735	+	1	4	0
circRNA11317	1204	chrNC_030833.1	11122626	11138095	-	3	0	4
circRNA1132	296	chrNC_030808.1	132757978	132765282	-	12	10	7
circRNA11321	350	chrNC_030833.1	12329965	12341910	+	2	3	0
circRNA11325	364	chrNC_030833.1	27203748	27208047	-	1	0	3
circRNA11334	319	chrNC_030833.1	33712277	33724770	+	3	0	2
circRNA11335	334	chrNC_030833.1	35562624	35565977	-	8	4	2
circRNA11336	540	chrNC_030833.1	36561804	36567154	-	1	0	1
circRNA11338	541	chrNC_030833.1	36709595	36716355	+	1	1	1
circRNA11342	353	chrNC_030833.1	40085020	40085372	+	20	0	22
circRNA11343	301	chrNC_030833.1	40763328	40766180	-	1	0	2
circRNA11345	330	chrNC_030819.1	9050559	9051151	+	3	5	0
circRNA1137	247	chrNC_030808.1	134405843	134408570	-	5	6	7
circRNA11375	666	chrNC_030819.1	69907228	69921111	-	2	3	0
circRNA11378	1314	chrNC_030819.1	70951289	70965871	-	6	2	0
circRNA11388	1178	chrNC_030819.1	75348817	75367484	+	2	2	2
circRNA11389	721	chrNC_030819.1	75365078	75367484	+	3	0	1
circRNA11393	1212	chrNC_030827.1	2880206	2903425	+	12	7	8
circRNA1140	411	chrNC_030808.1	134679232	134695950	+	1	0	6
circRNA11401	620	chrNC_030827.1	10082154	10095059	-	1	1	0
circRNA11409	289	chrNC_030827.1	14183620	14192985	+	5	2	5
circRNA1141	556	chrNC_030808.1	134679232	134700145	+	12	20	17
circRNA11411	332	chrNC_030827.1	16857321	16866597	-	1	1	0
circRNA11418	516	chrNC_030827.1	32744019	32757263	+	7	2	3
circRNA11419	1308	chrNC_030827.1	33676221	33689116	+	2	1	2
circRNA11421	705	chrNC_030827.1	37193711	37197629	-	4	6	0
circRNA11424	214	chrNC_030827.1	39355783	39428384	-	1	0	5
circRNA1143	1343	chrNC_030808.1	134679232	134731778	+	3	11	0
circRNA11438	849	chrNW_017189531.1	22069	22917	-	2	0	2
circRNA11439	501	chrNC_030825.1	2684569	2705286	+	3	1	0
circRNA1144	434	chrNC_030808.1	134690831	134700145	+	1	14	5
circRNA11440	448	chrNC_030825.1	3539250	3545195	-	1	1	0
circRNA11443	321	chrNC_030825.1	10713256	10875555	+	1	2	3
circRNA1145	818	chrNC_030808.1	134690831	134722926	+	4	5	0
circRNA11450	1492	chrNC_030825.1	21282709	21424035	-	1	2	0
circRNA11451	268	chrNC_030825.1	21568941	21573040	+	1	3	0
circRNA11459	833	chrNC_030825.1	37418977	37447001	+	2	0	2
circRNA1146	1221	chrNC_030808.1	134690831	134731778	+	6	0	8
circRNA11464	1070	chrNC_030825.1	45672223	45693782	+	1	0	1
circRNA11465	460	chrNC_030825.1	45895218	45899676	+	1	4	0
circRNA11468	217	chrNC_030825.1	48306191	48309601	-	1	0	2
circRNA1147	932	chrNC_030808.1	134700001	134731778	+	3	4	0
circRNA11471	241	chrNC_030825.1	50541471	50543062	-	1	0	1
circRNA11473	707	chrNC_030825.1	51372848	51381783	+	1	4	0
circRNA11475	508	chrNC_030825.1	51426106	51430019	-	2	1	0
circRNA11476	279	chrNC_030825.1	51719041	51719319	+	1	2	0
circRNA11479	331	chrNC_030825.1	55172038	55172648	-	1	1	0
circRNA1148	384	chrNC_030808.1	134707240	134722926	+	32	40	26
circRNA11487	411	chrNW_017189517.1	13782374	13784958	-	2	0	1
circRNA1149	787	chrNC_030808.1	134707240	134731778	+	77	83	102
circRNA11490	636	chrNW_017189517.1	32904944	32919286	-	1	1	0
circRNA11499	491	chrNC_030809.1	3175622	3192850	+	1	1	0
circRNA1150	403	chrNC_030808.1	134730322	134731778	+	7	13	5
circRNA11504	205	chrNC_030809.1	4352181	4389547	-	9	0	5
circRNA11510	898	chrNC_030809.1	11175378	11191951	+	1	1	2
circRNA11512	634	chrNC_030809.1	13364602	13378161	-	1	0	2
circRNA11517	1182	chrNC_030809.1	17811360	17843323	+	2	3	0
circRNA11519	290	chrNC_030809.1	20622179	20636170	-	3	2	0
circRNA11525	254	chrNC_030809.1	33038965	33040909	+	1	0	2
circRNA11527	326	chrNC_030809.1	37627617	37646043	+	1	4	0
circRNA11528	198	chrNC_030809.1	37963923	37964120	+	1	2	0
circRNA11529	3753	chrNC_030809.1	38339268	38343020	-	1	1	0
circRNA11531	282	chrNC_030809.1	42585634	42671393	-	3	3	1
circRNA11546	566	chrNC_030809.1	51136420	51148507	+	1	1	0
circRNA11553	426	chrNC_030809.1	74625833	74629945	+	3	0	2
circRNA11563	1767	chrNC_030809.1	106027993	106040941	-	2	1	0
circRNA11564	3165	chrNC_030809.1	106027993	106059666	-	1	1	1
circRNA11569	735	chrNC_030809.1	110859417	110878467	-	1	1	1
circRNA11571	763	chrNC_030809.1	110895767	110909203	-	12	0	6
circRNA11572	465	chrNC_030809.1	111593815	111598640	-	1	0	1
circRNA11573	363	chrNC_030809.1	112952767	112953548	+	1	0	1
circRNA11575	800	chrNC_030809.1	122727552	122750114	-	1	0	4
circRNA11577	701	chrNC_030809.1	122905686	122929154	+	2	1	0
circRNA11578	540	chrNC_030809.1	126802393	126805490	+	2	0	2
circRNA11582	244	chrNC_030809.1	132132984	132137045	+	2	0	2
circRNA11597	555	chrNC_030815.1	26805309	26817779	-	1	0	1
circRNA116	262	chrNC_030829.1	59343961	59345009	-	16	23	32
circRNA11603	1418	chrNC_030815.1	38569957	38571374	+	4	0	2
circRNA11608	556	chrNC_030815.1	45669490	45691739	-	1	6	2
circRNA11610	764	chrNC_030815.1	47860758	47865217	-	1	0	2
circRNA11612	931	chrNC_030815.1	53203773	53207174	+	3	0	1
circRNA11619	730	chrNC_030815.1	64704937	64713992	-	2	1	3
circRNA11623	435	chrNC_030815.1	69441244	69448591	+	4	3	2
circRNA11624	721	chrNC_030815.1	69441244	69458551	+	1	2	1
circRNA11627	500	chrNC_030815.1	70382434	70384608	-	1	0	1
circRNA11629	404	chrNC_030815.1	75152931	75156194	-	1	3	0
circRNA1163	734	chrNC_030808.1	138960590	138972203	-	8	2	5
circRNA11636	351	chrNC_030815.1	76937073	76944938	-	1	0	3
circRNA11641	684	chrNC_030815.1	82365263	82389120	+	5	2	3
circRNA11648	593	chrNC_030815.1	90059026	90101981	+	2	4	0
circRNA11659	368	chrNC_030815.1	103511178	103514485	+	1	0	1
circRNA11660	540	chrNC_030815.1	103934130	103941550	-	2	0	1
circRNA11669	282	chrNC_030831.1	25400200	25402299	-	2	0	2
circRNA1167	902	chrNC_030808.1	141004424	141023895	+	14	15	17
circRNA11670	848	chrNC_030831.1	29160139	29171481	+	3	0	1
circRNA11672	458	chrNC_030831.1	32650204	32662838	+	5	0	3
circRNA11673	396	chrNC_030831.1	32772896	32821207	+	2	2	0
circRNA11675	358	chrNC_030831.1	33643972	33647626	-	7	8	7
circRNA1168	971	chrNC_030808.1	143673369	143694414	+	6	2	6
circRNA11688	306	chrNC_030831.1	46778157	46780731	-	2	0	2
circRNA11689	269	chrNC_030831.1	53801121	53802675	-	5	0	7
circRNA11690	306	chrNC_030831.1	53963440	53970503	+	5	0	4
circRNA11691	271	chrNC_030831.1	56160732	56162916	-	1	2	0
circRNA11692	411	chrNC_030831.1	56264876	56272040	+	1	0	1
circRNA11693	502	chrNC_030831.1	57111876	57117071	-	1	0	1
circRNA11697	186	chrNC_030831.1	61787005	61793567	-	3	0	4
circRNA117	470	chrNC_030829.1	59343961	59352480	-	14	18	19
circRNA1174	486	chrNC_030808.1	146114083	146120558	+	5	3	3
circRNA1176	234	chrNC_030808.1	146293506	146294719	+	51	66	86
circRNA1180	614	chrNC_030808.1	148513322	148518254	+	2	4	2
circRNA1181	1284	chrNC_030808.1	149068028	149079693	-	1	4	1
circRNA1184	911	chrNC_030808.1	149206080	149228251	+	19	28	34
circRNA1186	329	chrNC_030808.1	149253883	149257019	+	3	2	0
circRNA1188	283	chrNC_030808.1	149492161	149544864	+	15	20	14
circRNA1194	432	chrNC_030808.1	149571839	149575905	+	51	59	38
circRNA1196	191	chrNC_030808.1	150789684	150801687	-	7	3	6
circRNA1197	421	chrNC_030808.1	152507723	152514549	+	1	9	2
circRNA1203	273	chrNC_030808.1	157111670	157128882	+	2	0	4
circRNA1204	548	chrNC_030808.1	157111670	157134775	+	6	5	6
circRNA1206	847	chrNC_030808.1	157111670	157147023	+	18	18	23
circRNA1207	275	chrNC_030808.1	157133204	157134775	+	17	16	23
circRNA1214	227	chrNC_030812.1	5983002	5988142	+	6	3	4
circRNA1215	369	chrNC_030812.1	6038635	6045160	+	4	4	4
circRNA1217	2396	chrNC_030812.1	7193087	7308412	+	1	4	1
circRNA1220	1355	chrNC_030812.1	7244440	7273616	+	2	3	0
circRNA1223	1146	chrNC_030812.1	7259100	7273616	+	1	4	0
circRNA1224	729	chrNC_030812.1	7273501	7308412	+	4	5	7
circRNA1225	493	chrNC_030812.1	7294728	7295884	+	3	3	3
circRNA1226	613	chrNC_030812.1	7294728	7308412	+	5	19	4
circRNA1229	540	chrNC_030812.1	7381386	7415006	+	2	5	0
circRNA1236	571	chrNC_030812.1	12182717	12183287	+	3	6	0
circRNA1237	1515	chrNC_030812.1	12182717	12250789	+	1	0	5
circRNA1239	944	chrNC_030812.1	12222342	12250789	+	1	1	5
circRNA1241	472	chrNC_030812.1	12285972	12311446	+	15	12	16
circRNA1244	428	chrNC_030812.1	19318819	19319246	-	2	3	5
circRNA1250	791	chrNC_030812.1	23879636	23890084	-	6	0	2
circRNA1252	1105	chrNC_030812.1	24499694	24516097	-	5	3	0
circRNA1258	753	chrNC_030812.1	29101568	29121640	-	1	0	2
circRNA1259	406	chrNC_030812.1	29112706	29121640	-	8	5	17
circRNA1262	241	chrNC_030812.1	29119928	29121640	-	2	3	1
circRNA127	940	chrNC_030835.1	2123182	2124563	+	3	7	2
circRNA1270	527	chrNC_030812.1	33471247	33488926	+	14	7	2
circRNA1275	398	chrNC_030812.1	37757520	37788147	-	13	19	17
circRNA1277	847	chrNC_030812.1	38059203	38080857	+	4	9	5
circRNA1279	369	chrNC_030812.1	40459934	40490252	+	1	6	4
circRNA1286	1710	chrNC_030812.1	43950436	43963546	-	22	37	28
circRNA1287	633	chrNC_030812.1	45835545	45838454	-	3	1	0
circRNA1289	343	chrNC_030812.1	47761158	47825812	-	8	7	9
circRNA129	328	chrNC_030835.1	2965973	2969465	-	4	2	5
circRNA1290	314	chrNC_030812.1	47804778	47825812	-	23	23	31
circRNA1298	572	chrNC_030812.1	59264442	59278593	-	2	3	0
circRNA130	499	chrNC_030835.1	2965973	2976036	-	3	1	8
circRNA1300	384	chrNC_030812.1	61410633	61418356	+	16	23	32
circRNA1302	511	chrNC_030812.1	61526783	61532453	+	3	6	10
circRNA1303	673	chrNC_030812.1	61526783	61541794	+	6	13	8
circRNA1304	796	chrNC_030812.1	62814807	62823648	-	16	32	18
circRNA1306	293	chrNC_030812.1	63871349	63874894	+	6	10	0
circRNA1307	406	chrNC_030812.1	64251434	64260820	-	6	8	12
circRNA1310	900	chrNC_030812.1	66399313	66415501	+	9	4	2
circRNA1314	725	chrNC_030812.1	67172481	67173205	-	2	1	7
circRNA1319	854	chrNC_030812.1	68453188	68465056	+	1	0	1
circRNA1323	482	chrNC_030812.1	69712521	69717813	-	2	0	3
circRNA1329	574	chrNC_030812.1	75712700	75717071	-	7	4	0
circRNA1330	706	chrNC_030812.1	75712700	75718395	-	10	6	6
circRNA1332	1092	chrNC_030812.1	76100145	76101236	-	4	5	3
circRNA1343	978	chrNC_030812.1	83437964	83460950	+	6	5	0
circRNA1344	893	chrNC_030812.1	83440087	83460950	+	4	9	4
circRNA1350	379	chrNC_030812.1	87746821	87752305	-	1	0	4
circRNA1351	538	chrNC_030812.1	87769796	87780399	-	33	21	33
circRNA1354	494	chrNC_030812.1	89024656	89036108	-	6	0	1
circRNA1355	602	chrNC_030812.1	89024656	89051759	-	2	13	14
circRNA1357	420	chrNC_030812.1	89033306	89051759	-	5	4	6
circRNA1359	316	chrNC_030812.1	89051652	89059722	-	7	7	15
circRNA1362	1081	chrNC_030812.1	89220217	89230769	-	4	5	1
circRNA1365	799	chrNC_030812.1	94009207	94012702	-	2	0	4
circRNA1366	320	chrNC_030812.1	95526244	95529157	+	10	6	4
circRNA1375	753	chrNC_030812.1	100133617	100149694	+	1	0	13
circRNA1377	276	chrNC_030812.1	102783402	102783911	+	1	0	2
circRNA1383	824	chrNC_030812.1	106727625	106728448	+	209	228	214
circRNA1386	816	chrNC_030812.1	106764426	106782650	+	1	2	3
circRNA1388	492	chrNC_030812.1	106777386	106790563	+	1	1	0
circRNA1389	950	chrNC_030812.1	106782483	106809648	+	11	9	0
circRNA1391	297	chrNC_030812.1	106823719	106859169	+	14	19	6
circRNA1392	405	chrNC_030812.1	106859009	106931375	+	9	9	7
circRNA1395	350	chrNC_030812.1	108142675	108143513	-	57	55	42
circRNA1399	267	chrNC_030812.1	110607582	110608253	+	3	7	13
circRNA1404	782	chrNC_030812.1	115017045	115041174	+	6	9	8
circRNA1405	445	chrNC_030812.1	115030532	115041174	+	4	7	0
circRNA1406	332	chrNC_030812.1	115760056	115763259	-	1	2	0
circRNA1408	557	chrNC_030812.1	118647895	118669313	-	7	3	5
circRNA1409	430	chrNC_030812.1	118647895	118655636	-	2	2	5
circRNA1412	374	chrNC_030810.1	420712	422942	+	30	52	51
circRNA1413	924	chrNC_030810.1	1774335	1789267	+	5	2	1
circRNA1419	303	chrNC_030810.1	3505853	3508695	-	5	8	11
circRNA142	282	chrNC_030835.1	15361887	15365697	-	2	0	5
circRNA1422	363	chrNC_030810.1	3943557	3944975	+	3	3	7
circRNA1425	2611	chrNC_030810.1	6163033	6171001	-	1	0	5
circRNA1431	1015	chrNC_030810.1	10146315	10150992	-	5	1	0
circRNA1433	781	chrNC_030810.1	10483127	10495970	+	6	5	7
circRNA1437	346	chrNC_030810.1	11008289	11009571	+	2	9	3
circRNA1446	360	chrNC_030810.1	15674605	15678736	-	4	2	0
circRNA1447	400	chrNC_030810.1	16859498	16871608	-	14	6	7
circRNA1449	588	chrNC_030810.1	18283078	18304054	+	3	1	0
circRNA1450	547	chrNC_030810.1	19032522	19064352	-	3	0	6
circRNA146	495	chrNC_030835.1	16492795	16499361	+	5	4	1
circRNA1468	1151	chrNC_030810.1	26972578	26986480	-	1	1	2
circRNA1470	755	chrNC_030810.1	27240438	27241192	+	2	8	9
circRNA1481	1384	chrNC_030810.1	33273497	33308594	-	2	0	7
circRNA1482	1234	chrNC_030810.1	33290723	33308594	-	4	4	4
circRNA1497	573	chrNC_030810.1	42545031	42560714	+	2	6	12
circRNA1499	273	chrNC_030810.1	43778994	43779266	-	2	5	0
circRNA1501	510	chrNC_030810.1	45920627	45927434	-	4	5	7
circRNA1504	439	chrNC_030810.1	46010440	46021597	-	2	4	0
circRNA1506	486	chrNC_030810.1	54104074	54111491	-	11	8	9
circRNA1507	700	chrNC_030810.1	54332269	54344165	+	12	4	16
circRNA151	388	chrNC_030835.1	19225376	19229378	+	4	0	2
circRNA1511	294	chrNC_030810.1	62463854	62472687	-	15	7	14
circRNA1512	498	chrNC_030810.1	63934134	63941485	+	2	3	6
circRNA1519	421	chrNC_030810.1	68914551	68917840	-	1	4	6
circRNA152	340	chrNC_030835.1	19909516	19911924	-	1	0	1
circRNA1528	435	chrNC_030810.1	69747884	69753555	-	2	1	4
circRNA1534	459	chrNC_030810.1	70383968	70384426	+	9	11	14
circRNA154	516	chrNC_030835.1	20797306	20800318	+	6	4	3
circRNA1542	306	chrNC_030810.1	77304983	77307869	+	3	0	7
circRNA1545	509	chrNC_030810.1	77487579	77495010	+	2	4	4
circRNA1546	326	chrNC_030810.1	77493403	77495010	+	6	13	13
circRNA1548	660	chrNC_030810.1	78109461	78130924	+	4	0	3
circRNA1549	331	chrNC_030810.1	78123006	78130924	+	187	233	185
circRNA1553	545	chrNC_030810.1	80188547	80197379	-	14	15	9
circRNA1557	839	chrNC_030810.1	85674094	85700327	-	1	2	1
circRNA1565	1424	chrNC_030810.1	89827572	89888718	-	8	0	1
circRNA1568	1078	chrNC_030810.1	91153335	91154412	+	15	13	8
circRNA1569	1202	chrNC_030810.1	91153335	91163928	+	50	67	32
circRNA157	682	chrNC_030835.1	21105586	21124466	+	63	48	74
circRNA1574	666	chrNC_030810.1	95214580	95232212	-	3	0	2
circRNA1577	719	chrNC_030810.1	97255055	97269419	-	5	3	5
circRNA158	843	chrNC_030835.1	21105586	21138064	+	22	37	26
circRNA1584	445	chrNC_030810.1	100527280	100528288	-	8	6	8
circRNA159	1700	chrNC_030835.1	21105586	21162022	+	2	1	0
circRNA1592	606	chrNC_030810.1	101033673	101046805	+	1	3	0
circRNA1598	1027	chrNC_030810.1	104925152	104950493	-	1	0	1
circRNA16	531	chrNC_030829.1	7358758	7377762	+	4	9	0
circRNA1601	847	chrNC_030810.1	104933481	104950493	-	5	3	10
circRNA1602	521	chrNC_030810.1	105004747	105005267	-	22	27	31
circRNA1603	675	chrNC_030810.1	105004747	105019834	-	2	7	5
circRNA1606	346	chrNC_030810.1	112396139	112404231	+	8	7	4
circRNA1607	526	chrNC_030810.1	112396139	112423379	+	4	0	1
circRNA1612	1140	chrNC_030810.1	113468517	113478112	+	2	1	0
circRNA162	469	chrNC_030835.1	27505851	27523969	-	2	4	3
circRNA1621	617	chrNC_030810.1	119148800	119158863	+	8	5	2
circRNA1622	450	chrNC_030810.1	119155037	119158863	+	1	7	4
circRNA1624	940	chrNC_030810.1	119439044	119454164	+	3	2	4
circRNA1627	1179	chrNC_030810.1	119487372	119525613	+	1	0	2
circRNA1630	491	chrNC_030810.1	119513846	119525613	+	5	0	4
circRNA1632	725	chrNC_030810.1	119555815	119556539	-	3	1	7
circRNA1634	234	chrNW_017189522.1	14124	14855	-	1	10	2
circRNA1635	259	chrNC_030828.1	1279040	1279614	+	3	0	4
circRNA1637	534	chrNC_030828.1	1493590	1525199	-	4	5	0
circRNA1643	389	chrNC_030828.1	5265710	5268027	-	13	13	20
circRNA1645	600	chrNC_030828.1	6130940	6151917	-	10	4	3
circRNA1649	601	chrNC_030828.1	6730847	6749821	+	2	2	5
circRNA1651	546	chrNC_030828.1	7090981	7091526	+	129	153	135
circRNA1653	607	chrNC_030828.1	7278355	7285683	+	4	2	9
circRNA1656	740	chrNC_030828.1	13317060	13327342	-	2	1	2
circRNA1658	1006	chrNC_030828.1	15736176	15760760	+	6	9	9
circRNA166	352	chrNC_030835.1	31223605	31234521	-	25	21	15
circRNA1661	1803	chrNC_030828.1	15871960	15873762	-	1	9	6
circRNA1662	304	chrNC_030828.1	19906737	19910000	+	2	0	15
circRNA1666	604	chrNC_030828.1	21400694	21404445	-	25	30	12
circRNA1667	460	chrNC_030828.1	21403833	21406386	-	3	0	1
circRNA1668	817	chrNC_030828.1	21406254	21411519	-	1	4	3
circRNA1669	535	chrNC_030828.1	21432825	21435706	-	5	2	2
circRNA1676	522	chrNC_030828.1	24329369	24340877	+	9	0	3
circRNA1677	461	chrNC_030828.1	24438724	24451192	+	1	2	0
circRNA168	512	chrNC_030835.1	31223605	31239273	-	10	7	5
circRNA1680	884	chrNC_030828.1	26357348	26369607	+	12	19	27
circRNA1681	1102	chrNC_030828.1	26357348	26371188	+	3	3	4
circRNA1682	1427	chrNC_030828.1	26357348	26378109	+	3	4	2
circRNA1683	2625	chrNC_030828.1	26357348	26400676	+	6	5	3
circRNA1686	347	chrNC_030828.1	26396311	26399196	+	7	20	12
circRNA1687	397	chrNC_030828.1	26404025	26405703	+	192	209	207
circRNA1688	609	chrNC_030828.1	26404025	26410808	+	20	18	8
circRNA1689	398	chrNC_030828.1	26410597	26412187	+	1	5	3
circRNA1690	848	chrNC_030828.1	26410597	26416830	+	1	0	4
circRNA1693	421	chrNC_030828.1	28641217	28646122	+	4	1	0
circRNA17	706	chrNC_030829.1	7564352	7593969	-	2	1	2
circRNA1700	940	chrNC_030828.1	31836641	31856209	-	4	7	2
circRNA1701	249	chrNC_030828.1	31971545	31978029	-	14	6	5
circRNA1707	370	chrNC_030828.1	34030152	34030931	-	5	0	3
circRNA1712	706	chrNC_030828.1	41019884	41043602	-	14	8	18
circRNA1713	434	chrNC_030828.1	41031868	41043602	-	28	19	16
circRNA1716	832	chrNC_030828.1	41345532	41352303	-	6	9	8
circRNA1717	3888	chrNC_030828.1	41938603	41942490	+	15	13	10
circRNA1718	4036	chrNC_030828.1	41938603	41963892	+	15	24	24
circRNA1720	4352	chrNC_030828.1	41938603	41989094	+	2	3	0
circRNA1721	464	chrNC_030828.1	41963745	41989094	+	31	23	12
circRNA1722	461	chrNC_030828.1	41963748	41989094	+	4	2	1
circRNA1724	507	chrNC_030828.1	44361986	44368105	-	4	0	1
circRNA1734	538	chrNC_030828.1	46937322	47039788	+	2	1	0
circRNA174	333	chrNC_030835.1	32292537	32295380	-	2	4	4
circRNA1742	637	chrNC_030828.1	54695956	54700147	-	1	0	3
circRNA1743	431	chrNC_030828.1	54724959	54728636	-	2	7	0
circRNA1746	360	chrNC_030828.1	56069083	56077983	-	2	1	4
circRNA1752	1268	chrNC_030828.1	57376053	57377807	-	1	0	1
circRNA1755	336	chrNC_030828.1	60988942	61000947	+	8	5	5
circRNA1757	221	chrNC_030828.1	60996150	61000947	+	29	32	23
circRNA1758	1073	chrNC_030828.1	60996150	61021848	+	27	30	32
circRNA1759	1164	chrNC_030828.1	60996150	61037730	+	4	10	11
circRNA1761	682	chrNC_030828.1	63757016	63764072	-	20	17	17
circRNA1765	454	chrNC_030828.1	64100879	64132426	+	3	3	1
circRNA1766	281	chrNC_030828.1	64167187	64169650	+	1	0	4
circRNA1772	272	chrNC_030828.1	66939544	66947921	-	9	15	4
circRNA1775	246	chrNC_030828.1	67329005	67344766	+	10	17	25
circRNA1776	432	chrNC_030828.1	67329005	67381055	+	21	28	10
circRNA1778	493	chrNC_030828.1	67540278	67542568	+	43	45	44
circRNA1779	798	chrNC_030828.1	67540278	67546350	+	9	5	6
circRNA1782	3156	chrNC_030828.1	67540278	67574880	+	4	12	12
circRNA1784	345	chrNC_030828.1	67633695	67643121	-	4	8	0
circRNA1786	498	chrNC_030828.1	68587042	68588807	+	2	2	0
circRNA1788	490	chrNW_017189530.1	310269	317325	+	5	21	19
circRNA1790	847	chrNW_017189530.1	310269	326220	+	23	30	21
circRNA1791	973	chrNW_017189530.1	310269	327307	+	4	10	10
circRNA1792	483	chrNW_017189530.1	321166	327307	+	1	2	3
circRNA1794	493	chrNC_030820.1	5212170	5213705	+	3	8	0
circRNA1798	310	chrNC_030820.1	10045552	10048441	-	2	4	0
circRNA18	442	chrNC_030829.1	7566567	7593969	-	15	22	21
circRNA180	552	chrNC_030835.1	36490590	36502614	-	8	12	0
circRNA1803	699	chrNC_030820.1	16027030	16035126	-	16	12	5
circRNA1804	833	chrNC_030820.1	16077820	16084294	+	2	0	1
circRNA181	901	chrNC_030835.1	36619236	36624924	+	14	13	12
circRNA1811	388	chrNC_030820.1	17571963	17575517	-	1	0	7
circRNA1812	339	chrNC_030820.1	17654028	17662791	+	5	3	4
circRNA1813	308	chrNC_030820.1	18057582	18076703	+	3	0	4
circRNA1817	354	chrNC_030820.1	18223701	18233851	+	5	7	5
circRNA1820	351	chrNC_030820.1	21078731	21097149	+	6	4	5
circRNA1824	833	chrNC_030820.1	24709603	24710435	+	2	0	8
circRNA1832	324	chrNC_030820.1	27614314	27620108	+	2	0	4
circRNA1833	909	chrNC_030820.1	27614314	27632737	+	29	14	23
circRNA1836	736	chrNC_030820.1	29700413	29731835	-	35	39	0
circRNA184	737	chrNC_030835.1	36882660	36886062	+	2	6	1
circRNA1841	576	chrNC_030820.1	32548210	32549925	+	1	2	2
circRNA1844	772	chrNC_030820.1	32785695	32786466	+	17	24	21
circRNA1847	486	chrNC_030820.1	32826780	32835441	+	2	0	1
circRNA1848	735	chrNC_030820.1	33138506	33179300	-	12	19	13
circRNA1849	1033	chrNC_030820.1	33138506	33272240	-	1	15	4
circRNA1851	426	chrNC_030820.1	33150592	33179300	-	3	7	8
circRNA1852	724	chrNC_030820.1	33150592	33272240	-	6	8	7
circRNA1854	499	chrNC_030820.1	33179100	33272240	-	13	28	14
circRNA1855	298	chrNC_030820.1	33258516	33272240	-	85	134	133
circRNA1857	645	chrNC_030820.1	35466911	35476748	-	3	4	2
circRNA186	4012	chrNC_030835.1	36882660	36917933	+	1	1	6
circRNA1861	2512	chrNC_030820.1	39984718	40022488	+	1	3	0
circRNA1862	343	chrNC_030820.1	42275339	42281147	+	10	25	20
circRNA1865	796	chrNC_030820.1	42329000	42338273	-	10	3	8
circRNA1866	930	chrNC_030820.1	42329000	42345216	-	4	1	2
circRNA1867	449	chrNC_030820.1	42336603	42345216	-	5	4	0
circRNA1874	475	chrNC_030820.1	45828474	45847605	+	26	34	16
circRNA1880	457	chrNC_030820.1	46279294	46308605	-	6	14	5
circRNA1884	519	chrNC_030820.1	47244844	47253335	-	70	49	68
circRNA1887	681	chrNC_030820.1	50644756	50651138	-	8	5	11
circRNA1888	1034	chrNC_030820.1	50644756	50656511	-	12	16	35
circRNA1890	617	chrNC_030820.1	50957120	50972117	-	2	5	1
circRNA1893	329	chrNC_030820.1	51176361	51178806	+	2	4	6
circRNA1894	296	chrNC_030820.1	51527964	51529592	-	29	26	24
circRNA1897	543	chrNC_030820.1	57019185	57022404	-	1	5	4
circRNA190	359	chrNC_030835.1	36951710	36954808	+	1	2	3
circRNA1900	833	chrNC_030820.1	59855703	59871294	+	2	0	1
circRNA1903	622	chrNC_030820.1	59858180	59871294	+	27	20	24
circRNA1906	344	chrNC_030820.1	61078612	61079272	+	2	0	3
circRNA1908	628	chrNC_030820.1	63406318	63417045	+	1	0	2
circRNA191	895	chrNC_030835.1	36961345	36974583	+	5	4	2
circRNA1910	1615	chrNC_030820.1	63406318	63444813	+	1	0	2
circRNA1914	240	chrNC_030820.1	64187304	64208510	-	4	0	5
circRNA1915	435	chrNC_030820.1	64187304	64217483	-	5	2	3
circRNA1916	929	chrNC_030820.1	64487746	64498394	-	2	0	1
circRNA1917	948	chrNC_030820.1	64585963	64596132	+	10	8	4
circRNA1923	750	chrNC_030820.1	65171822	65199085	+	5	1	0
circRNA193	539	chrNC_030835.1	37131516	37150674	+	20	39	49
circRNA1932	416	chrNC_030820.1	66498410	66506642	+	14	12	18
circRNA1933	883	chrNC_030820.1	69675462	69687888	-	3	3	2
circRNA1938	732	chrNC_030820.1	75354214	75361527	-	16	12	24
circRNA1941	296	chrNC_030820.1	76437672	76446186	-	1	1	0
circRNA1944	404	chrNC_030820.1	76787325	76800349	-	19	33	29
circRNA1945	475	chrNC_030820.1	76787325	76818082	-	42	0	45
circRNA1946	376	chrNC_030820.1	76798821	76818082	-	13	9	5
circRNA1952	783	chrNC_030818.1	273712	292118	-	3	0	1
circRNA1954	546	chrNC_030818.1	283882	295588	-	2	13	0
circRNA1965	442	chrNC_030818.1	4239650	4243283	-	1	3	0
circRNA1967	357	chrNC_030818.1	4501640	4506517	-	4	4	3
circRNA1969	897	chrNC_030818.1	6524315	6531241	+	6	2	1
circRNA1977	1163	chrNC_030818.1	10788914	10790076	-	3	7	3
circRNA198	870	chrNC_030835.1	39080626	39111412	-	2	0	1
circRNA1981	390	chrNC_030818.1	11594250	11611635	+	2	8	9
circRNA1984	841	chrNC_030818.1	13085344	13089419	-	1	1	0
circRNA1986	942	chrNC_030818.1	13085344	13097003	-	5	15	18
circRNA1987	2458	chrNC_030818.1	13085344	13102936	-	7	5	7
circRNA1991	294	chrNC_030818.1	14444904	14454333	-	20	21	30
circRNA1994	514	chrNC_030818.1	14841629	14850605	+	2	4	0
circRNA1999	333	chrNC_030818.1	15112304	15130170	+	2	0	2
circRNA20	525	chrNC_030829.1	7940289	7947094	+	1	7	6
circRNA200	747	chrNC_030835.1	39090924	39111412	-	6	10	11
circRNA2004	538	chrNC_030818.1	18712494	18765107	+	6	1	5
circRNA2005	1041	chrNC_030818.1	18712494	18801876	+	1	3	3
circRNA2006	364	chrNC_030818.1	18763685	18765107	+	10	31	28
circRNA201	506	chrNC_030835.1	39102885	39111412	-	8	22	25
circRNA2010	927	chrNC_030818.1	18831143	18846580	+	10	0	3
circRNA2013	615	chrNC_030818.1	19205536	19215731	-	2	1	0
circRNA2015	1490	chrNC_030818.1	19510338	19511827	-	1	0	4
circRNA2016	953	chrNC_030818.1	19607850	19608802	-	3	3	0
circRNA2017	727	chrNC_030818.1	20241941	20270888	+	14	10	8
circRNA2022	3282	chrNC_030818.1	21003131	21044558	-	3	0	2
circRNA2025	583	chrNC_030818.1	24551169	24569291	+	1	0	2
circRNA2026	274	chrNC_030818.1	24569168	24570823	+	20	14	4
circRNA2043	614	chrNC_030818.1	28042294	28053016	+	6	7	3
circRNA2045	580	chrNC_030818.1	28996044	29018471	+	2	2	2
circRNA2056	824	chrNC_030818.1	37613503	37618604	-	10	20	16
circRNA2065	320	chrNC_030818.1	43542246	43543636	+	6	0	12
circRNA2070	338	chrNC_030818.1	44321952	44323276	-	3	14	13
circRNA2083	509	chrNC_030818.1	59735509	59747469	-	2	3	7
circRNA2084	307	chrNC_030818.1	59851069	59859628	-	3	0	4
circRNA2087	874	chrNC_030818.1	62128851	62139826	-	4	3	1
circRNA2091	422	chrNC_030818.1	66320975	66323515	-	8	17	4
circRNA2097	260	chrNC_030818.1	73319530	73323375	+	2	2	0
circRNA2101	326	chrNC_030818.1	74648601	74654205	-	4	1	0
circRNA2102	587	chrNC_030818.1	74648601	74659355	-	1	5	0
circRNA2104	2238	chrNC_030818.1	74799462	74858828	+	6	5	2
circRNA2105	685	chrNC_030818.1	74799462	74810361	+	5	0	9
circRNA2106	2424	chrNC_030818.1	74799462	74870110	+	7	5	7
circRNA2109	2051	chrNC_030818.1	74799462	74847980	+	6	9	4
circRNA2114	901	chrNC_030818.1	78230041	78244842	+	72	85	107
circRNA2116	1300	chrNC_030818.1	78230041	78276055	+	3	13	0
circRNA2117	399	chrNC_030818.1	78271235	78276055	+	1	0	5
circRNA212	712	chrNC_030821.1	390299	406214	-	2	4	1
circRNA2120	370	chrNC_030818.1	80593763	80599700	+	3	0	4
circRNA2123	236	chrNC_030818.1	80619030	80619689	+	9	8	7
circRNA2126	276	chrNC_030818.1	80625724	80627509	+	3	3	3
circRNA213	421	chrNC_030821.1	416123	421769	-	1	0	3
circRNA2135	345	chrNC_030818.1	88132680	88133982	+	4	8	7
circRNA2141	1424	chrNC_030818.1	93628870	93663470	+	1	0	2
circRNA2142	1844	chrNC_030818.1	93628870	93678796	+	3	0	8
circRNA2145	420	chrNC_030818.1	93671430	93678796	+	2	3	0
circRNA2146	700	chrNC_030818.1	93833182	93844312	-	1	0	6
circRNA2152	312	chrNC_030818.1	95616652	95620100	+	2	1	1
circRNA2156	567	chrNC_030818.1	95976609	95993950	-	2	2	2
circRNA2158	274	chrNC_030818.1	97776070	97777508	-	45	84	79
circRNA216	351	chrNC_030821.1	684805	696042	-	18	9	15
circRNA2160	304	chrNC_030818.1	99670001	99671928	+	2	0	2
circRNA2161	402	chrNC_030818.1	99911026	99917553	+	18	24	13
circRNA2162	743	chrNC_030818.1	100565316	100574156	+	1	2	5
circRNA2163	590	chrNC_030818.1	101222248	101232575	-	13	14	11
circRNA2164	375	chrNC_030818.1	101819569	101822361	-	5	6	0
circRNA2167	355	chrNC_030818.1	102306344	102307725	-	3	4	9
circRNA217	477	chrNC_030821.1	684805	701198	-	3	6	5
circRNA2170	425	chrNC_030818.1	102883877	102885038	-	88	122	158
circRNA2176	2070	chrNC_030818.1	105629701	105670084	-	8	6	5
circRNA2177	1740	chrNC_030818.1	105644598	105670084	-	2	7	5
circRNA2178	1005	chrNC_030818.1	105651964	105670084	-	11	14	8
circRNA2180	727	chrNC_030818.1	105658936	105670084	-	14	3	8
circRNA2182	528	chrNC_030818.1	105666855	105670084	-	10	16	24
circRNA2183	864	chrNW_017189552.1	268390	269253	-	1	0	8
circRNA2184	1345	chrNW_017189516.1	702571	722387	+	2	3	2
circRNA2189	413	chrNW_017189516.1	2924602	2939556	-	9	5	5
circRNA2195	277	chrNW_017189516.1	8161617	8162755	+	2	7	7
circRNA2205	402	chrNW_017189516.1	23174299	23175475	-	3	6	2
circRNA2206	528	chrNW_017189516.1	23259603	23268791	-	17	17	24
circRNA2207	665	chrNW_017189516.1	23259603	23302556	-	6	4	1
circRNA2210	270	chrNW_017189516.1	30269872	30271072	-	1	1	4
circRNA2213	401	chrNW_017189516.1	48103724	48119032	-	7	7	18
circRNA2217	433	chrNW_017189516.1	65204567	65216369	+	20	6	15
circRNA2218	285	chrNW_017189516.1	65234924	65238165	+	3	2	6
circRNA2224	294	chrNW_017189796.1	144376	150380	+	18	7	6
circRNA2228	1972	chrNC_030814.1	1702011	1785543	-	2	1	0
circRNA2231	1408	chrNC_030814.1	1769240	1819724	-	4	0	4
circRNA2233	539	chrNC_030814.1	1785366	1792566	-	2	0	9
circRNA2234	667	chrNC_030814.1	1785366	1802974	-	4	2	3
circRNA2235	839	chrNC_030814.1	1785366	1819724	-	4	2	5
circRNA2238	445	chrNC_030814.1	1802847	1838619	-	4	4	5
circRNA2241	403	chrNC_030814.1	1838475	1846267	-	1	0	5
circRNA2249	268	chrNC_030814.1	2828319	2828586	-	1	4	2
circRNA2250	430	chrNC_030814.1	2828319	2833082	-	11	6	8
circRNA2252	513	chrNC_030814.1	3207819	3236265	+	4	16	11
circRNA2253	371	chrNC_030814.1	3236134	3368071	+	3	8	8
circRNA2257	602	chrNC_030814.1	8603501	8607522	-	1	0	1
circRNA2259	634	chrNC_030814.1	12510540	12512414	+	8	9	10
circRNA2260	519	chrNC_030814.1	12524224	12526705	+	3	3	5
circRNA2269	633	chrNC_030814.1	15502458	15511775	-	17	14	0
circRNA227	570	chrNC_030821.1	8940074	8966504	+	3	3	5
circRNA2272	421	chrNC_030814.1	15745814	15752860	+	1	1	1
circRNA2274	203	chrNC_030814.1	17107991	17113658	+	2	5	5
circRNA2276	252	chrNC_030814.1	20491209	20493579	-	1	1	4
circRNA2277	303	chrNC_030814.1	23555342	23557120	-	36	27	21
circRNA228	468	chrNC_030821.1	8940074	8952833	+	3	17	10
circRNA2280	5202	chrNC_030814.1	27176150	27181351	-	2	4	1
circRNA2282	325	chrNC_030814.1	27608215	27616938	-	4	5	0
circRNA2286	334	chrNC_030814.1	29471574	29477355	-	2	0	2
circRNA2289	437	chrNC_030814.1	29947439	29950352	-	1	6	0
circRNA229	718	chrNC_030821.1	9829599	9847430	-	1	1	0
circRNA2293	1112	chrNC_030814.1	35396395	35404902	-	6	4	0
circRNA2294	965	chrNC_030814.1	38906193	38907157	+	6	0	3
circRNA2295	350	chrNC_030814.1	44240586	44248585	-	13	12	10
circRNA2301	583	chrNC_030814.1	48569499	48572923	-	49	65	54
circRNA2302	430	chrNC_030814.1	49065049	49065981	-	5	6	10
circRNA2303	1492	chrNC_030814.1	49065049	49084101	-	19	9	9
circRNA2306	912	chrNC_030814.1	49076931	49089530	-	3	2	1
circRNA2309	525	chrNC_030814.1	50589629	50592692	-	1	0	1
circRNA231	516	chrNC_030821.1	9830422	9847430	-	1	7	5
circRNA2315	366	chrNC_030814.1	53242011	53246086	-	1	2	2
circRNA2318	555	chrNC_030814.1	56153812	56158622	+	1	2	3
circRNA232	652	chrNC_030821.1	9847249	9860568	-	2	5	0
circRNA2327	414	chrNC_030814.1	60120277	60135032	+	3	1	7
circRNA2328	661	chrNC_030814.1	60691063	60693060	-	3	0	1
circRNA2332	572	chrNC_030814.1	62939600	62940171	-	7	12	5
circRNA2334	305	chrNC_030814.1	63673365	63674113	+	24	16	4
circRNA234	829	chrNC_030821.1	11726073	11736522	+	4	0	3
circRNA2340	1424	chrNC_030814.1	64301826	64319084	-	2	6	9
circRNA2341	1644	chrNC_030814.1	64307309	64324088	-	4	2	0
circRNA2344	913	chrNC_030814.1	65826538	65836339	-	1	1	0
circRNA2347	432	chrNC_030814.1	66218164	66218595	-	1	6	9
circRNA2350	595	chrNC_030814.1	71781738	71785760	+	4	1	1
circRNA2357	414	chrNC_030814.1	80290627	80298828	-	27	25	23
circRNA2358	537	chrNC_030814.1	80452875	80468951	+	5	3	1
circRNA2359	921	chrNC_030814.1	80452875	80483956	+	7	4	7
circRNA236	320	chrNC_030821.1	12336482	12344155	-	6	0	5
circRNA2363	283	chrNC_030814.1	83511054	83511982	+	3	5	6
circRNA2364	580	chrNC_030814.1	83511054	83518197	+	1	1	0
circRNA2366	449	chrNC_030814.1	83596479	83599864	-	11	24	21
circRNA2368	428	chrNC_030814.1	84193926	84199355	+	2	0	2
circRNA2369	532	chrNC_030814.1	84193926	84207218	+	6	8	6
circRNA237	421	chrNC_030821.1	12418438	12425224	-	13	16	7
circRNA2370	635	chrNC_030814.1	84193926	84212544	+	7	5	4
circRNA2372	337	chrNC_030814.1	87449765	87450101	+	4	0	19
circRNA2375	980	chrNC_030814.1	87786751	87807127	-	5	3	3
circRNA2377	692	chrNC_030814.1	87795351	87807127	-	2	2	0
circRNA238	595	chrNC_030821.1	12624379	12635609	+	8	11	12
circRNA2386	122	chrNC_030814.1	94327801	94328072	+	26	22	16
circRNA2389	703	chrNC_030814.1	95462256	95466011	-	2	9	7
circRNA2390	322	chrNC_030814.1	95979343	95979664	-	1	2	1
circRNA2391	552	chrNC_030814.1	96049039	96049590	-	23	53	44
circRNA2393	234	chrNC_030814.1	97044519	97044844	-	1	6	5
circRNA2394	547	chrNC_030814.1	97044519	97047409	-	6	11	8
circRNA2397	532	chrNC_030814.1	97922485	97923016	-	5	10	15
circRNA2399	457	chrNC_030814.1	100849265	100853236	-	7	1	6
circRNA2402	501	chrNC_030814.1	101962649	101965143	+	2	5	4
circRNA2403	342	chrNC_030814.1	102860352	102862793	+	7	18	19
circRNA2407	240	chrNC_030814.1	104473433	104475335	-	20	27	36
circRNA2409	358	chrNC_030814.1	104877952	104900265	+	2	1	2
circRNA2410	269	chrNC_030814.1	104899997	104900265	+	4	11	7
circRNA2412	328	chrNC_030814.1	107820901	107829759	-	13	5	5
circRNA2418	426	chrNC_030830.1	1010919	1033985	-	11	6	11
circRNA2421	406	chrNC_030830.1	2875363	2885618	-	3	1	0
circRNA2423	299	chrNC_030830.1	8944679	8959897	-	7	2	6
circRNA2428	1716	chrNC_030830.1	10558123	10568060	-	3	3	0
circRNA243	208	chrNC_030821.1	14937880	14938087	+	1	2	0
circRNA2430	325	chrNC_030830.1	10577924	10580527	-	4	0	4
circRNA2435	288	chrNC_030830.1	12926007	12927506	+	7	7	6
circRNA2436	1094	chrNC_030830.1	16011617	16038251	+	1	2	0
circRNA2437	667	chrNC_030830.1	16011617	16012283	+	80	84	58
circRNA244	565	chrNC_030821.1	15693900	15698025	+	6	0	2
circRNA2452	349	chrNC_030830.1	32228924	32230168	+	1	2	4
circRNA2456	841	chrNC_030830.1	36364333	36370377	+	3	0	2
circRNA2457	1181	chrNC_030830.1	36364333	36382130	+	6	2	3
circRNA246	333	chrNC_030821.1	16648181	16649027	-	11	15	30
circRNA2461	305	chrNC_030830.1	38701710	38704822	-	2	2	0
circRNA2466	353	chrNC_030830.1	39998228	40004138	+	36	28	26
circRNA2477	510	chrNC_030830.1	45587160	45597214	+	27	23	17
circRNA2478	812	chrNC_030830.1	45587160	45609072	+	12	11	8
circRNA2479	306	chrNC_030830.1	45686359	45689303	-	1	1	5
circRNA2481	327	chrNC_030830.1	45997672	46021373	+	1	0	3
circRNA2482	961	chrNC_030832.1	281271	282231	-	2	3	6
circRNA2485	688	chrNC_030832.1	1959081	1968274	+	21	25	30
circRNA2487	355	chrNC_030832.1	3017220	3018856	-	10	5	13
circRNA2488	890	chrNC_030832.1	3037053	3066126	-	1	3	8
circRNA2489	713	chrNC_030832.1	3065414	3066126	-	1	1	1
circRNA2491	323	chrNC_030832.1	3189766	3190620	-	3	4	6
circRNA2493	473	chrNC_030832.1	3683796	3687565	+	24	27	17
circRNA2495	276	chrNC_030832.1	7777603	7777878	+	13	11	15
circRNA2498	722	chrNC_030832.1	9537667	9553000	+	2	0	6
circRNA2499	230	chrNC_030832.1	9541118	9542996	+	5	5	7
circRNA25	333	chrNC_030829.1	10308020	10317282	+	8	3	0
circRNA2501	810	chrNC_030832.1	9586961	9623339	+	4	6	0
circRNA2502	539	chrNC_030832.1	10291014	10308478	-	5	11	9
circRNA2504	471	chrNC_030832.1	10451723	10454393	-	20	20	17
circRNA2507	376	chrNC_030832.1	10642937	10643312	+	3	0	6
circRNA2509	295	chrNC_030832.1	13606307	13607436	-	5	5	3
circRNA2510	430	chrNC_030832.1	13954229	13960749	+	21	20	15
circRNA2513	529	chrNC_030832.1	14298287	14302769	+	8	8	5
circRNA2517	376	chrNC_030832.1	15660139	15661648	+	8	3	7
circRNA2519	440	chrNC_030832.1	15715645	15720406	+	7	14	7
circRNA252	309	chrNC_030821.1	17178716	17179810	+	12	22	14
circRNA2524	268	chrNC_030832.1	17015728	17022627	+	1	3	1
circRNA253	258	chrNC_030821.1	17282252	17287555	+	7	1	5
circRNA2530	277	chrNC_030832.1	19919363	19920776	+	23	36	28
circRNA2534	435	chrNC_030832.1	21078077	21081462	-	2	3	4
circRNA2539	868	chrNC_030832.1	25185602	25186469	+	1	5	0
circRNA2540	436	chrNC_030832.1	25590377	25595882	-	7	19	15
circRNA2541	1210	chrNC_030832.1	26354696	26358050	-	6	5	10
circRNA2545	946	chrNC_030832.1	27948066	27949011	+	15	21	20
circRNA2548	213	chrNC_030832.1	30515494	30515706	-	1	2	1
circRNA2550	332	chrNC_030832.1	33686974	33687592	-	6	2	0
circRNA2551	614	chrNC_030832.1	36691724	36692847	+	3	3	2
circRNA2560	420	chrNC_030832.1	39503342	39512737	+	5	2	4
circRNA2562	2019	chrNC_030832.1	39764112	39768996	+	3	0	3
circRNA2563	1863	chrNC_030832.1	39766684	39768996	+	4	5	11
circRNA2566	1068	chrNC_030832.1	40019454	40026654	+	2	1	2
circRNA257	1442	chrNC_030821.1	17352154	17397222	+	2	3	2
circRNA2575	255	chrNC_030832.1	40749313	40751677	-	2	0	2
circRNA2576	415	chrNC_030832.1	40749313	40770688	-	40	18	24
circRNA2579	782	chrNC_030832.1	42458071	42470677	+	14	27	31
circRNA2581	235	chrNC_030834.1	2980651	2990827	+	11	19	27
circRNA2582	281	chrNC_030834.1	3255323	3283047	+	3	6	3
circRNA2585	538	chrNC_030834.1	6896841	6919040	-	40	38	51
circRNA2587	448	chrNC_030834.1	6913998	6919040	-	12	17	0
circRNA2588	389	chrNC_030834.1	6916848	6919040	-	30	16	31
circRNA2590	1432	chrNC_030834.1	6986821	6992216	-	2	0	3
circRNA2592	876	chrNC_030834.1	8308471	8322464	+	14	19	10
circRNA2593	879	chrNC_030834.1	8715056	8724050	+	6	4	15
circRNA2597	265	chrNC_030834.1	11516102	11523171	-	2	1	2
circRNA2598	524	chrNC_030834.1	11531574	11540246	-	4	11	8
circRNA260	453	chrNC_030821.1	18057756	18065985	+	1	2	0
circRNA2601	515	chrNC_030834.1	11723860	11729981	-	7	8	6
circRNA2604	1755	chrNC_030834.1	12181534	12201434	+	1	3	0
circRNA2605	722	chrNC_030834.1	12181534	12182255	+	2	3	1
circRNA2608	594	chrNC_030834.1	12579180	12580764	-	3	0	5
circRNA261	580	chrNC_030821.1	18057756	18068580	+	3	5	4
circRNA2612	291	chrNC_030834.1	18877657	18879464	+	2	2	1
circRNA2613	385	chrNC_030834.1	18877657	18890978	+	2	4	6
circRNA2618	390	chrNC_030834.1	20553976	20555563	-	2	4	2
circRNA262	427	chrNC_030821.1	18062292	18068580	+	15	8	8
circRNA2625	1058	chrNC_030834.1	26263263	26281959	+	7	5	6
circRNA2627	3283	chrNC_030834.1	29023224	29026506	+	92	85	100
circRNA2628	3598	chrNC_030834.1	29023224	29068726	+	1	0	4
circRNA263	593	chrNC_030821.1	18375560	18380090	-	6	7	0
circRNA2631	1820	chrNC_030834.1	29116451	29121048	+	3	2	1
circRNA2633	662	chrNC_030834.1	29991351	30001293	-	2	10	6
circRNA2637	226	chrNC_030834.1	36843312	36844429	+	4	4	0
circRNA2639	405	chrNC_030834.1	37485241	37487336	+	232	215	263
circRNA264	507	chrNC_030821.1	18571047	18573926	-	3	3	8
circRNA2640	557	chrNC_030834.1	37485241	37499883	+	27	41	36
circRNA2644	2700	chrNC_030834.1	43220709	43252538	-	1	2	0
circRNA2647	885	chrNC_030836.1	515293	534112	-	3	0	2
circRNA2649	1078	chrNC_030836.1	530741	538605	-	21	0	10
circRNA265	234	chrNC_030821.1	18573506	18573926	-	22	52	44
circRNA2650	893	chrNC_030836.1	532265	538605	-	6	6	15
circRNA2651	609	chrNC_030836.1	535290	538605	-	7	0	16
circRNA2658	536	chrNC_030836.1	9019053	9027534	+	4	0	5
circRNA266	351	chrNC_030821.1	18574487	18578591	-	4	3	3
circRNA2660	285	chrNC_030836.1	9232325	9234847	+	5	7	6
circRNA2665	453	chrNC_030836.1	16934779	16947846	+	12	8	15
circRNA2669	1899	chrNC_030836.1	26316043	26337936	+	1	4	0
circRNA2671	525	chrNC_030836.1	28363226	28367482	+	7	7	7
circRNA2676	1074	chrNC_030836.1	35660301	35661374	-	1	9	4
circRNA2680	424	chrNC_030836.1	45060017	45060440	+	9	4	5
circRNA269	905	chrNC_030821.1	20117644	20133909	-	4	2	1
circRNA2692	577	chrNC_030836.1	51170118	51173581	+	15	20	18
circRNA2694	3130	chrNW_017189896.1	107625	145885	-	2	3	0
circRNA27	384	chrNC_030829.1	10735002	10742442	+	3	2	0
circRNA2704	545	chrNW_017189840.1	211219	214448	+	1	4	0
circRNA2707	270	chrNC_030817.1	437683	438897	-	2	23	11
circRNA2708	226	chrNC_030817.1	460818	461336	-	2	0	4
circRNA271	324	chrNC_030821.1	20145991	20148081	-	19	33	0
circRNA2710	454	chrNC_030817.1	960094	978283	+	5	10	6
circRNA2716	654	chrNC_030817.1	1545671	1553322	-	13	9	6
circRNA2723	430	chrNC_030817.1	11058538	11077335	+	6	4	2
circRNA2729	206	chrNC_030817.1	16074194	16074618	-	1	0	1
circRNA273	305	chrNC_030821.1	24243368	24248535	+	3	5	2
circRNA2739	443	chrNC_030817.1	19875167	19875609	-	2	6	3
circRNA274	458	chrNC_030821.1	24243368	24258519	+	4	13	0
circRNA2740	900	chrNC_030817.1	19875167	19886653	-	2	0	4
circRNA2743	1801	chrNC_030817.1	19974380	19976180	-	1	2	0
circRNA2751	1707	chrNC_030817.1	20513818	20515524	-	4	9	5
circRNA2752	1843	chrNC_030817.1	20513818	20523736	-	5	16	7
circRNA2756	451	chrNC_030817.1	22227296	22232922	+	3	6	4
circRNA2757	316	chrNC_030817.1	24166314	24259446	-	2	6	1
circRNA2758	429	chrNC_030817.1	25480123	25480551	-	3	0	4
circRNA2763	2006	chrNC_030817.1	26877121	26894923	-	1	1	2
circRNA2764	1584	chrNC_030817.1	26886978	26894923	-	3	0	1
circRNA277	1425	chrNC_030821.1	24258367	24279710	+	8	0	7
circRNA2770	422	chrNC_030817.1	29316565	29317566	-	12	9	1
circRNA2776	267	chrNC_030817.1	30206975	30213582	-	1	4	0
circRNA2777	292	chrNC_030817.1	32510871	32512635	-	3	3	1
circRNA2779	438	chrNC_030817.1	33602628	33604728	+	4	4	10
circRNA2781	349	chrNC_030817.1	35160464	35162975	-	17	12	11
circRNA2782	993	chrNC_030817.1	35183145	35190166	-	5	5	5
circRNA2787	519	chrNC_030817.1	35997432	35997950	-	63	31	40
circRNA2789	665	chrNC_030817.1	37470972	37490181	+	14	12	14
circRNA2791	1599	chrNC_030817.1	37470972	37511178	+	8	12	8
circRNA28	364	chrNC_030829.1	11532184	11547763	+	1	4	1
circRNA2800	192	chrNC_030817.1	41467461	41470972	-	13	20	18
circRNA2802	783	chrNC_030817.1	41673774	41678478	-	1	3	1
circRNA2805	213	chrNC_030817.1	42109201	42112782	+	8	9	14
circRNA2809	867	chrNC_030817.1	44774480	44777259	-	2	0	1
circRNA2810	428	chrNC_030817.1	45275982	45282696	-	2	4	10
circRNA2815	504	chrNC_030817.1	48825620	48829253	-	12	6	9
circRNA2820	471	chrNC_030817.1	49492401	49507457	-	9	7	12
circRNA2821	353	chrNC_030817.1	49504292	49507457	-	7	5	6
circRNA2823	429	chrNC_030817.1	51560088	51583797	-	8	8	9
circRNA2826	909	chrNC_030817.1	54928047	54939272	-	1	5	3
circRNA2833	193	chrNC_030817.1	56624085	56628179	+	83	118	144
circRNA2834	670	chrNC_030817.1	56624085	56652703	+	23	28	19
circRNA284	889	chrNC_030821.1	38370850	38371738	-	1	6	1
circRNA2846	828	chrNC_030817.1	58141625	58145426	+	5	5	4
circRNA2851	1056	chrNC_030817.1	59837163	59871157	+	2	1	5
circRNA2856	1879	chrNC_030817.1	59957419	59977694	+	3	0	4
circRNA2864	313	chrNC_030817.1	65196236	65198225	-	13	7	3
circRNA2867	2372	chrNC_030817.1	65945161	65963568	-	2	7	10
circRNA2869	1131	chrNC_030817.1	65986381	65987511	-	10	0	25
circRNA287	915	chrNC_030821.1	45082123	45157891	+	1	0	5
circRNA288	755	chrNC_030821.1	45091368	45157891	+	2	0	1
circRNA2881	458	chrNC_030817.1	73294347	73301778	-	4	9	12
circRNA2889	911	chrNC_030817.1	82392953	82393863	+	13	9	7
circRNA2890	1451	chrNC_030817.1	82392953	82416469	+	3	7	6
circRNA2892	1915	chrNC_030817.1	82392953	82440149	+	3	0	3
circRNA2895	429	chrNC_030817.1	82514219	82521288	+	2	1	7
circRNA2897	484	chrNC_030817.1	82527942	82531796	+	2	0	1
circRNA2900	245	chrNC_030817.1	83380824	83384469	-	1	0	3
circRNA2903	445	chrNC_030817.1	86348421	86348865	-	7	6	2
circRNA2905	378	chrNC_030817.1	87190346	87191186	+	6	15	37
circRNA2910	1287	chrNC_030817.1	88686351	88691566	+	1	3	0
circRNA2911	1382	chrNC_030817.1	88686351	88695350	+	19	9	0
circRNA2915	515	chrNC_030817.1	88871611	88876559	+	4	2	5
circRNA2918	356	chrNC_030817.1	90131230	90133530	+	13	17	22
circRNA2919	568	chrNC_030817.1	90131230	90141105	+	1	4	2
circRNA2920	664	chrNC_030817.1	90131230	90142741	+	17	26	11
circRNA2921	791	chrNC_030817.1	90131230	90146154	+	16	22	15
circRNA2922	1043	chrNC_030817.1	90131230	90156343	+	12	9	12
circRNA2923	502	chrNC_030817.1	90657471	90661453	-	94	112	134
circRNA2924	522	chrNC_030817.1	90786597	90805782	+	9	14	6
circRNA2926	586	chrNC_030817.1	91233797	91246182	+	1	1	1
circRNA2931	1074	chrNC_030817.1	91987109	92029106	+	7	6	3
circRNA2936	251	chrNC_030817.1	94401887	94406440	+	4	7	2
circRNA2939	471	chrNC_030817.1	98802876	98807543	-	2	9	2
circRNA2940	547	chrNC_030817.1	99500871	99530959	-	1	5	1
circRNA2941	669	chrNC_030817.1	99500871	99560294	-	2	1	2
circRNA2942	292	chrNC_030817.1	99560173	99567787	-	21	6	11
circRNA2945	223	chrNC_030817.1	100053154	100055883	+	1	2	4
circRNA2947	374	chrNC_030817.1	100275152	100275727	+	5	6	1
circRNA2948	513	chrNC_030817.1	100275152	100278663	+	4	5	3
circRNA2952	1203	chrNW_017189685.1	210778	217493	+	2	2	1
circRNA2953	493	chrNC_030813.1	2935927	2950349	+	4	1	13
circRNA2958	880	chrNC_030813.1	4954567	5021476	+	7	3	1
circRNA2959	589	chrNC_030813.1	6242898	6243486	+	33	19	36
circRNA2960	679	chrNC_030813.1	6242898	6258474	+	15	48	36
circRNA2961	1047	chrNC_030813.1	6242898	6289713	+	4	6	0
circRNA2962	1244	chrNC_030813.1	6242898	6299820	+	6	4	2
circRNA2971	351	chrNC_030813.1	13342054	13342404	-	4	0	4
circRNA2972	560	chrNC_030813.1	13599752	13613552	-	12	18	22
circRNA2976	568	chrNC_030813.1	17856389	17863521	+	1	5	10
circRNA2988	571	chrNC_030813.1	23966019	23984078	+	22	17	10
circRNA2999	578	chrNC_030813.1	36247578	36274206	+	7	7	9
circRNA300	531	chrNC_030821.1	50856942	50867851	-	13	10	7
circRNA3004	433	chrNC_030813.1	37859408	37860256	+	13	6	10
circRNA3005	1007	chrNC_030813.1	37859408	37864506	+	2	4	0
circRNA3008	276	chrNC_030813.1	38004821	38018156	-	9	8	13
circRNA3011	789	chrNC_030813.1	42437095	42453388	-	2	2	6
circRNA3016	1186	chrNC_030813.1	42465231	42501277	-	2	2	10
circRNA302	627	chrNC_030821.1	51286974	51290387	+	18	18	10
circRNA3020	547	chrNC_030813.1	44574451	44582237	-	2	0	1
circRNA3023	357	chrNC_030813.1	45307392	45308140	+	2	12	23
circRNA3026	297	chrNC_030813.1	46491965	46498341	+	2	0	4
circRNA3030	647	chrNC_030813.1	57911307	57962649	+	4	4	3
circRNA3032	517	chrNC_030813.1	58872668	58876383	+	3	4	2
circRNA3033	730	chrNC_030813.1	58872668	58882508	+	9	7	21
circRNA3034	917	chrNC_030813.1	58872668	58893586	+	2	0	2
circRNA3035	376	chrNC_030813.1	58907593	58911111	+	6	0	4
circRNA3042	416	chrNC_030813.1	60396787	60406707	-	10	0	4
circRNA3047	476	chrNC_030813.1	67617581	67625906	+	4	2	6
circRNA3048	974	chrNC_030813.1	67617581	67629625	+	1	0	4
circRNA3049	327	chrNC_030813.1	67622313	67625906	+	4	21	13
circRNA3050	825	chrNC_030813.1	67622313	67629625	+	11	8	25
circRNA3051	903	chrNC_030813.1	67622313	67636286	+	17	21	11
circRNA3061	879	chrNC_030813.1	71867766	71882878	+	2	3	0
circRNA3063	466	chrNC_030813.1	71983996	71985585	+	3	0	6
circRNA3066	988	chrNC_030813.1	72769706	72776445	+	5	1	0
circRNA3067	988	chrNC_030813.1	72912630	72916918	+	4	4	0
circRNA3069	1107	chrNC_030813.1	83951820	83957845	-	5	1	13
circRNA3071	499	chrNC_030813.1	83956101	83957845	-	9	1	2
circRNA3072	579	chrNC_030813.1	84066691	84078498	-	1	10	2
circRNA3074	457	chrNC_030813.1	86728043	86730017	-	8	1	11
circRNA3076	686	chrNC_030813.1	86801135	86820321	+	5	7	1
circRNA308	264	chrNC_030821.1	54949652	54952064	+	15	15	13
circRNA3092	395	chrNC_030813.1	92945361	92951509	-	11	7	12
circRNA3095	388	chrNC_030813.1	93783751	93799069	+	2	0	5
circRNA3097	531	chrNC_030813.1	93791480	93811978	+	1	3	0
circRNA3103	980	chrNC_030813.1	98247343	98260863	-	8	0	4
circRNA3104	561	chrNC_030813.1	98307261	98313663	+	3	3	7
circRNA3111	1154	chrNC_030813.1	100092034	100128718	-	2	0	4
circRNA3113	335	chrNC_030813.1	100116319	100128718	-	4	1	0
circRNA3117	837	chrNC_030813.1	102096359	102100505	+	5	0	7
circRNA3127	380	chrNC_030813.1	112048181	112060948	-	2	5	0
circRNA3129	914	chrNC_030813.1	113643930	113660739	+	5	9	3
circRNA3133	348	chrNC_030813.1	115806492	115807644	-	6	0	4
circRNA3135	2027	chrNC_030813.1	115883141	115924848	+	4	3	6
circRNA3137	1909	chrNC_030813.1	115901670	115924848	+	22	53	35
circRNA3138	788	chrNC_030813.1	115901670	115904271	+	4	2	10
circRNA314	309	chrNC_030821.1	56966260	56986994	+	4	5	19
circRNA3144	471	chrNC_030813.1	115919302	115924848	+	7	14	11
circRNA3145	340	chrNC_030813.1	116352939	116362990	+	9	22	16
circRNA3146	549	chrNC_030813.1	116482969	116487260	+	4	2	6
circRNA315	643	chrNC_030821.1	57302726	57311604	+	1	0	6
circRNA316	483	chrNC_030821.1	57461207	57466075	-	3	2	0
circRNA3163	372	chrNC_030811.1	1249327	1253045	-	13	22	27
circRNA3168	1271	chrNC_030811.1	1381644	1403868	-	1	0	2
circRNA3171	399	chrNC_030811.1	2430298	2432179	-	2	1	4
circRNA3172	521	chrNC_030811.1	2472182	2480531	-	6	0	5
circRNA3173	896	chrNC_030811.1	2480323	2518291	-	5	4	6
circRNA3175	515	chrNC_030811.1	2503521	2518291	-	20	16	9
circRNA3179	596	chrNC_030811.1	5115826	5126553	+	4	7	16
circRNA3180	457	chrNC_030811.1	5121711	5126553	+	5	3	13
circRNA3183	994	chrNC_030811.1	5298920	5310900	-	2	1	0
circRNA3189	646	chrNC_030811.1	8642310	8648660	+	9	14	11
circRNA3190	318	chrNC_030811.1	15415532	15417622	-	3	4	3
circRNA3195	803	chrNC_030811.1	17588155	17595232	-	3	1	0
circRNA3201	391	chrNC_030811.1	18779156	18782951	+	19	6	11
circRNA3202	452	chrNC_030811.1	19492379	19496495	+	13	19	23
circRNA3204	890	chrNC_030811.1	20941585	20955642	-	29	31	31
circRNA3207	352	chrNC_030811.1	21558891	21648832	-	3	0	2
circRNA3209	200	chrNC_030811.1	23474511	23513511	+	2	7	3
circRNA321	543	chrNC_030821.1	62674103	62684757	+	6	8	12
circRNA3212	1357	chrNC_030811.1	25008614	25082792	-	7	4	7
circRNA3213	257	chrNC_030811.1	25029740	25046356	-	1	0	1
circRNA3214	535	chrNC_030811.1	25064768	25082792	-	1	2	0
circRNA3215	753	chrNC_030811.1	25534821	25540019	+	4	5	0
circRNA3218	432	chrNC_030811.1	27166115	27168870	+	10	15	8
circRNA3220	724	chrNC_030811.1	28177351	28196356	-	10	20	12
circRNA3223	1837	chrNC_030811.1	28493078	28497063	+	3	7	3
circRNA323	320	chrNC_030821.1	62681071	62684757	+	11	9	0
circRNA3230	1142	chrNC_030811.1	39130305	39139929	+	26	38	36
circRNA3235	375	chrNC_030811.1	45262678	45264040	-	3	7	6
circRNA3239	381	chrNC_030811.1	49025694	49026861	+	5	0	8
circRNA324	426	chrNC_030821.1	62822435	62824241	+	6	0	3
circRNA3243	398	chrNC_030811.1	53829778	53831082	-	6	12	4
circRNA3244	398	chrNC_030811.1	53931184	53935614	+	2	5	3
circRNA3245	987	chrNC_030811.1	53935490	53951789	+	10	1	1
circRNA3251	818	chrNC_030811.1	56393857	56404364	+	5	11	25
circRNA3252	1151	chrNC_030811.1	56393857	56416499	+	5	7	6
circRNA3257	707	chrNC_030811.1	59328480	59329186	-	1	7	8
circRNA3262	497	chrNC_030811.1	64324284	64327954	+	2	0	3
circRNA3263	313	chrNC_030811.1	64702017	64716666	-	3	12	0
circRNA3273	943	chrNC_030811.1	73668296	73684529	+	5	2	0
circRNA3275	544	chrNC_030811.1	73926021	73959590	+	6	1	2
circRNA3277	400	chrNC_030811.1	74014220	74014770	-	1	2	0
circRNA328	1923	chrNC_030821.1	65523686	65554189	-	1	1	2
circRNA3282	461	chrNC_030811.1	75911775	75917786	-	9	24	17
circRNA3289	1027	chrNC_030811.1	80222793	80252119	-	1	6	0
circRNA329	2665	chrNC_030821.1	65523686	65565953	-	1	2	2
circRNA3294	357	chrNC_030811.1	88225642	88230697	-	15	23	16
circRNA3300	744	chrNC_030811.1	91449141	91460707	-	4	7	8
circRNA3303	642	chrNC_030811.1	93322774	93330911	-	2	1	2
circRNA3304	428	chrNC_030811.1	94130074	94136555	+	22	38	57
circRNA3305	741	chrNC_030811.1	94130074	94157309	+	6	0	3
circRNA3309	625	chrNC_030811.1	94155477	94169283	+	3	0	2
circRNA331	2529	chrNC_030821.1	65530456	65565953	-	2	1	2
circRNA3310	760	chrNC_030811.1	94168679	94183424	+	10	9	3
circRNA3312	593	chrNC_030811.1	95349718	95365767	-	1	1	2
circRNA3317	1754	chrNC_030811.1	101402051	101480628	-	3	2	3
circRNA3318	1026	chrNC_030811.1	101426118	101439175	-	7	2	2
circRNA3323	665	chrNC_030811.1	104313172	104330801	+	9	0	7
circRNA3329	419	chrNC_030811.1	109949441	109961863	-	8	0	4
circRNA3330	840	chrNC_030811.1	109976342	110001532	-	6	24	9
circRNA3334	580	chrNC_030811.1	110955396	110971885	-	4	3	4
circRNA3335	279	chrNC_030811.1	110971607	110971885	-	2	1	9
circRNA334	860	chrNC_030821.1	65554072	65565953	-	11	6	0
circRNA3345	1196	chrNC_030823.1	6176722	6184985	+	2	0	2
circRNA3357	702	chrNC_030823.1	22150390	22154791	+	4	4	10
circRNA3361	372	chrNC_030823.1	23723433	23723804	-	7	6	7
circRNA3362	596	chrNC_030823.1	24664186	24700736	-	7	7	3
circRNA3363	350	chrNC_030823.1	24685806	24700736	-	80	143	154
circRNA337	451	chrNC_030821.1	69462769	69463219	+	5	5	12
circRNA3375	697	chrNC_030823.1	28655771	28662469	-	2	0	6
circRNA3377	530	chrNC_030823.1	28659015	28662469	-	2	0	2
circRNA3380	217	chrNC_030823.1	29061934	29063224	+	2	0	2
circRNA3382	367	chrNC_030823.1	29551373	29576861	+	4	5	2
circRNA3383	303	chrNC_030823.1	29573276	29576861	+	16	10	7
circRNA3384	263	chrNC_030823.1	30014292	30018889	+	8	5	24
circRNA3387	707	chrNC_030823.1	30440767	30490495	-	1	8	3
circRNA3388	537	chrNC_030823.1	30489959	30490495	-	16	21	20
circRNA339	559	chrNC_030821.1	71447243	71465804	-	6	4	6
circRNA3392	383	chrNC_030823.1	32011911	32048869	+	13	33	17
circRNA3393	650	chrNC_030823.1	32011911	32072105	+	5	0	3
circRNA3399	990	chrNC_030823.1	35443893	35517362	-	1	2	0
circRNA3401	754	chrNC_030823.1	35492313	35517362	-	5	0	5
circRNA3402	725	chrNC_030823.1	36002283	36010815	+	1	0	1
circRNA3407	666	chrNC_030823.1	36201024	36217316	-	4	0	9
circRNA3409	430	chrNC_030823.1	36801877	36810774	+	10	6	0
circRNA3410	344	chrNC_030823.1	37539341	37540575	+	1	4	1
circRNA3412	406	chrNC_030823.1	37587751	37590303	+	2	7	3
circRNA3413	282	chrNC_030823.1	38562683	38571559	+	3	1	5
circRNA3414	307	chrNC_030823.1	39836181	39839333	-	2	0	1
circRNA342	501	chrNC_030821.1	74768097	74783279	-	1	0	3
circRNA3422	435	chrNC_030823.1	41794295	41799140	-	10	8	0
circRNA3425	558	chrNC_030823.1	42235074	42250134	+	1	0	5
circRNA3428	434	chrNC_030823.1	43364084	43428889	+	2	1	3
circRNA3429	308	chrNC_030823.1	43412593	43428889	+	41	43	38
circRNA3432	1032	chrNC_030823.1	49011988	49014161	-	1	2	6
circRNA3434	798	chrNC_030823.1	50191471	50195370	-	11	25	15
circRNA3435	467	chrNC_030823.1	50275963	50281356	-	1	0	1
circRNA345	609	chrNC_030821.1	78877432	78892389	-	7	1	3
circRNA3450	404	chrNC_030823.1	55762058	55768804	-	4	14	12
circRNA3455	799	chrNC_030823.1	58452050	58455542	+	2	6	1
circRNA3457	408	chrNC_030823.1	59778455	59784050	+	15	10	22
circRNA3464	738	chrNC_030823.1	60553793	60561631	+	3	0	1
circRNA3468	748	chrNC_030823.1	62786993	62791568	+	1	0	5
circRNA3469	907	chrNC_030823.1	62786993	62792989	+	2	0	1
circRNA347	317	chrNC_030821.1	79024451	79032436	-	12	6	18
circRNA3473	597	chrNC_030823.1	64901465	64903363	-	3	16	7
circRNA3474	353	chrNC_030823.1	65438650	65464658	+	4	0	5
circRNA3475	1560	chrNC_030823.1	65438650	65545923	+	1	6	5
circRNA3476	282	chrNC_030823.1	65462816	65464658	+	5	2	0
circRNA3479	928	chrNC_030823.1	65531809	65545923	+	3	20	11
circRNA3488	1947	chrNC_030823.1	65633099	65671676	+	1	4	0
circRNA349	625	chrNC_030821.1	79184482	79220800	-	7	0	13
circRNA3495	399	chrNC_030823.1	65711308	65718083	+	6	7	8
circRNA3496	285	chrNC_030823.1	65716093	65718083	+	13	8	15
circRNA350	482	chrNC_030821.1	79196028	79220800	-	18	23	19
circRNA3500	416	chrNC_030823.1	65748952	65754491	+	3	4	3
circRNA3504	648	chrNC_030823.1	65810945	65813846	+	2	0	1
circRNA3508	277	chrNC_030823.1	66097893	66101983	+	2	8	14
circRNA3509	495	chrNC_030823.1	67619114	67620721	-	3	4	2
circRNA351	798	chrNC_030821.1	79196028	79233067	-	2	2	0
circRNA3515	694	chrNC_030823.1	69118868	69171056	-	10	2	5
circRNA3516	771	chrNC_030823.1	69237125	69240749	+	14	0	23
circRNA3519	1259	chrNC_030823.1	70150055	70178655	+	2	0	4
circRNA3529	306	chrNC_030823.1	75187242	75196668	-	1	6	4
circRNA353	394	chrNC_030821.1	79209646	79220800	-	1	3	4
circRNA3532	506	chrNC_030823.1	77951564	77992876	+	14	14	8
circRNA3534	561	chrNC_030823.1	77989726	78002594	+	18	17	24
circRNA3536	372	chrNC_030823.1	78484507	78486979	+	4	3	5
circRNA3538	1017	chrNC_030823.1	78727018	78739316	-	2	4	0
circRNA3541	545	chrNW_017189846.1	19363	26488	-	59	90	74
circRNA3548	485	chrNC_030833.1	2844102	2853858	+	2	7	1
circRNA355	640	chrNC_030821.1	79440438	79441077	-	1	1	3
circRNA3551	2738	chrNC_030833.1	5448811	5613520	-	4	3	0
circRNA3555	435	chrNC_030833.1	5539505	5553446	-	4	10	2
circRNA356	599	chrNC_030821.1	81549596	81553793	-	5	0	5
circRNA3561	596	chrNC_030833.1	5592060	5602615	-	6	15	27
circRNA3562	278	chrNC_030833.1	5599987	5613520	-	36	54	49
circRNA3564	464	chrNC_030833.1	6469817	6476249	+	7	0	11
circRNA3565	264	chrNC_030833.1	7379167	7447736	+	2	2	3
circRNA3566	425	chrNC_030833.1	7507988	7513626	-	2	3	0
circRNA3568	1039	chrNC_030833.1	7517688	7538687	-	1	6	0
circRNA3570	1087	chrNC_030833.1	7728428	7751988	+	3	13	4
circRNA3571	308	chrNC_030833.1	7728428	7737431	+	11	5	8
circRNA3573	939	chrNC_030833.1	9259905	9270633	+	1	2	2
circRNA3574	261	chrNC_030833.1	9980841	9997390	-	8	21	9
circRNA3576	1220	chrNC_030833.1	11956232	11971598	-	7	10	4
circRNA3577	1857	chrNC_030833.1	11956232	11980319	-	1	0	1
circRNA3584	266	chrNC_030833.1	17816667	17817532	-	5	3	2
circRNA3586	925	chrNC_030833.1	20507654	20508578	-	21	27	24
circRNA3589	462	chrNC_030833.1	23197066	23200978	+	7	4	14
circRNA3592	510	chrNC_030833.1	29240204	29250491	+	11	17	13
circRNA3593	415	chrNC_030833.1	29240204	29244032	+	16	11	9
circRNA3599	394	chrNC_030833.1	29898515	29900623	-	1	3	5
circRNA360	739	chrNC_030821.1	91213722	91243348	+	1	4	2
circRNA3605	1211	chrNC_030833.1	32312707	32314526	-	10	3	3
circRNA3606	515	chrNC_030833.1	33383374	33391024	-	4	6	3
circRNA3607	1083	chrNC_030833.1	33712277	33740433	+	18	24	34
circRNA3608	887	chrNC_030833.1	33724648	33740433	+	9	8	5
circRNA3611	254	chrNC_030833.1	33899189	33901483	+	2	0	3
circRNA3615	240	chrNC_030833.1	35626825	35652314	-	2	2	0
circRNA3616	505	chrNC_030833.1	35723801	35727253	+	3	1	2
circRNA362	471	chrNC_030821.1	91264713	91282931	+	4	0	1
circRNA3624	146	chrNC_030833.1	36729729	36733140	+	5	2	3
circRNA3625	939	chrNC_030833.1	36729729	36744955	+	1	0	3
circRNA363	1318	chrNW_017189885.1	12210	34647	-	9	0	9
circRNA3633	501	chrNC_030833.1	37429353	37446353	+	2	4	4
circRNA3640	550	chrNC_030833.1	40719272	40724182	+	14	18	7
circRNA3641	470	chrNC_030833.1	41903283	41925959	-	13	19	24
circRNA3643	421	chrNC_030833.1	42045593	42049745	+	5	8	13
circRNA3646	314	chrNC_030819.1	804706	812797	-	5	0	4
circRNA3647	482	chrNC_030819.1	812368	829039	-	17	16	7
circRNA3648	698	chrNC_030819.1	812368	836064	-	8	13	9
circRNA3649	507	chrNC_030819.1	822402	836064	-	37	30	48
circRNA3650	310	chrNC_030819.1	3965973	3968572	+	31	34	28
circRNA3651	423	chrNC_030819.1	7241308	7244865	-	1	2	0
circRNA3656	358	chrNC_030819.1	10192503	10195781	-	9	13	14
circRNA3658	885	chrNC_030819.1	11846201	11847814	-	2	0	5
circRNA3659	774	chrNC_030819.1	11846201	11846974	-	6	1	3
circRNA3673	457	chrNC_030819.1	16433585	16443885	+	3	12	8
circRNA368	597	chrNW_017189668.1	21229	27916	+	6	6	5
circRNA3690	1003	chrNC_030819.1	35531651	35539653	-	2	7	3
circRNA3696	466	chrNC_030819.1	38918045	38932661	-	7	1	4
circRNA3698	3379	chrNC_030819.1	50253214	50273619	-	7	11	5
circRNA370	406	chrNC_030822.1	43786	44599	+	24	30	22
circRNA3701	586	chrNC_030819.1	50272553	50273619	-	1	1	4
circRNA3703	786	chrNC_030819.1	50459455	50480687	-	12	12	12
circRNA3708	531	chrNC_030819.1	51087932	51088462	-	27	60	45
circRNA371	474	chrNC_030822.1	708289	709883	+	2	3	1
circRNA3712	1120	chrNC_030819.1	54326635	54344334	-	1	0	1
circRNA3717	269	chrNC_030819.1	57925877	57926481	+	1	1	7
circRNA3722	283	chrNC_030819.1	58337807	58341369	+	8	4	3
circRNA3723	551	chrNC_030819.1	58381450	58382090	+	13	10	5
circRNA3728	555	chrNC_030819.1	61989550	61998156	-	7	5	4
circRNA373	1513	chrNC_030822.1	5679345	5693800	+	2	1	0
circRNA3734	806	chrNC_030819.1	64821927	64833627	-	7	7	6
circRNA374	267	chrNC_030822.1	6485745	6490349	+	9	3	11
circRNA3740	457	chrNC_030819.1	67115255	67118509	+	2	8	3
circRNA3744	756	chrNC_030819.1	68392528	68405091	-	9	0	3
circRNA375	362	chrNC_030822.1	6490170	6502850	+	10	16	24
circRNA3751	608	chrNC_030819.1	70456990	70473922	+	4	6	2
circRNA3753	639	chrNC_030819.1	70921573	70939003	-	1	0	2
circRNA3755	435	chrNC_030819.1	70932460	70939003	-	6	10	1
circRNA3759	675	chrNC_030819.1	74110524	74125943	-	5	2	4
circRNA3762	452	chrNC_030819.1	74209755	74213665	-	8	0	5
circRNA3765	320	chrNC_030819.1	74495943	74523691	+	15	9	8
circRNA377	263	chrNC_030822.1	6870211	6876397	+	5	0	2
circRNA3778	276	chrNC_030819.1	75355786	75357555	+	2	1	0
circRNA3780	274	chrNC_030819.1	75395956	75401305	+	17	17	38
circRNA3784	660	chrNC_030819.1	84014870	84061742	-	6	5	3
circRNA3788	293	chrNC_030819.1	84100596	84117148	-	2	5	0
circRNA3789	388	chrNC_030819.1	84198435	84203775	-	8	0	6
circRNA3791	273	chrNC_030819.1	84303198	84322445	-	10	6	4
circRNA3796	289	chrNC_030827.1	3772243	3775608	-	8	8	11
circRNA380	1203	chrNC_030822.1	8771480	8787286	-	4	3	0
circRNA3800	367	chrNC_030827.1	6820353	6824596	+	3	1	4
circRNA3802	330	chrNC_030827.1	6830057	6832313	+	7	1	5
circRNA3804	1813	chrNC_030827.1	6974480	6976292	+	5	2	9
circRNA3807	371	chrNC_030827.1	8751062	8755308	-	6	8	0
circRNA3808	355	chrNC_030827.1	8757768	8758337	-	10	18	12
circRNA3812	1249	chrNC_030827.1	10049533	10056399	-	9	5	5
circRNA3817	712	chrNC_030827.1	11482602	11483313	-	7	2	6
circRNA3820	1709	chrNC_030827.1	13446829	13477272	-	1	0	1
circRNA3827	503	chrNC_030827.1	13792284	13795711	-	8	19	3
circRNA3835	442	chrNC_030827.1	14077380	14078746	+	5	3	5
circRNA3837	250	chrNC_030827.1	14192844	14214545	+	3	2	0
circRNA3838	318	chrNC_030827.1	14214438	14228012	+	2	0	1
circRNA3846	522	chrNC_030827.1	16953386	16967841	-	10	0	1
circRNA3847	657	chrNC_030827.1	17892346	17912776	-	4	8	6
circRNA3865	486	chrNC_030827.1	28403184	28419184	-	12	9	6
circRNA3868	200	chrNC_030827.1	32683050	32684958	+	4	0	3
circRNA3870	333	chrNC_030827.1	35025978	35027304	+	11	6	34
circRNA3882	247	chrNC_030827.1	41399337	41402562	+	8	16	10
circRNA3883	643	chrNC_030827.1	41919430	41924488	-	4	4	0
circRNA3887	316	chrNC_030827.1	58442208	58450448	-	4	0	7
circRNA3889	1889	chrNC_030827.1	58738400	58803650	-	3	0	1
circRNA3895	1303	chrNC_030827.1	66416265	66426883	-	5	10	5
circRNA3896	743	chrNC_030827.1	66420446	66426883	-	6	14	24
circRNA3897	529	chrNC_030827.1	66422777	66426883	-	97	127	129
circRNA3899	556	chrNC_030827.1	66568357	66576429	+	6	16	7
circRNA390	1099	chrNC_030822.1	19007781	19008879	-	17	19	0
circRNA3911	1332	chrNC_030825.1	3999149	4005701	-	3	2	2
circRNA3919	437	chrNC_030825.1	11431564	11435362	+	1	1	5
circRNA3922	219	chrNC_030825.1	13018437	13018655	+	6	9	4
circRNA3923	431	chrNC_030825.1	14802651	14808966	+	4	3	6
circRNA3924	724	chrNC_030825.1	14802651	14821504	+	1	3	1
circRNA3934	1150	chrNC_030825.1	20585468	20609349	-	4	1	4
circRNA394	3971	chrNC_030822.1	19332255	19339523	-	4	5	1
circRNA3940	1620	chrNC_030825.1	23019633	23021252	+	5	15	13
circRNA3941	344	chrNC_030825.1	23586820	23605096	+	4	14	10
circRNA3944	294	chrNC_030825.1	25548543	25555154	-	5	0	2
circRNA3951	444	chrNC_030825.1	36356777	36357551	+	10	17	16
circRNA3955	1498	chrNC_030825.1	36813005	36832965	+	7	0	20
circRNA3956	610	chrNC_030825.1	36913804	36915191	+	6	4	2
circRNA3958	497	chrNC_030825.1	39471184	39471680	+	4	4	3
circRNA396	616	chrNC_030822.1	21837865	21839727	-	4	4	0
circRNA3960	424	chrNC_030825.1	40385426	40387490	-	3	20	13
circRNA3963	948	chrNC_030825.1	44293415	44304349	-	18	7	0
circRNA397	371	chrNC_030822.1	23955172	23962249	-	2	6	7
circRNA3970	371	chrNC_030825.1	50541471	50551067	-	1	1	2
circRNA3972	384	chrNC_030825.1	50681420	50683200	-	1	9	8
circRNA3973	321	chrNC_030825.1	50779154	50780623	+	1	1	0
circRNA3974	291	chrNC_030825.1	50857466	50858772	-	1	3	2
circRNA3975	314	chrNC_030825.1	50894274	50897122	+	3	4	5
circRNA3978	662	chrNC_030825.1	51420279	51430019	-	5	3	3
circRNA3980	3877	chrNC_030825.1	55026715	55030591	+	2	10	9
circRNA3981	4022	chrNC_030825.1	55026715	55043637	+	1	4	6
circRNA3987	540	chrNC_030825.1	58456510	58459591	-	3	8	2
circRNA3990	360	chrNC_030825.1	65360179	65361561	-	2	5	14
circRNA3995	1003	chrNW_017189517.1	20524904	20536787	-	6	3	0
circRNA3999	816	chrNW_017189517.1	26360819	26378335	+	4	4	6
circRNA4000	895	chrNW_017189517.1	26360819	26379947	+	1	1	4
circRNA4006	465	chrNW_017189517.1	33874767	33878373	+	2	0	2
circRNA4007	686	chrNW_017189517.1	34124125	34145209	-	2	3	0
circRNA4011	669	chrNW_017189517.1	45501823	45599101	-	2	2	2
circRNA4017	262	chrNC_030809.1	3175622	3181084	+	14	7	13
circRNA4023	516	chrNC_030809.1	4271866	4282510	-	5	4	3
circRNA4024	612	chrNC_030809.1	4271866	4299644	-	4	1	4
circRNA4025	295	chrNC_030809.1	4281444	4282510	-	2	6	1
circRNA403	340	chrNC_030822.1	28907040	28939374	-	27	13	11
circRNA4031	889	chrNC_030809.1	5631519	5632863	+	3	6	7
circRNA4033	289	chrNC_030809.1	6216076	6218350	-	7	9	5
circRNA4035	341	chrNC_030809.1	6442399	6444961	-	6	6	2
circRNA4045	533	chrNC_030809.1	11493021	11502746	+	2	0	1
circRNA4047	817	chrNC_030809.1	13352062	13356115	-	3	9	4
circRNA4049	726	chrNC_030809.1	13375735	13389303	-	4	5	9
circRNA4050	288	chrNC_030809.1	13388048	13389303	-	3	9	4
circRNA4053	525	chrNC_030809.1	14288867	14290913	+	2	1	1
circRNA4060	302	chrNC_030809.1	16052241	16053063	-	3	1	0
circRNA4063	438	chrNC_030809.1	17538447	17540659	+	5	0	1
circRNA4064	297	chrNC_030809.1	17538447	17539737	+	2	2	8
circRNA4065	1076	chrNC_030809.1	17811360	17828172	+	1	10	4
circRNA4066	243	chrNC_030809.1	17843218	17846107	+	17	8	11
circRNA4069	921	chrNC_030809.1	20622179	20672013	-	5	0	1
circRNA407	463	chrNC_030822.1	30504840	30518608	+	4	0	2
circRNA4073	312	chrNC_030809.1	23089490	23114813	+	5	7	6
circRNA4074	707	chrNC_030809.1	23649326	23658929	+	7	1	7
circRNA4076	240	chrNC_030809.1	23752989	23754820	+	7	6	5
circRNA4077	580	chrNC_030809.1	24707920	24713478	-	4	0	7
circRNA4082	629	chrNC_030809.1	29325332	29332134	+	3	1	4
circRNA4085	1434	chrNC_030809.1	32428528	32436901	+	1	0	3
circRNA4088	466	chrNC_030809.1	37656076	37658655	+	1	5	0
circRNA4089	381	chrNC_030809.1	37862965	37864698	+	5	5	0
circRNA4098	749	chrNC_030809.1	39900359	39921531	-	5	4	3
circRNA4099	309	chrNC_030809.1	39907779	39914253	-	1	0	4
circRNA410	384	chrNC_030822.1	31809909	31816611	-	4	15	10
circRNA411	463	chrNC_030822.1	32031625	32038421	-	2	1	3
circRNA4113	856	chrNC_030809.1	44691748	44706741	+	1	0	1
circRNA4115	342	chrNC_030809.1	44960124	44961948	-	10	31	24
circRNA4120	517	chrNC_030809.1	46215226	46215742	-	5	17	10
circRNA4122	987	chrNC_030809.1	46493628	46498658	-	1	1	0
circRNA4124	406	chrNC_030809.1	46975759	46983424	-	1	0	2
circRNA4127	251	chrNC_030809.1	47966565	47968212	+	7	0	3
circRNA4128	354	chrNC_030809.1	47966565	47984910	+	3	4	3
circRNA4130	335	chrNC_030809.1	49996870	49997450	+	2	5	4
circRNA4131	1043	chrNC_030809.1	50003495	50007717	+	3	1	4
circRNA4133	995	chrNC_030809.1	50584204	50592796	+	1	4	2
circRNA4138	428	chrNC_030809.1	56031629	56034534	-	1	2	0
circRNA4142	625	chrNC_030809.1	70797777	70799464	+	7	13	9
circRNA4144	366	chrNC_030809.1	74101227	74106601	+	8	8	5
circRNA4145	716	chrNC_030809.1	74551505	74573531	+	2	1	0
circRNA4148	473	chrNC_030809.1	88002530	88009327	+	4	7	4
circRNA4149	1161	chrNC_030809.1	91507525	91516356	+	5	15	7
circRNA4151	513	chrNC_030809.1	91514007	91516356	+	2	3	7
circRNA4153	324	chrNC_030809.1	92139670	92142668	-	4	0	6
circRNA4157	812	chrNC_030809.1	97347892	97358965	-	1	0	1
circRNA4161	753	chrNC_030809.1	98498228	98508435	+	4	0	1
circRNA4162	423	chrNC_030809.1	98953386	98971398	+	8	3	7
circRNA4164	698	chrNC_030809.1	99258340	99286969	-	2	1	0
circRNA4166	1786	chrNC_030809.1	99565713	99582314	+	1	1	0
circRNA4167	1621	chrNC_030809.1	99574821	99582314	+	5	6	9
circRNA4168	558	chrNC_030809.1	99865373	99869952	-	8	23	6
circRNA4170	379	chrNC_030809.1	100962433	100984947	+	1	4	2
circRNA4175	284	chrNC_030809.1	108218998	108229394	-	11	12	14
circRNA4178	380	chrNC_030809.1	108846378	108872448	+	36	38	35
circRNA4186	444	chrNC_030809.1	111278941	111286427	+	2	0	2
circRNA4187	209	chrNC_030809.1	111362628	111362836	+	5	4	2
circRNA419	885	chrNC_030822.1	39681316	39706367	-	12	2	3
circRNA4192	1360	chrNC_030809.1	113507839	113509198	-	52	42	43
circRNA4198	363	chrNC_030809.1	116889257	116902609	+	6	6	0
circRNA4204	406	chrNC_030809.1	118629711	118649784	-	7	17	25
circRNA4209	360	chrNC_030809.1	122905686	122911760	+	61	71	81
circRNA4211	506	chrNC_030809.1	126784953	126793052	+	17	18	13
circRNA4212	774	chrNC_030809.1	126877615	126895615	+	3	3	3
circRNA4213	315	chrNC_030809.1	129201370	129203710	-	6	2	0
circRNA4216	838	chrNC_030809.1	130861551	130862388	+	21	53	62
circRNA4222	350	chrNC_030809.1	132125539	132133114	+	1	2	1
circRNA4223	796	chrNC_030809.1	132132984	132144454	+	7	2	3
circRNA4225	1959	chrNC_030809.1	132132984	132190794	+	1	3	6
circRNA4229	555	chrNC_030809.1	135477860	135480092	+	6	6	7
circRNA4240	430	chrNC_030815.1	768135	771034	+	3	3	2
circRNA4248	267	chrNC_030815.1	1360282	1370927	-	3	7	6
circRNA4250	2748	chrNC_030815.1	8161314	8166154	-	7	15	13
circRNA4256	402	chrNC_030815.1	9846224	9857613	-	4	7	0
circRNA4257	1036	chrNC_030815.1	17140438	17195351	-	6	1	5
circRNA4258	544	chrNC_030815.1	17162910	17188305	-	6	5	5
circRNA4260	362	chrNC_030815.1	17288788	17291687	+	2	0	5
circRNA4278	545	chrNC_030815.1	26914600	26930774	-	1	7	1
circRNA4279	242	chrNC_030815.1	26914600	26916337	-	2	5	3
circRNA428	264	chrNC_030822.1	42080261	42083503	+	1	0	2
circRNA4280	306	chrNC_030815.1	27015348	27016270	-	4	12	6
circRNA4281	391	chrNC_030815.1	27015348	27029748	-	1	14	1
circRNA4283	1970	chrNC_030815.1	27805904	27807873	+	19	7	13
circRNA429	256	chrNC_030822.1	42389205	42389460	+	19	9	13
circRNA4290	797	chrNC_030815.1	29378981	29419361	+	8	11	8
circRNA4291	368	chrNC_030815.1	29393049	29419361	+	3	11	8
circRNA4295	292	chrNC_030815.1	37869216	37890040	-	58	120	131
circRNA4298	297	chrNC_030815.1	38203507	38205629	-	1	0	1
circRNA43	861	chrNC_030829.1	16251846	16254548	+	1	0	3
circRNA430	707	chrNC_030822.1	43061949	43068498	-	6	1	1
circRNA4303	388	chrNC_030815.1	39291391	39312666	-	3	5	1
circRNA4306	342	chrNC_030815.1	40485787	40506173	+	2	2	1
circRNA431	300	chrNC_030822.1	43910131	43911513	-	26	34	33
circRNA4312	1260	chrNC_030815.1	45473155	45474414	-	5	3	8
circRNA4313	375	chrNC_030815.1	46247487	46251695	+	8	0	2
circRNA4314	525	chrNC_030815.1	46274309	46279594	+	1	1	0
circRNA4316	650	chrNC_030815.1	47860758	47865018	-	1	0	1
circRNA4321	794	chrNC_030815.1	50875204	50892252	-	2	4	0
circRNA4324	600	chrNC_030815.1	53074647	53078670	+	1	0	10
circRNA4326	1280	chrNC_030815.1	53074647	53099951	+	7	6	0
circRNA433	973	chrNC_030822.1	50675907	50689949	-	8	0	4
circRNA4331	442	chrNC_030815.1	53097157	53099951	+	1	7	3
circRNA4332	693	chrNC_030815.1	53097157	53107310	+	4	0	3
circRNA4341	259	chrNC_030815.1	53596306	53599050	-	4	4	3
circRNA4348	408	chrNC_030815.1	60305606	60317096	-	1	5	2
circRNA4353	743	chrNC_030815.1	62548996	62561865	-	8	3	5
circRNA4354	501	chrNC_030815.1	62552612	62561865	-	6	2	0
circRNA4369	888	chrNC_030815.1	72428732	72452974	+	1	1	0
circRNA4370	314	chrNC_030815.1	72524098	72525202	-	19	23	22
circRNA4371	599	chrNC_030815.1	72524098	72556797	-	1	1	9
circRNA4372	285	chrNC_030815.1	72555706	72556797	-	28	40	36
circRNA4379	924	chrNC_030815.1	75416725	75417648	+	1	4	2
circRNA4381	512	chrNC_030815.1	76662404	76667292	-	2	0	1
circRNA4382	925	chrNC_030815.1	76673919	76682126	-	3	2	5
circRNA4384	774	chrNC_030815.1	76797137	76847452	-	3	0	2
circRNA4387	2715	chrNC_030815.1	76919148	76962878	-	1	9	4
circRNA4392	1881	chrNC_030815.1	76937073	76962878	-	8	0	4
circRNA4393	385	chrNC_030815.1	76962494	76962878	-	4	1	5
circRNA4395	928	chrNC_030815.1	78689488	78706498	-	1	5	0
circRNA4397	529	chrNC_030815.1	78922184	78932831	+	1	2	4
circRNA4399	674	chrNC_030815.1	79000257	79008316	-	1	2	5
circRNA4404	423	chrNC_030815.1	81621929	81635871	-	1	2	2
circRNA4406	1277	chrNC_030815.1	82365263	82405997	+	6	8	3
circRNA4411	1234	chrNC_030815.1	82459567	82462189	+	1	4	3
circRNA4415	330	chrNC_030815.1	84557662	84560920	+	70	92	102
circRNA4416	556	chrNC_030815.1	84557662	84578726	+	22	16	10
circRNA4417	376	chrNC_030815.1	84598043	84598658	+	2	0	2
circRNA4419	356	chrNC_030815.1	85575812	85580023	+	3	2	1
circRNA4421	417	chrNC_030815.1	88803335	88831912	+	14	16	4
circRNA4423	364	chrNC_030815.1	90045854	90066768	+	105	75	76
circRNA4427	339	chrNC_030815.1	90086102	90101981	+	4	0	4
circRNA4430	519	chrNC_030815.1	94505434	94527149	-	2	0	3
circRNA4434	803	chrNC_030815.1	95178447	95189160	+	1	2	5
circRNA4436	405	chrNC_030815.1	96510428	96512708	+	7	12	7
circRNA4437	629	chrNC_030815.1	96510428	96523195	+	5	0	8
circRNA4439	965	chrNC_030815.1	96819342	96835468	+	13	10	0
circRNA4440	1047	chrNC_030815.1	98337232	98355740	-	2	5	0
circRNA4443	471	chrNC_030815.1	98382236	98387994	-	6	5	9
circRNA4449	798	chrNC_030815.1	99251909	99263537	+	5	1	5
circRNA4451	2413	chrNC_030815.1	99443219	99445631	+	22	13	16
circRNA4453	465	chrNC_030815.1	99730221	99734212	-	2	1	0
circRNA4459	286	chrNC_030815.1	101372502	101374249	-	1	1	1
circRNA446	1021	chrNC_030822.1	62018104	62040613	+	5	3	2
circRNA4460	768	chrNC_030815.1	101372502	101394584	-	9	0	6
circRNA4461	853	chrNC_030815.1	101372502	101415262	-	6	6	3
circRNA4463	482	chrNC_030815.1	101383587	101394584	-	5	1	3
circRNA4464	567	chrNC_030815.1	101383587	101415262	-	16	32	19
circRNA4465	317	chrNC_030815.1	101391913	101394584	-	3	0	7
circRNA4466	402	chrNC_030815.1	101391913	101415262	-	25	21	17
circRNA4467	263	chrNC_030815.1	101473839	101475219	+	6	0	3
circRNA447	1152	chrNC_030822.1	62018104	62054990	+	4	1	0
circRNA4474	1063	chrNC_030815.1	105101776	105102838	+	7	6	11
circRNA4477	312	chrNC_030815.1	109633583	109635253	-	1	2	4
circRNA449	481	chrNC_030822.1	63942836	63943316	-	8	4	2
circRNA4490	1362	chrNC_030831.1	2399338	2411998	-	20	2	7
circRNA4491	785	chrNC_030831.1	2404585	2411998	-	2	1	3
circRNA4492	1901	chrNC_030831.1	2610195	2612095	+	2	0	1
circRNA4493	551	chrNC_030831.1	3707060	3744076	-	3	9	3
circRNA4494	372	chrNC_030831.1	3731898	3744076	-	5	5	2
circRNA4496	361	chrNC_030831.1	7268430	7272338	+	1	0	2
circRNA4498	1446	chrNC_030831.1	20215490	20553282	-	2	0	3
circRNA4499	1264	chrNC_030831.1	20283078	20553282	-	2	1	1
circRNA4500	482	chrNC_030831.1	20395864	20553282	-	2	3	0
circRNA4502	638	chrNC_030831.1	21393121	21399109	+	1	7	3
circRNA4511	473	chrNC_030831.1	25784565	25819189	+	6	4	13
circRNA4512	303	chrNC_030831.1	29162254	29164315	+	4	9	4
circRNA4513	621	chrNC_030831.1	29162254	29171481	+	26	22	21
circRNA4514	1950	chrNC_030831.1	29162254	29192085	+	3	5	0
circRNA4515	2115	chrNC_030831.1	29162254	29212493	+	34	9	16
circRNA4520	461	chrNC_030831.1	31014252	31043585	+	11	4	9
circRNA4522	3438	chrNC_030831.1	31838514	31875291	+	2	3	3
circRNA4523	3353	chrNC_030831.1	31838514	31841866	+	3	8	5
circRNA4528	411	chrNC_030831.1	32707530	32736178	+	12	8	26
circRNA4529	574	chrNC_030831.1	32707530	32773058	+	8	4	0
circRNA4530	731	chrNC_030831.1	32707530	32793714	+	2	3	6
circRNA4536	1250	chrNC_030831.1	34804320	34828382	-	2	9	0
circRNA4538	302	chrNC_030831.1	34826284	34828382	-	2	7	6
circRNA4542	358	chrNC_030831.1	35111739	35112306	-	1	3	1
circRNA4545	473	chrNC_030831.1	35950135	35954164	-	6	3	0
circRNA4547	452	chrNC_030831.1	37322091	37326775	+	12	8	17
circRNA455	1081	chrNC_030822.1	66733575	66741083	+	9	9	10
circRNA4551	268	chrNC_030831.1	40253104	40263109	+	2	0	5
circRNA4554	384	chrNC_030831.1	41495400	41497826	+	130	132	131
circRNA4555	843	chrNC_030831.1	41835617	41860633	+	2	6	3
circRNA4559	338	chrNC_030831.1	42273141	42276943	+	59	41	43
circRNA4560	243	chrNC_030831.1	43285788	43287796	-	11	10	12
circRNA4561	360	chrNC_030831.1	43314554	43325000	-	4	7	5
circRNA4565	480	chrNC_030831.1	45892343	45897795	-	4	5	2
circRNA4566	783	chrNC_030831.1	46199625	46200407	+	3	4	4
circRNA4568	703	chrNC_030831.1	46789826	46817507	-	6	0	3
circRNA4569	693	chrNC_030831.1	47713523	47745509	-	3	1	9
circRNA4574	269	chrNC_030831.1	49215828	49217389	-	6	5	5
circRNA4576	1442	chrNC_030831.1	50426357	50427798	+	3	1	4
circRNA4578	1441	chrNC_030831.1	50751818	50771652	+	11	9	13
circRNA4580	428	chrNC_030831.1	54852737	54859296	-	17	16	23
circRNA4582	1460	chrNC_030831.1	56231329	56272040	+	1	4	0
circRNA4583	859	chrNC_030831.1	56296779	56299216	+	9	13	16
circRNA4585	1315	chrNC_030831.1	56296779	56348819	+	1	1	0
circRNA4586	357	chrNC_030831.1	56315247	56348819	+	8	6	6
circRNA4589	2363	chrNC_030831.1	58175423	58177785	+	7	6	0
circRNA4590	804	chrNC_030831.1	58188981	58203217	+	56	69	40
circRNA4595	637	chrNC_030831.1	60762147	60773729	-	8	4	3
circRNA4599	323	chrNC_030831.1	61335363	61344006	+	6	3	9
circRNA4600	490	chrNC_030831.1	61335363	61361504	+	2	3	3
circRNA4616	518	chrNC_030829.1	6882646	6885944	-	4	1	1
circRNA4633	337	chrNC_030829.1	21532448	21532897	-	10	9	13
circRNA4634	336	chrNC_030829.1	28312281	28315933	+	1	2	1
circRNA4639	359	chrNC_030829.1	30515090	30520814	+	5	6	2
circRNA4640	286	chrNC_030829.1	32305756	32308537	+	6	9	7
circRNA4650	936	chrNC_030829.1	44353160	44359673	-	6	0	2
circRNA4656	278	chrNC_030829.1	49694795	49742904	-	7	11	14
circRNA4660	1868	chrNC_030829.1	51861867	51914914	+	1	1	0
circRNA4663	262	chrNC_030829.1	52106405	52106666	+	5	2	0
circRNA4670	255	chrNC_030829.1	58269923	58270514	-	1	3	0
circRNA4677	669	chrNC_030835.1	2065246	2069532	+	5	2	0
circRNA4680	288	chrNC_030835.1	2091761	2096142	+	4	5	1
circRNA4681	457	chrNC_030835.1	6310576	6350059	-	16	0	3
circRNA4684	311	chrNC_030835.1	15655847	15657853	-	1	3	8
circRNA4689	448	chrNC_030835.1	20345177	20381764	-	4	0	4
circRNA4691	1045	chrNC_030835.1	20573233	20582007	-	1	2	0
circRNA4696	605	chrNC_030835.1	20852928	20858406	+	4	0	1
circRNA4704	226	chrNC_030835.1	27637911	27638136	-	2	0	3
circRNA4715	1894	chrNC_030835.1	36619236	36640419	+	1	7	0
circRNA4716	969	chrNC_030835.1	36633829	36648058	+	1	1	1
circRNA4717	289	chrNC_030835.1	36844298	36846808	+	53	60	52
circRNA4730	823	chrNC_030821.1	4685394	4694437	+	1	7	4
circRNA4744	719	chrNC_030821.1	12624379	12644124	+	3	0	3
circRNA4746	325	chrNC_030821.1	16672757	16697398	-	2	2	1
circRNA4756	971	chrNC_030821.1	25897009	25923364	-	4	0	9
circRNA4761	604	chrNC_030821.1	33340957	33341560	-	1	1	1
circRNA4766	3293	chrNC_030821.1	42138740	42226351	-	1	0	1
circRNA4768	1047	chrNC_030821.1	45082123	45167673	+	3	11	2
circRNA478	357	chrNC_030816.1	405158	411415	+	15	8	16
circRNA4800	2101	chrNC_030821.1	79129597	79220800	-	2	1	0
circRNA482	155	chrNC_030816.1	2488189	2490247	+	9	6	3
circRNA4821	1281	chrNC_030822.1	6260911	6272991	+	3	0	5
circRNA483	298	chrNC_030816.1	2488189	2504251	+	25	11	16
circRNA4853	457	chrNC_030822.1	41520480	41525826	+	2	5	2
circRNA4855	405	chrNC_030822.1	42080261	42096806	+	5	4	3
circRNA4862	963	chrNC_030822.1	44451374	44453899	-	3	5	5
circRNA487	1630	chrNC_030816.1	2538273	2556022	+	5	8	3
circRNA4872	301	chrNC_030822.1	54428529	54429828	+	4	1	0
circRNA4873	343	chrNC_030822.1	54712446	54750269	+	7	0	6
circRNA4888	950	chrNC_030822.1	66220125	66245197	-	3	0	2
circRNA4889	1124	chrNC_030822.1	67923597	67951083	-	1	1	0
circRNA4907	416	chrNC_030816.1	1906829	1908872	-	3	0	2
circRNA4909	394	chrNC_030816.1	2488189	2508266	+	3	5	4
circRNA491	772	chrNC_030816.1	2552969	2563416	+	2	1	1
circRNA4916	572	chrNC_030816.1	10369826	10374480	-	8	1	0
circRNA4919	1039	chrNC_030816.1	12519456	12542953	-	4	3	0
circRNA4921	433	chrNC_030816.1	13210309	13222384	+	3	3	3
circRNA4930	752	chrNC_030816.1	26507368	26538385	-	4	0	2
circRNA494	411	chrNC_030816.1	5916514	5936086	-	3	0	8
circRNA4942	836	chrNC_030816.1	37565949	37585449	+	1	2	0
circRNA4953	342	chrNC_030816.1	51084990	51086316	+	1	3	0
circRNA497	645	chrNC_030816.1	10189553	10209545	-	3	5	6
circRNA4991	758	chrNC_030816.1	73754002	73770785	+	3	0	1
circRNA4998	326	chrNC_030816.1	76467521	76470820	-	2	7	0
circRNA5003	475	chrNC_030816.1	76597582	76602702	-	6	0	4
circRNA5006	729	chrNC_030816.1	78419233	78438304	-	5	2	0
circRNA5008	654	chrNC_030816.1	78771335	78778467	+	1	0	2
circRNA501	544	chrNC_030816.1	10270410	10285409	+	3	0	1
circRNA5015	270	chrNC_030816.1	81051674	81070943	+	5	0	1
circRNA5017	358	chrNC_030816.1	83519885	83531287	+	2	0	2
circRNA5041	572	chrNC_030826.1	12975556	12979765	+	2	1	0
circRNA5052	375	chrNC_030826.1	17159224	17169217	+	14	6	0
circRNA5056	714	chrNC_030826.1	17889790	17897238	+	2	1	2
circRNA5068	461	chrNC_030826.1	19894368	19895775	-	1	0	1
circRNA5081	728	chrNC_030826.1	23205428	23231731	-	1	2	0
circRNA5088	908	chrNC_030826.1	25996848	26026732	-	1	0	2
circRNA5095	398	chrNC_030826.1	30415586	30443614	+	7	0	8
circRNA5097	508	chrNC_030826.1	33024219	33035375	+	5	7	1
circRNA5110	837	chrNC_030826.1	39532985	39544185	+	1	3	2
circRNA5112	956	chrNC_030826.1	40184021	40186478	+	17	12	15
circRNA512	1019	chrNC_030816.1	21142605	21154227	+	1	0	2
circRNA5122	728	chrNC_030826.1	45662041	45698539	-	1	0	5
circRNA5124	247	chrNC_030826.1	45687192	45698539	-	3	4	4
circRNA5125	605	chrNC_030826.1	46586086	46603663	+	1	0	1
circRNA5126	390	chrNC_030826.1	47502523	47503954	+	1	1	0
circRNA5128	591	chrNC_030826.1	47536855	47566495	+	3	1	1
circRNA513	469	chrNC_030816.1	21580370	21580838	-	10	5	11
circRNA5148	371	chrNC_030826.1	61592538	61653179	-	4	0	10
circRNA515	854	chrNC_030816.1	25583478	25602922	+	11	3	0
circRNA5160	490	chrNC_030824.1	1239649	1241509	-	7	0	3
circRNA5161	463	chrNC_030824.1	1274038	1274500	+	4	4	6
circRNA5164	337	chrNC_030824.1	3770238	3793576	+	6	2	0
circRNA517	647	chrNC_030816.1	26174862	26187352	+	7	0	2
circRNA5174	336	chrNC_030824.1	9344881	9347515	+	1	4	1
circRNA5183	595	chrNC_030824.1	15626754	15639234	-	3	0	4
circRNA5184	278	chrNC_030824.1	15653950	15657451	-	1	5	0
circRNA5188	618	chrNC_030824.1	18290833	18295412	-	7	12	4
circRNA52	195	chrNC_030829.1	28084901	28092779	+	10	10	29
circRNA520	328	chrNC_030816.1	26864498	26919415	+	3	2	0
circRNA5208	1426	chrNC_030824.1	36347147	36379567	+	2	2	0
circRNA5209	722	chrNC_030824.1	36349560	36379567	+	3	4	2
circRNA5214	653	chrNC_030824.1	51509307	51515848	-	3	6	1
circRNA5219	242	chrNC_030824.1	56608380	56612000	+	1	0	2
circRNA5235	423	chrNC_030824.1	66448183	66453684	+	1	0	2
circRNA5236	420	chrNC_030824.1	66448186	66453684	+	1	2	1
circRNA5239	518	chrNC_030824.1	69031368	69107112	+	3	1	0
circRNA525	328	chrNC_030816.1	29469510	29478059	+	3	4	0
circRNA5259	321	chrNC_030808.1	37059048	37069707	+	2	2	0
circRNA528	389	chrNC_030816.1	32459451	32469383	+	12	13	13
circRNA5297	625	chrNC_030808.1	70051532	70058752	-	1	0	3
circRNA5303	496	chrNC_030808.1	71291945	71328596	-	7	6	6
circRNA5307	393	chrNC_030808.1	72013730	72023311	+	2	3	0
circRNA5321	327	chrNC_030808.1	87663367	87663693	+	2	0	3
circRNA5330	420	chrNC_030808.1	106594590	106596619	-	2	4	0
circRNA5338	716	chrNC_030808.1	117834975	117898289	-	2	0	3
circRNA5341	700	chrNC_030808.1	122031412	122039256	+	3	3	1
circRNA5349	317	chrNC_030808.1	126952353	126966802	-	6	4	4
circRNA5363	314	chrNC_030808.1	134707240	134713425	+	7	11	4
circRNA5370	1054	chrNC_030808.1	135340578	135348061	+	4	0	4
circRNA5372	852	chrNC_030808.1	136693335	136698030	-	3	3	0
circRNA5375	1113	chrNC_030808.1	136777561	136784461	-	1	0	2
circRNA5384	342	chrNC_030808.1	144587915	144600206	-	5	1	0
circRNA539	206	chrNC_030816.1	48115022	48116897	+	6	0	1
circRNA5390	297	chrNC_030808.1	146914668	146941336	-	6	7	7
circRNA5396	793	chrNC_030808.1	149206080	149214263	+	2	3	3
circRNA540	647	chrNC_030816.1	48115022	48125137	+	27	39	17
circRNA5408	421	chrNC_030808.1	157128737	157134775	+	2	0	6
circRNA5428	732	chrNC_030812.1	24515756	24522522	-	4	3	4
circRNA5432	618	chrNC_030812.1	29119928	29132545	-	1	1	1
circRNA5440	610	chrNC_030812.1	37757520	37796180	-	1	0	1
circRNA5446	285	chrNC_030812.1	40699521	40709136	+	2	0	1
circRNA545	370	chrNC_030816.1	49944084	49946935	-	10	5	9
circRNA5451	349	chrNC_030812.1	44534534	44537970	-	11	23	13
circRNA5466	316	chrNC_030812.1	58770143	58774712	-	4	3	6
circRNA5468	209	chrNC_030812.1	59189397	59189605	+	2	1	0
circRNA547	277	chrNC_030816.1	51129110	51130615	+	7	12	6
circRNA5504	1137	chrNC_030812.1	87746821	87780399	-	1	1	0
circRNA5505	413	chrNC_030812.1	87777483	87780399	-	4	3	2
circRNA551	417	chrNC_030816.1	52676094	52689513	-	2	1	5
circRNA5512	368	chrNC_030812.1	94029088	94032270	-	5	0	1
circRNA5516	898	chrNC_030812.1	96254726	96260948	+	2	0	1
circRNA5520	395	chrNC_030812.1	106624562	106626310	+	1	0	6
circRNA5522	1640	chrNC_030812.1	106727625	106782650	+	1	8	6
circRNA5546	781	chrNC_030810.1	3213122	3221555	+	2	0	1
circRNA5548	185	chrNC_030810.1	3505853	3507523	-	3	1	4
circRNA5560	758	chrNC_030810.1	10437224	10440018	+	3	2	10
circRNA557	680	chrNC_030816.1	56320599	56322020	-	15	0	2
circRNA5578	477	chrNC_030810.1	18283078	18295500	+	2	1	1
circRNA5580	269	chrNC_030810.1	19032522	19043878	-	2	0	5
circRNA5581	546	chrNC_030810.1	19614289	19618305	-	2	5	3
circRNA5582	483	chrNC_030810.1	20097181	20161393	-	2	0	3
circRNA5586	474	chrNC_030810.1	21928988	21934994	+	3	3	1
circRNA5588	360	chrNC_030810.1	25898630	25899383	-	4	5	4
circRNA5592	534	chrNC_030810.1	27248800	27255553	+	2	7	0
circRNA5599	1322	chrNC_030810.1	37798508	37803053	+	1	5	1
circRNA5601	400	chrNC_030810.1	37932575	37938253	-	1	2	0
circRNA5607	427	chrNC_030810.1	42554595	42560714	+	6	0	8
circRNA561	342	chrNC_030816.1	60530522	60549000	-	6	1	11
circRNA5615	1923	chrNC_030810.1	54160585	54169096	-	3	2	8
circRNA5617	801	chrNC_030810.1	54332269	54368368	+	3	3	1
circRNA5625	978	chrNC_030810.1	68922927	68929162	-	5	4	0
circRNA5646	544	chrNC_030810.1	89856088	89861944	-	3	2	2
circRNA5675	499	chrNC_030810.1	115934791	115949477	+	9	5	3
circRNA5685	995	chrNC_030828.1	5237918	5268027	-	1	4	0
circRNA5689	381	chrNC_030828.1	13394041	13399888	-	8	0	3
circRNA5699	451	chrNC_030828.1	21408789	21411519	-	2	0	3
circRNA57	1424	chrNC_030829.1	32442290	32446560	+	2	3	0
circRNA572	1375	chrNC_030816.1	63780049	63807704	-	4	1	1
circRNA5720	437	chrNC_030828.1	28627243	28644233	+	3	5	2
circRNA5722	1098	chrNC_030828.1	29994074	30005406	-	1	1	0
circRNA5728	867	chrNC_030828.1	33459841	33472827	+	2	5	3
circRNA5738	244	chrNC_030828.1	48653979	48655845	+	2	3	7
circRNA5746	806	chrNC_030828.1	56057935	56077983	-	1	0	1
circRNA575	1050	chrNC_030816.1	63980389	63981438	+	20	29	21
circRNA5752	1421	chrNC_030828.1	59332342	59340608	-	3	5	2
circRNA5777	538	chrNC_030820.1	16027030	16031832	-	4	0	6
circRNA578	624	chrNC_030816.1	68858320	68874505	+	1	0	6
circRNA5781	528	chrNC_030820.1	17654028	17669598	+	2	1	3
circRNA5784	2172	chrNC_030820.1	18132563	18193531	+	3	0	1
circRNA5798	622	chrNC_030820.1	30510218	30587729	-	1	3	2
circRNA580	327	chrNC_030816.1	68875160	68877581	+	6	0	2
circRNA5804	471	chrNC_030820.1	33138506	33150753	-	2	1	0
circRNA5805	1035	chrNC_030820.1	36053214	36098605	+	2	2	0
circRNA5814	240	chrNC_030820.1	46091970	46093744	+	6	4	1
circRNA5815	687	chrNC_030820.1	46091970	46118693	+	3	0	3
circRNA5823	332	chrNC_030820.1	50957120	50961237	-	1	0	5
circRNA5825	702	chrNC_030820.1	51016113	51029707	-	2	0	1
circRNA5828	651	chrNC_030820.1	52548427	52549643	-	5	4	3
circRNA5832	323	chrNC_030820.1	59855703	59858291	+	1	0	2
circRNA5860	564	chrNC_030818.1	4263495	4271127	+	5	0	5
circRNA5862	907	chrNC_030818.1	4462487	4481029	-	2	1	0
circRNA5871	930	chrNC_030818.1	6818652	6830591	+	2	1	0
circRNA5879	376	chrNC_030818.1	14444904	14466180	-	35	29	0
circRNA5892	489	chrNC_030818.1	18831143	18834796	+	6	2	4
circRNA5896	685	chrNC_030818.1	20771960	20784100	-	1	0	3
circRNA590	901	chrNC_030816.1	73783676	73798649	-	1	2	4
circRNA5903	1835	chrNC_030818.1	22619566	22621400	-	4	0	6
circRNA5910	569	chrNC_030818.1	27572747	27586229	-	3	6	4
circRNA5920	347	chrNC_030818.1	37342515	37346132	-	13	16	21
circRNA5933	550	chrNC_030818.1	59606767	59611337	-	4	1	1
circRNA5938	236	chrNC_030818.1	62033384	62034457	+	9	5	3
circRNA594	330	chrNC_030816.1	76572463	76573072	-	13	14	10
circRNA5943	412	chrNC_030818.1	63430401	63442309	-	7	5	10
circRNA5948	234	chrNC_030818.1	67972157	67974194	+	1	0	1
circRNA595	796	chrNC_030816.1	76595656	76602702	-	1	2	0
circRNA5951	260	chrNC_030818.1	70635704	70639054	-	1	1	5
circRNA5956	462	chrNC_030818.1	73734397	73741131	+	2	1	4
circRNA596	338	chrNC_030816.1	76606867	76607204	-	5	0	5
circRNA5960	1362	chrNC_030818.1	74884622	74903946	+	1	0	3
circRNA5961	1972	chrNC_030818.1	78230041	78292739	+	1	5	0
circRNA5966	367	chrNC_030818.1	82506223	82510909	+	4	0	4
circRNA598	576	chrNC_030816.1	78746109	78758065	+	2	1	0
circRNA5989	760	chrNC_030818.1	95082749	95093026	-	3	1	0
circRNA599	951	chrNC_030816.1	78746109	78764479	+	2	3	0
circRNA5994	219	chrNC_030818.1	95976609	96000100	-	1	7	0
circRNA60	402	chrNC_030829.1	33970870	33984926	+	12	23	22
circRNA6000	470	chrNC_030818.1	100565316	100566342	+	3	39	20
circRNA601	834	chrNC_030816.1	79055891	79060791	+	3	13	20
circRNA6028	250	chrNW_017189516.1	23728024	23728273	-	2	2	0
circRNA603	405	chrNC_030816.1	79074366	79085124	+	5	0	2
circRNA6043	2304	chrNW_017189516.1	60866046	60869586	+	4	0	4
circRNA6049	1370	chrNC_030814.1	1735346	1785543	-	1	1	0
circRNA605	381	chrNC_030816.1	79197383	79207130	-	11	3	4
circRNA6055	274	chrNC_030814.1	2776376	2786929	-	1	0	1
circRNA6061	257	chrNC_030814.1	8498127	8499568	-	12	0	5
circRNA607	514	chrNC_030816.1	81023387	81070943	+	1	1	0
circRNA6074	2961	chrNC_030814.1	27201404	27204364	-	3	1	2
circRNA6078	766	chrNC_030814.1	29470715	29484155	-	1	1	0
circRNA6082	771	chrNC_030814.1	29947439	29959507	-	4	9	9
circRNA6087	250	chrNC_030814.1	41412222	41413269	+	7	14	5
circRNA6090	1415	chrNC_030814.1	45052706	45081226	+	3	0	3
circRNA6092	747	chrNC_030814.1	49047850	49065981	-	3	0	1
circRNA6096	650	chrNC_030814.1	51848669	51853253	+	6	0	4
circRNA61	321	chrNC_030829.1	35064511	35064831	+	10	17	37
circRNA610	2205	chrNC_030816.1	82114862	82117066	+	21	43	40
circRNA6107	631	chrNC_030814.1	61037235	61044597	+	4	3	1
circRNA6109	510	chrNC_030814.1	63649849	63674113	+	1	0	2
circRNA611	483	chrNC_030816.1	82226200	82231394	+	5	10	7
circRNA6115	322	chrNC_030814.1	65855392	65861739	-	6	0	6
circRNA6129	610	chrNC_030814.1	88937781	88970472	-	1	2	1
circRNA613	1367	chrNC_030816.1	84027864	84029230	+	7	3	7
circRNA6132	263	chrNC_030814.1	91854891	91855234	+	4	3	5
circRNA6136	338	chrNC_030814.1	95210464	95213602	+	2	2	0
circRNA6139	510	chrNC_030814.1	95411446	95413883	+	12	4	7
circRNA6145	356	chrNC_030814.1	98004680	98005218	+	1	0	1
circRNA6148	908	chrNC_030814.1	102814886	102815793	+	2	2	3
circRNA6159	446	chrNC_030814.1	107564831	107586873	-	4	2	5
circRNA6176	405	chrNC_030830.1	10996834	11002898	-	5	0	1
circRNA6177	373	chrNC_030830.1	12926007	13023953	+	5	5	2
circRNA618	404	chrNC_030816.1	86169411	86235089	+	4	7	4
circRNA619	261	chrNC_030816.1	86190250	86235089	+	2	2	2
circRNA6195	428	chrNC_030830.1	45155740	45184616	-	4	0	2
circRNA6196	261	chrNC_030830.1	45179958	45184616	-	15	17	16
circRNA6202	376	chrNC_030832.1	259366	262590	-	2	9	6
circRNA6208	405	chrNC_030832.1	9541118	9547743	+	3	10	0
circRNA6209	887	chrNC_030832.1	9541118	9587090	+	1	0	1
circRNA621	546	chrNC_030816.1	89290312	89295808	+	7	6	0
circRNA6210	343	chrNC_030832.1	9547569	9553000	+	1	2	4
circRNA622	438	chrNC_030816.1	89761790	89768790	+	12	7	7
circRNA6228	466	chrNC_030832.1	21035719	21046450	-	2	0	1
circRNA623	856	chrNC_030816.1	90115682	90187231	+	2	3	5
circRNA6232	482	chrNC_030832.1	25540785	25543982	-	3	0	4
circRNA6247	701	chrNC_030832.1	37708425	37713417	-	4	2	0
circRNA6248	772	chrNC_030832.1	38699621	38719406	-	3	1	0
circRNA625	270	chrNC_030816.1	90179691	90187231	+	4	4	4
circRNA6265	602	chrNC_030832.1	41834922	41875434	+	10	9	3
circRNA627	300	chrNC_030816.1	90879052	90889412	-	1	0	1
circRNA6286	235	chrNC_030834.1	12190275	12190969	+	3	3	7
circRNA6288	437	chrNC_030834.1	12540892	12541328	+	5	3	2
circRNA6292	180	chrNC_030834.1	19041242	19046166	-	10	0	8
circRNA6293	597	chrNC_030834.1	19359319	19363528	+	1	1	1
circRNA630	410	chrNC_030826.1	4738815	4745281	+	3	0	6
circRNA6308	1006	chrNC_030836.1	623056	635092	-	2	0	1
circRNA6317	593	chrNC_030836.1	23902038	23934910	-	1	4	0
circRNA6320	1256	chrNC_030836.1	27757487	27772458	+	2	3	2
circRNA633	1246	chrNC_030826.1	7376815	7378658	-	20	12	11
circRNA6330	537	chrNC_030836.1	40713655	40721226	+	1	0	3
circRNA6332	1236	chrNC_030836.1	42922471	42927438	+	2	0	1
circRNA6335	569	chrNC_030836.1	46213602	46218383	+	4	4	0
circRNA634	2487	chrNC_030826.1	7564132	7575227	+	2	5	11
circRNA6341	960	chrNC_030836.1	47438667	47448783	+	2	3	4
circRNA635	561	chrNC_030826.1	9296861	9313697	+	21	20	32
circRNA6357	1132	chrNC_030817.1	276212	280252	+	1	0	4
circRNA6363	440	chrNC_030817.1	1347457	1348187	-	5	9	3
circRNA6368	283	chrNC_030817.1	16319391	16322074	-	3	7	0
circRNA6373	837	chrNC_030817.1	20462490	20483509	-	3	1	1
circRNA6378	617	chrNC_030817.1	23968993	23975505	-	2	3	2
circRNA6381	1218	chrNC_030817.1	26479930	26500339	+	1	0	3
circRNA6396	1154	chrNC_030817.1	37470972	37506754	+	1	1	0
circRNA6400	374	chrNC_030817.1	41467461	41486009	-	5	29	41
circRNA6409	353	chrNC_030817.1	50135478	50137627	+	2	0	3
circRNA641	498	chrNC_030826.1	9613586	9623354	-	2	1	1
circRNA6417	532	chrNC_030817.1	56114192	56119894	+	2	0	2
circRNA6420	956	chrNC_030817.1	56863474	56864429	-	4	7	2
circRNA6425	849	chrNC_030817.1	59669090	59692616	+	6	12	7
circRNA6444	1069	chrNC_030817.1	82392953	82403839	+	3	10	0
circRNA6452	135	chrNC_030817.1	87716946	87720801	-	17	11	9
circRNA6458	2119	chrNC_030817.1	88842184	88876559	+	1	0	2
circRNA6462	315	chrNC_030817.1	89153311	89158498	+	2	2	0
circRNA6465	658	chrNC_030817.1	91891792	91932503	+	1	0	5
circRNA6474	696	chrNC_030817.1	94446082	94454892	+	1	0	1
circRNA6476	276	chrNC_030817.1	96478226	96493441	-	1	1	0
circRNA6479	1110	chrNC_030817.1	98802876	98811714	-	4	0	1
circRNA6489	526	chrNC_030813.1	4950626	4954688	+	3	7	5
circRNA649	740	chrNC_030826.1	10321979	10365819	+	1	0	3
circRNA6492	1062	chrNC_030813.1	4952916	4995705	+	1	0	1
circRNA6495	841	chrNC_030813.1	6242898	6284631	+	6	4	1
circRNA6499	926	chrNC_030813.1	6928678	6956735	+	1	3	2
circRNA6508	734	chrNC_030813.1	22359164	22396928	+	6	5	2
circRNA6513	395	chrNC_030813.1	30503196	30538815	-	1	0	4
circRNA6517	1561	chrNC_030813.1	42422027	42469519	-	2	4	2
circRNA6530	1052	chrNC_030813.1	57911307	57980710	+	1	2	0
circRNA6533	468	chrNC_030813.1	59181960	59183230	-	5	0	2
circRNA6538	1052	chrNC_030813.1	67617581	67636286	+	1	5	1
circRNA654	360	chrNC_030826.1	10843677	10844382	+	3	12	4
circRNA6543	304	chrNC_030813.1	69397791	69420315	-	2	5	2
circRNA6552	328	chrNC_030813.1	84078375	84083264	-	2	1	4
circRNA6570	329	chrNC_030813.1	103887662	103910174	+	9	6	16
circRNA6578	427	chrNC_030813.1	113643930	113652707	+	6	1	0
circRNA6584	1438	chrNC_030813.1	115901670	115913465	+	5	10	5
circRNA6585	326	chrNC_030813.1	115921505	115924848	+	1	0	1
circRNA6589	805	chrNC_030813.1	116844051	116861399	+	1	2	0
circRNA659	346	chrNC_030826.1	11765580	11784468	-	5	6	2
circRNA6598	688	chrNC_030811.1	5096928	5126553	+	5	0	3
circRNA6599	599	chrNC_030811.1	5115823	5126553	+	4	3	0
circRNA6600	762	chrNC_030811.1	5115823	5157068	+	1	0	1
circRNA661	385	chrNC_030826.1	12322900	12330671	+	4	2	3
circRNA6615	235	chrNC_030811.1	23024142	23033737	-	4	5	1
circRNA6623	357	chrNC_030811.1	26602865	26604253	-	2	5	1
circRNA6638	393	chrNC_030811.1	51716299	51735271	-	2	2	4
circRNA6645	1005	chrNC_030811.1	56393857	56412522	+	1	0	2
circRNA6646	336	chrNC_030811.1	56399692	56404364	+	8	1	4
circRNA6648	461	chrNC_030811.1	58949264	58969557	+	1	1	0
circRNA6649	621	chrNC_030811.1	58963091	58983051	+	13	3	1
circRNA6657	333	chrNC_030811.1	69723206	69775924	-	1	0	2
circRNA6674	816	chrNC_030811.1	88789990	88803580	-	1	2	4
circRNA6679	1157	chrNC_030811.1	94155477	94183424	+	2	0	1
circRNA6684	647	chrNC_030811.1	104993375	105006433	-	1	1	0
circRNA6687	557	chrNC_030811.1	109993800	110001532	-	5	12	8
circRNA6697	345	chrNC_030823.1	3538418	3539323	+	1	0	1
circRNA6709	565	chrNC_030823.1	25972919	25977442	-	2	2	0
circRNA6713	344	chrNC_030823.1	27162484	27171726	-	7	3	8
circRNA6719	544	chrNC_030823.1	31887707	32048869	+	4	0	1
circRNA672	423	chrNC_030826.1	14331021	14336496	-	1	3	3
circRNA6720	676	chrNC_030823.1	31887707	32063750	+	2	0	7
circRNA6722	555	chrNC_030823.1	32097543	32123120	+	6	9	6
circRNA6731	323	chrNC_030823.1	36167305	36176717	-	1	1	4
circRNA6735	329	chrNC_030823.1	39751094	39754402	-	4	0	2
circRNA6746	582	chrNC_030823.1	43412593	43466290	+	4	9	8
circRNA675	1271	chrNC_030826.1	14354577	14374253	-	2	8	1
circRNA6751	527	chrNC_030823.1	49383396	49404386	+	10	12	7
circRNA6753	449	chrNC_030823.1	50465468	50469239	-	3	2	1
circRNA676	630	chrNC_030826.1	14370951	14374253	-	4	0	1
circRNA6765	265	chrNC_030823.1	60708173	60710236	-	4	0	1
circRNA6768	265	chrNC_030823.1	62789870	62790401	+	1	3	1
circRNA6769	582	chrNC_030823.1	63542706	63560758	+	5	0	3
circRNA677	414	chrNC_030826.1	14724562	14725614	-	2	1	4
circRNA6781	828	chrNC_030823.1	65661400	65671676	+	1	5	0
circRNA6790	561	chrNC_030823.1	65711308	65724334	+	1	0	1
circRNA6799	810	chrNC_030823.1	69080730	69171056	-	1	7	2
circRNA6806	4871	chrNC_030823.1	74634930	74642361	-	1	0	2
circRNA6813	376	chrNC_030823.1	75187242	75204566	-	3	1	3
circRNA6814	532	chrNC_030823.1	75710085	75740927	+	1	0	4
circRNA6815	246	chrNC_030823.1	77989726	77992876	+	3	7	8
circRNA6819	341	chrNC_030833.1	788553	803301	-	7	0	6
circRNA682	1702	chrNC_030826.1	17588895	17614880	-	2	0	3
circRNA6827	711	chrNC_030833.1	5566057	5579524	-	1	3	11
circRNA6829	939	chrNC_030833.1	5590061	5613520	-	3	0	2
circRNA6835	1272	chrNC_030833.1	10158184	10272688	+	26	0	31
circRNA6837	503	chrNC_030833.1	11100720	11104313	-	1	5	2
circRNA684	830	chrNC_030826.1	17779051	17786230	+	5	7	8
circRNA685	647	chrNC_030826.1	17783114	17803011	+	8	0	3
circRNA6880	686	chrNC_030833.1	37427343	37446353	+	3	1	0
circRNA6885	410	chrNC_030833.1	39933223	39936074	-	1	6	0
circRNA6888	427	chrNC_030833.1	40100248	40104464	+	2	1	4
circRNA6891	328	chrNC_030833.1	41917363	41925959	-	5	5	3
circRNA6892	365	chrNC_030833.1	50992113	51005038	-	16	25	0
circRNA6893	291	chrNC_030819.1	822402	829039	-	9	27	17
circRNA6910	673	chrNC_030819.1	11765107	11774789	-	1	0	1
circRNA6913	1437	chrNC_030819.1	13030728	13085159	+	6	0	2
circRNA6916	394	chrNC_030819.1	31431971	31445239	-	6	3	9
circRNA692	828	chrNC_030826.1	18452304	18470553	-	7	12	4
circRNA693	438	chrNC_030826.1	18642011	18643456	+	14	8	7
circRNA6933	717	chrNC_030819.1	50998626	51015482	-	2	15	6
circRNA6957	364	chrNC_030819.1	67513602	67527327	-	1	0	3
circRNA6958	1116	chrNC_030819.1	67538524	67551982	-	1	0	2
circRNA6961	1275	chrNC_030819.1	70466916	70490319	+	1	0	1
circRNA6962	882	chrNC_030819.1	70943556	70957579	-	3	0	1
circRNA6967	1537	chrNC_030819.1	74495943	74579509	+	1	0	1
circRNA6972	273	chrNC_030819.1	75414386	75418708	+	1	1	0
circRNA6973	420	chrNC_030819.1	84014870	84040839	-	14	6	5
circRNA6974	370	chrNC_030819.1	84040710	84061742	-	5	3	8
circRNA6979	312	chrNC_030819.1	84813480	84847672	+	4	4	0
circRNA6983	501	chrNC_030827.1	1561601	1564431	+	1	0	3
[truncated: 361 more rows]
